# Supplementary material for: 1D Copper(II)-Aroylhydrazone Coordination Polymers: Magnetic Properties and Microwave Assisted Oxidation of a Secondary Alcohol
Source: Front Chem. 2020 Mar 6;8:157. doi: 10.3389/fchem.2020.00157 (PMC7069101; doi:10.3389/fchem.2020.00157)
Supplement: Data sheet 1 — Crystal structures data. [file Data_Sheet_1.ZIP]

Archive with 3 entries (2 files):
- Cif files/
- Cif files/Compound 1.cif
- Cif files/Compound 2.cif
