# Supplementary material for: 1D Copper(II)-Aroylhydrazone Coordination Polymers: Magnetic Properties and Microwave Assisted Oxidation of a Secondary Alcohol
Source: Front Chem. 2020 Mar 6;8:157. doi: 10.3389/fchem.2020.00157 (PMC7069101; doi:10.3389/fchem.2020.00157)
Supplement: Data sheet 1 — Crystal structures data. [file Data_Sheet_1.ZIP › Cif files/Compound 1.cif]

 
data_OXP2ACuNO3
 
_audit_creation_method            'SHELXL-2018/3'
_shelx_SHELXL_version_number      '2018/3'
_chemical_name_systematic         ?
_chemical_name_common             ?
_chemical_melting_point           ?
_chemical_formula_moiety           'C14 H14 Cu3 N10 O16' 
_chemical_formula_sum
 'C14 H14 Cu3 N10 O16' 
_chemical_formula_weight          768.97

loop_
 _atom_type_symbol
 _atom_type_description
 _atom_type_scat_dispersion_real
 _atom_type_scat_dispersion_imag
 _atom_type_scat_source
 'C'  'C'   0.0033   0.0016
 'International Tables Vol C Tables 4.2.6.8 and 6.1.1.4'
 'H'  'H'   0.0000   0.0000
 'International Tables Vol C Tables 4.2.6.8 and 6.1.1.4'
 'N'  'N'   0.0061   0.0033
 'International Tables Vol C Tables 4.2.6.8 and 6.1.1.4'
 'O'  'O'   0.0106   0.0060
 'International Tables Vol C Tables 4.2.6.8 and 6.1.1.4'
 'Cu'  'Cu'   0.3201   1.2651
 'International Tables Vol C Tables 4.2.6.8 and 6.1.1.4'
 
_space_group_crystal_system       orthorhombic
_space_group_IT_number            19
_space_group_name_H-M_alt         'P 21 21 21'
_space_group_name_Hall            'P 2ac 2ab'
 
_shelx_space_group_comment
;
The symmetry employed for this shelxl refinement is uniquely defined
by the following loop, which should always be used as a source of
symmetry information in preference to the above space-group names.
They are only intended as comments.
;
 
loop_
 _space_group_symop_operation_xyz
 'x, y, z'
 'x+1/2, -y+1/2, -z'
 '-x, y+1/2, -z+1/2'
 '-x+1/2, -y, z+1/2'
 
_cell_length_a                    11.0540(3)
_cell_length_b                    13.7402(6)
_cell_length_c                    16.2327(6)
_cell_angle_alpha                 90
_cell_angle_beta                  90
_cell_angle_gamma                 90
_cell_volume                      2465.49(16)
_cell_formula_units_Z             4
_cell_measurement_temperature     296(2)
_cell_measurement_reflns_used    7729
_cell_measurement_theta_min        2.36
_cell_measurement_theta_max       23.68
 
_exptl_crystal_description        block
_exptl_crystal_colour             blue
_exptl_crystal_density_meas       ?
_exptl_crystal_density_method     ?
_exptl_crystal_density_diffrn     2.072          
_exptl_crystal_F_000              1532
_exptl_transmission_factor_min    ?
_exptl_transmission_factor_max    ?
_exptl_crystal_size_max           0.360
_exptl_crystal_size_mid           0.210
_exptl_crystal_size_min           0.120
_exptl_absorpt_coefficient_mu     2.665
_shelx_estimated_absorpt_T_min    0.447
_shelx_estimated_absorpt_T_max    0.740
_exptl_absorpt_correction_type    multi-scan
_exptl_absorpt_correction_T_min   0.502
_exptl_absorpt_correction_T_max   0.734
_exptl_absorpt_process_details    sadabs
_exptl_absorpt_special_details    ?
_diffrn_ambient_temperature       296(2)
_diffrn_radiation_wavelength      0.71073
_diffrn_radiation_type            MoK\a
_diffrn_radiation_source         'sealed tube'
_diffrn_measurement_device_type  'Bruker APEX-II CCD'
_diffrn_measurement_method       '\f and \w scans'
_diffrn_detector_area_resol_mean  ?
_diffrn_reflns_number             33336
_diffrn_reflns_av_unetI/netI      0.0508
_diffrn_reflns_av_R_equivalents   0.0715
_diffrn_reflns_limit_h_min        -13
_diffrn_reflns_limit_h_max        13
_diffrn_reflns_limit_k_min        -16
_diffrn_reflns_limit_k_max        16
_diffrn_reflns_limit_l_min        -19
_diffrn_reflns_limit_l_max        19
_diffrn_reflns_theta_min          2.365
_diffrn_reflns_theta_max          25.386
_diffrn_reflns_theta_full         25.242
_diffrn_measured_fraction_theta_max   0.960
_diffrn_measured_fraction_theta_full  0.962
_diffrn_reflns_Laue_measured_fraction_max    0.960
_diffrn_reflns_Laue_measured_fraction_full   0.962
_diffrn_reflns_point_group_measured_fraction_max   0.959
_diffrn_reflns_point_group_measured_fraction_full  0.962
_reflns_number_total              4357
_reflns_number_gt                 3606
_reflns_threshold_expression      'I > 2\s(I)'
_reflns_Friedel_coverage          0.761
_reflns_Friedel_fraction_max      0.958
_reflns_Friedel_fraction_full     0.961
 
_reflns_special_details
;
 Reflections were merged by SHELXL according to the crystal
 class for the calculation of statistics and refinement.
 
 _reflns_Friedel_fraction is defined as the number of unique
 Friedel pairs measured divided by the number that would be
 possible theoretically, ignoring centric projections and
 systematic absences.
;
 
_computing_data_collection      'Bruker APEX2'
_computing_cell_refinement      'Bruker SAINT'
_computing_data_reduction       'Bruker SAINT'
_computing_structure_solution   'SIR97 (Altomare, 1999)'
_computing_structure_refinement 'SHELXL-2018/3 (Sheldrick, 2018)'
_computing_molecular_graphics   'Mercury CSD 3.10.3'
_computing_publication_material 'SHELXL-2018/3 (Sheldrick, 2018), WinGX (Farrugia, 2012)'
_refine_special_details           ?
_refine_ls_structure_factor_coef  Fsqd
_refine_ls_matrix_type            full
_refine_ls_weighting_scheme       calc
_refine_ls_weighting_details
'w=1/[\s^2^(Fo^2^)+(0.0299P)^2^] where P=(Fo^2^+2Fc^2^)/3'
_atom_sites_solution_primary      ?
_atom_sites_solution_secondary    ?
_atom_sites_solution_hydrogens    mixed
_refine_ls_hydrogen_treatment     constr
_refine_ls_extinction_method      none
_refine_ls_extinction_coef        .
_refine_ls_abs_structure_details
;
 Flack x determined using 1380 quotients [(I+)-(I-)]/[(I+)+(I-)]
 (Parsons, Flack and Wagner, Acta Cryst. B69 (2013) 249-259).
;
_refine_ls_abs_structure_Flack    0.004(8)
_chemical_absolute_configuration  ?
_refine_ls_number_reflns          4357
_refine_ls_number_parameters      388
_refine_ls_number_restraints      0
_refine_ls_R_factor_all           0.0514
_refine_ls_R_factor_gt            0.0338
_refine_ls_wR_factor_ref          0.0649
_refine_ls_wR_factor_gt           0.0598
_refine_ls_goodness_of_fit_ref    1.044
_refine_ls_restrained_S_all       1.044
_refine_ls_shift/su_max           0.001
_refine_ls_shift/su_mean          0.000
 
loop_
 _atom_site_label
 _atom_site_type_symbol
 _atom_site_fract_x
 _atom_site_fract_y
 _atom_site_fract_z
 _atom_site_U_iso_or_equiv
 _atom_site_adp_type
 _atom_site_occupancy
 _atom_site_site_symmetry_order  
 _atom_site_calc_flag
 _atom_site_refinement_flags_posn
 _atom_site_refinement_flags_adp
 _atom_site_refinement_flags_occupancy
 _atom_site_disorder_assembly
 _atom_site_disorder_group
C1 C 0.6383(5) 0.1449(5) 0.6707(4) 0.0261(16) Uani 1 1 d . . . . .
H1 H 0.704510 0.133395 0.636732 0.031 Uiso 1 1 calc R U . . .
C2 C 0.5312(6) 0.1752(6) 0.6351(4) 0.0358(18) Uani 1 1 d . . . . .
H2 H 0.525718 0.182440 0.578225 0.043 Uiso 1 1 calc R U . . .
C3 C 0.4338(6) 0.1946(6) 0.6836(4) 0.0349(19) Uani 1 1 d . . . . .
H3 H 0.361724 0.216991 0.660890 0.042 Uiso 1 1 calc R U . . .
C4 C 0.4447(5) 0.1800(6) 0.7668(4) 0.0331(18) Uani 1 1 d . . . . .
H4 H 0.378819 0.191781 0.800984 0.040 Uiso 1 1 calc R U . . .
C5 C 0.5533(5) 0.1479(5) 0.8007(4) 0.0241(15) Uani 1 1 d . . . . .
C6 C 0.5545(5) 0.1313(5) 0.8904(4) 0.0292(17) Uani 1 1 d . . . . .
H6 H 0.484510 0.150866 0.917492 0.035 Uiso 1 1 calc R U . . .
C7 C 0.8203(5) 0.0326(5) 0.9613(3) 0.0243(14) Uani 1 1 d . . . . .
C8 C 0.9443(5) 0.0113(5) 0.9275(3) 0.0229(15) Uani 1 1 d . . . . .
C9 C 1.1093(5) 0.0165(5) 0.7496(4) 0.0312(17) Uani 1 1 d . . . . .
H9 H 1.062002 0.039252 0.706300 0.037 Uiso 1 1 calc R U . . .
C10 C 1.2337(5) -0.0172(5) 0.7394(4) 0.0258(16) Uani 1 1 d . . . . .
C11 C 1.2907(5) -0.0216(6) 0.6634(4) 0.0330(18) Uani 1 1 d . . . . .
H11 H 1.250746 -0.002090 0.615772 0.040 Uiso 1 1 calc R U . . .
C12 C 1.4091(6) -0.0560(6) 0.6601(4) 0.039(2) Uani 1 1 d . . . . .
H12 H 1.450056 -0.059409 0.610107 0.047 Uiso 1 1 calc R U . . .
C13 C 1.4637(6) -0.0844(6) 0.7311(5) 0.045(2) Uani 1 1 d . . . . .
H13 H 1.542829 -0.107308 0.730066 0.054 Uiso 1 1 calc R U . . .
C14 C 1.4013(5) -0.0791(6) 0.8056(4) 0.0354(18) Uani 1 1 d . . . . .
H14 H 1.440241 -0.097855 0.853848 0.042 Uiso 1 1 calc R U . . .
N1 N 0.6510(4) 0.1313(4) 0.7519(3) 0.0250(13) Uani 1 1 d . . . . .
N2 N 0.6347(4) 0.0947(4) 0.9368(3) 0.0249(12) Uani 1 1 d . . . . .
N3 N 0.7458(4) 0.0684(4) 0.9040(3) 0.0244(13) Uani 1 1 d . . . . .
N4 N 0.9565(4) 0.0351(4) 0.8492(3) 0.0235(13) Uani 1 1 d . . . . .
N5 N 1.0717(4) 0.0115(4) 0.8246(3) 0.0262(14) Uani 1 1 d . . . . .
N6 N 1.2888(4) -0.0484(4) 0.8095(3) 0.0282(14) Uani 1 1 d . . . . .
N10 N 0.7080(4) 0.1113(5) 1.2099(4) 0.0364(16) Uani 1 1 d . . . . .
N20 N 1.2559(6) -0.1938(6) 0.9950(4) 0.0453(18) Uani 1 1 d . . . . .
N30 N 0.9324(5) 0.2440(6) 0.7348(4) 0.0423(17) Uani 1 1 d . . . . .
N40 N 1.2223(5) 0.1736(5) 0.9752(3) 0.0383(16) Uani 1 1 d . . . . .
O1 O 1.0228(3) -0.0282(4) 0.9729(2) 0.0287(11) Uani 1 1 d . . . . .
O2 O 0.7943(3) 0.0211(4) 1.0355(2) 0.0320(12) Uani 1 1 d . . . . .
O3 O 0.5477(4) -0.0871(4) 1.0257(3) 0.0583(16) Uani 1 1 d . . . . .
O4 O 0.4669(4) 0.1107(4) 1.0801(3) 0.0404(13) Uani 1 1 d . . . . .
O10 O 0.6560(3) 0.0370(4) 1.1770(2) 0.0321(12) Uani 1 1 d . . . . .
O11 O 0.7122(6) 0.1859(5) 1.1699(4) 0.073(2) Uani 1 1 d . . . . .
O12 O 0.7494(4) 0.1025(4) 1.2799(3) 0.0488(15) Uani 1 1 d . . . . .
O20 O 1.2826(3) -0.1021(4) 0.9894(3) 0.0363(12) Uani 1 1 d . . . . .
O21 O 1.1743(6) -0.2239(4) 0.9500(4) 0.0707(17) Uani 1 1 d . . . . .
O22 O 1.3123(6) -0.2455(5) 1.0415(4) 0.0783(19) Uani 1 1 d . . . . .
O30 O 0.9057(3) 0.1590(4) 0.7061(3) 0.0315(11) Uani 1 1 d . . . . .
O31 O 0.9986(6) 0.2976(5) 0.6961(4) 0.078(2) Uani 1 1 d . . . . .
O32 O 0.8857(5) 0.2665(4) 0.8015(4) 0.0618(17) Uani 1 1 d . . . . .
O40 O 1.2748(4) 0.0951(4) 0.9568(3) 0.0509(15) Uani 1 1 d . . . . .
O41 O 1.1139(4) 0.1838(5) 0.9663(4) 0.0639(17) Uani 1 1 d . . . . .
O42 O 1.2874(6) 0.2372(5) 1.0030(5) 0.090(2) Uani 1 1 d . . . . .
Cu1 Cu 0.81190(6) 0.09166(6) 0.79496(4) 0.0248(2) Uani 1 1 d . . . . .
Cu2 Cu 0.62867(6) 0.06342(7) 1.05762(4) 0.0296(2) Uani 1 1 d . . . . .
Cu3 Cu 1.17901(6) -0.03618(6) 0.90897(4) 0.0272(2) Uani 1 1 d . . . . .
H3A H 0.468705 -0.092829 1.050762 0.041 Uiso 1 1 d . U . . .
H3B H 0.599167 -0.137465 1.048244 0.041 Uiso 1 1 d . U . . .
H4B H 0.471849 0.177313 1.099216 0.041 Uiso 1 1 d . U . . .
H4A H 0.420342 0.109674 1.029804 0.041 Uiso 1 1 d . U . . .
 
loop_
 _atom_site_aniso_label
 _atom_site_aniso_U_11
 _atom_site_aniso_U_22
 _atom_site_aniso_U_33
 _atom_site_aniso_U_23
 _atom_site_aniso_U_13
 _atom_site_aniso_U_12
C1 0.031(3) 0.027(5) 0.020(3) -0.004(3) -0.001(2) -0.001(3)
C2 0.043(4) 0.036(6) 0.028(4) -0.001(4) -0.010(3) 0.003(3)
C3 0.029(4) 0.042(6) 0.033(4) -0.005(4) -0.010(3) 0.006(3)
C4 0.023(3) 0.033(5) 0.044(4) 0.004(4) -0.004(3) 0.006(3)
C5 0.023(3) 0.020(5) 0.029(4) 0.001(3) 0.000(3) -0.001(3)
C6 0.019(3) 0.032(5) 0.037(4) 0.003(3) 0.006(3) 0.005(3)
C7 0.019(3) 0.032(4) 0.022(3) 0.001(3) -0.001(2) 0.003(3)
C8 0.021(3) 0.026(5) 0.021(3) -0.003(3) -0.003(2) 0.000(3)
C9 0.022(3) 0.042(5) 0.029(4) 0.002(4) -0.001(2) 0.000(3)
C10 0.023(3) 0.026(5) 0.028(4) 0.001(3) 0.004(2) -0.002(3)
C11 0.029(4) 0.044(5) 0.026(4) 0.007(3) 0.004(3) -0.005(3)
C12 0.040(4) 0.041(6) 0.036(4) 0.000(4) 0.018(3) 0.003(3)
C13 0.031(4) 0.038(6) 0.065(5) 0.006(4) 0.015(3) 0.011(3)
C14 0.021(3) 0.043(5) 0.042(4) 0.008(4) 0.002(3) 0.006(3)
N1 0.024(3) 0.024(4) 0.027(3) 0.004(3) 0.000(2) 0.002(2)
N2 0.019(2) 0.030(4) 0.025(3) -0.002(3) 0.005(2) 0.004(2)
N3 0.019(2) 0.033(4) 0.021(3) -0.004(3) 0.0055(19) 0.003(2)
N4 0.011(2) 0.038(4) 0.022(3) 0.003(3) 0.0004(18) 0.001(2)
N5 0.016(2) 0.040(4) 0.023(3) 0.000(3) 0.0040(19) 0.001(2)
N6 0.023(3) 0.030(4) 0.031(3) -0.002(3) 0.000(2) 0.002(2)
N10 0.025(3) 0.049(5) 0.036(3) 0.011(4) -0.007(2) -0.007(3)
N20 0.047(4) 0.059(6) 0.030(4) 0.009(4) 0.007(3) 0.018(4)
N30 0.032(3) 0.040(5) 0.055(4) 0.009(4) -0.007(3) -0.006(3)
N40 0.044(4) 0.032(5) 0.039(4) -0.004(3) -0.006(2) 0.002(3)
O1 0.020(2) 0.042(3) 0.024(2) 0.007(2) 0.0007(16) 0.005(2)
O2 0.025(2) 0.054(4) 0.018(2) 0.006(2) 0.0037(16) 0.004(2)
O3 0.046(3) 0.047(4) 0.082(4) 0.012(3) -0.015(3) 0.000(3)
O4 0.033(2) 0.056(4) 0.032(3) -0.004(3) 0.0010(18) 0.015(2)
O10 0.032(3) 0.034(3) 0.030(2) -0.001(2) 0.0059(17) -0.006(2)
O11 0.107(5) 0.052(5) 0.061(4) 0.031(4) -0.027(3) -0.040(4)
O12 0.038(2) 0.074(5) 0.034(3) 0.008(3) -0.011(2) -0.007(3)
O20 0.032(3) 0.035(4) 0.042(3) 0.006(3) -0.0082(19) 0.004(2)
O21 0.080(4) 0.050(5) 0.082(4) -0.008(4) -0.021(4) -0.013(3)
O22 0.084(4) 0.078(5) 0.073(4) 0.035(4) -0.012(4) 0.029(4)
O30 0.036(2) 0.027(4) 0.032(3) 0.000(3) 0.002(2) -0.004(2)
O31 0.082(4) 0.065(5) 0.087(5) 0.020(4) 0.008(4) -0.037(4)
O32 0.061(3) 0.055(5) 0.069(4) -0.029(4) 0.009(3) -0.012(3)
O40 0.030(3) 0.039(4) 0.084(4) -0.014(3) 0.004(2) 0.001(2)
O41 0.038(3) 0.054(4) 0.099(5) 0.005(4) -0.003(3) 0.006(3)
O42 0.088(5) 0.050(5) 0.131(6) -0.044(4) -0.045(4) 0.005(4)
Cu1 0.0179(3) 0.0340(6) 0.0225(4) 0.0021(4) 0.0006(3) 0.0027(3)
Cu2 0.0214(4) 0.0433(7) 0.0241(4) 0.0016(4) 0.0040(3) 0.0055(4)
Cu3 0.0189(3) 0.0371(6) 0.0257(4) 0.0028(4) 0.0001(3) 0.0050(4)
 
_geom_special_details
;
 All esds (except the esd in the dihedral angle between two l.s. planes)
 are estimated using the full covariance matrix.  The cell esds are taken
 into account individually in the estimation of esds in distances, angles
 and torsion angles; correlations between esds in cell parameters are only
 used when they are defined by crystal symmetry.  An approximate (isotropic)
 treatment of cell esds is used for estimating esds involving l.s. planes.
;
 
loop_
 _geom_bond_atom_site_label_1
 _geom_bond_atom_site_label_2
 _geom_bond_distance
 _geom_bond_site_symmetry_2
 _geom_bond_publ_flag
C1 N1 1.339(7) . ?
C1 C2 1.382(8) . ?
C1 H1 0.9300 . ?
C2 C3 1.360(9) . ?
C2 H2 0.9300 . ?
C3 C4 1.371(9) . ?
C3 H3 0.9300 . ?
C4 C5 1.393(8) . ?
C4 H4 0.9300 . ?
C5 N1 1.359(7) . ?
C5 C6 1.473(9) . ?
C6 N2 1.268(7) . ?
C6 H6 0.9300 . ?
C7 O2 1.248(6) . ?
C7 N3 1.335(7) . ?
C7 C8 1.505(8) . ?
C8 O1 1.262(7) . ?
C8 N4 1.320(7) . ?
C9 N5 1.288(7) . ?
C9 C10 1.460(8) . ?
C9 H9 0.9300 . ?
C10 N6 1.360(7) . ?
C10 C11 1.386(8) . ?
C11 C12 1.392(8) . ?
C11 H11 0.9300 . ?
C12 C13 1.359(9) . ?
C12 H12 0.9300 . ?
C13 C14 1.394(9) . ?
C13 H13 0.9300 . ?
C14 N6 1.315(7) . ?
C14 H14 0.9300 . ?
N1 Cu1 1.987(4) . ?
N2 N3 1.386(6) . ?
N2 Cu2 2.009(5) . ?
N3 Cu1 1.942(5) . ?
N4 N5 1.373(6) . ?
N4 Cu1 1.983(4) . ?
N5 Cu3 1.927(5) . ?
N6 Cu3 2.026(5) . ?
N10 O11 1.215(7) . ?
N10 O12 1.231(6) . ?
N10 O10 1.286(7) . ?
N20 O22 1.208(8) . ?
N20 O21 1.233(8) . ?
N20 O20 1.297(8) . ?
N30 O31 1.213(8) . ?
N30 O32 1.238(8) . ?
N30 O30 1.291(8) . ?
N40 O41 1.215(7) . ?
N40 O42 1.219(8) . ?
N40 O40 1.261(8) . ?
O1 Cu3 2.018(4) . ?
O2 Cu2 1.955(4) . ?
O3 Cu2 2.313(6) . ?
O3 H3A 0.9700 . ?
O3 H3B 0.9700 . ?
O4 Cu2 1.938(4) . ?
O4 H4B 0.9700 . ?
O4 H4A 0.9700 . ?
O10 Cu2 1.995(4) . ?
O20 Cu3 1.958(4) . ?
O30 Cu1 2.003(4) . ?
O40 Cu3 2.231(5) . ?
 
loop_
 _geom_angle_atom_site_label_1
 _geom_angle_atom_site_label_2
 _geom_angle_atom_site_label_3
 _geom_angle
 _geom_angle_site_symmetry_1
 _geom_angle_site_symmetry_3
 _geom_angle_publ_flag
N1 C1 C2 122.9(6) . . ?
N1 C1 H1 118.5 . . ?
C2 C1 H1 118.5 . . ?
C3 C2 C1 119.7(6) . . ?
C3 C2 H2 120.2 . . ?
C1 C2 H2 120.2 . . ?
C2 C3 C4 118.2(6) . . ?
C2 C3 H3 120.9 . . ?
C4 C3 H3 120.9 . . ?
C3 C4 C5 120.8(6) . . ?
C3 C4 H4 119.6 . . ?
C5 C4 H4 119.6 . . ?
N1 C5 C4 120.5(6) . . ?
N1 C5 C6 122.9(5) . . ?
C4 C5 C6 116.6(5) . . ?
N2 C6 C5 130.9(5) . . ?
N2 C6 H6 114.5 . . ?
C5 C6 H6 114.5 . . ?
O2 C7 N3 125.2(5) . . ?
O2 C7 C8 122.4(5) . . ?
N3 C7 C8 112.3(5) . . ?
O1 C8 N4 126.8(5) . . ?
O1 C8 C7 119.9(5) . . ?
N4 C8 C7 113.3(5) . . ?
N5 C9 C10 113.2(5) . . ?
N5 C9 H9 123.4 . . ?
C10 C9 H9 123.4 . . ?
N6 C10 C11 121.8(5) . . ?
N6 C10 C9 115.2(5) . . ?
C11 C10 C9 122.9(6) . . ?
C10 C11 C12 118.5(6) . . ?
C10 C11 H11 120.8 . . ?
C12 C11 H11 120.8 . . ?
C13 C12 C11 118.8(6) . . ?
C13 C12 H12 120.6 . . ?
C11 C12 H12 120.6 . . ?
C12 C13 C14 120.1(6) . . ?
C12 C13 H13 120.0 . . ?
C14 C13 H13 120.0 . . ?
N6 C14 C13 121.8(6) . . ?
N6 C14 H14 119.1 . . ?
C13 C14 H14 119.1 . . ?
C1 N1 C5 117.9(5) . . ?
C1 N1 Cu1 118.6(4) . . ?
C5 N1 Cu1 123.5(4) . . ?
C6 N2 N3 119.6(5) . . ?
C6 N2 Cu2 130.0(4) . . ?
N3 N2 Cu2 110.4(3) . . ?
C7 N3 N2 112.0(5) . . ?
C7 N3 Cu1 117.6(4) . . ?
N2 N3 Cu1 129.8(4) . . ?
C8 N4 N5 108.5(4) . . ?
C8 N4 Cu1 116.2(3) . . ?
N5 N4 Cu1 135.3(4) . . ?
C9 N5 N4 124.1(5) . . ?
C9 N5 Cu3 119.4(4) . . ?
N4 N5 Cu3 116.4(4) . . ?
C14 N6 C10 119.0(5) . . ?
C14 N6 Cu3 129.1(4) . . ?
C10 N6 Cu3 111.9(4) . . ?
O11 N10 O12 124.2(7) . . ?
O11 N10 O10 117.7(5) . . ?
O12 N10 O10 118.1(6) . . ?
O22 N20 O21 123.3(9) . . ?
O22 N20 O20 119.9(7) . . ?
O21 N20 O20 116.8(6) . . ?
O31 N30 O32 123.6(8) . . ?
O31 N30 O30 120.0(7) . . ?
O32 N30 O30 116.4(6) . . ?
O41 N40 O42 122.9(8) . . ?
O41 N40 O40 121.7(7) . . ?
O42 N40 O40 115.4(6) . . ?
C8 O1 Cu3 108.2(3) . . ?
C7 O2 Cu2 110.8(4) . . ?
Cu2 O3 H3A 109.00 . . ?
Cu2 O3 H3B 109.00 . . ?
H3A O3 H3B 108.00 . . ?
Cu2 O4 H4B 109.00 . . ?
Cu2 O4 H4A 109.00 . . ?
H4B O4 H4A 108.00 . . ?
N10 O10 Cu2 109.1(4) . . ?
N20 O20 Cu3 111.3(4) . . ?
N30 O30 Cu1 106.1(4) . . ?
N40 O40 Cu3 123.7(4) . . ?
N3 Cu1 N4 80.48(18) . . ?
N3 Cu1 N1 91.65(19) . . ?
N4 Cu1 N1 170.0(2) . . ?
N3 Cu1 O30 158.0(2) . . ?
N4 Cu1 O30 94.76(18) . . ?
N1 Cu1 O30 94.80(19) . . ?
O4 Cu2 O2 177.7(2) . . ?
O4 Cu2 O10 91.02(17) . . ?
O2 Cu2 O10 89.00(16) . . ?
O4 Cu2 N2 98.22(18) . . ?
O2 Cu2 N2 81.54(17) . . ?
O10 Cu2 N2 169.22(17) . . ?
O4 Cu2 O3 89.2(2) . . ?
O2 Cu2 O3 93.2(2) . . ?
O10 Cu2 O3 96.55(19) . . ?
N2 Cu2 O3 89.2(2) . . ?
N5 Cu3 O20 172.3(2) . . ?
N5 Cu3 O1 79.66(18) . . ?
O20 Cu3 O1 100.51(17) . . ?
N5 Cu3 N6 80.22(19) . . ?
O20 Cu3 N6 98.2(2) . . ?
O1 Cu3 N6 157.94(16) . . ?
N5 Cu3 O40 105.4(2) . . ?
O20 Cu3 O40 82.2(2) . . ?
O1 Cu3 O40 100.55(18) . . ?
N6 Cu3 O40 93.4(2) . . ?
 
loop_
 _geom_torsion_atom_site_label_1
 _geom_torsion_atom_site_label_2
 _geom_torsion_atom_site_label_3
 _geom_torsion_atom_site_label_4
 _geom_torsion
 _geom_torsion_site_symmetry_1
 _geom_torsion_site_symmetry_2
 _geom_torsion_site_symmetry_3
 _geom_torsion_site_symmetry_4
 _geom_torsion_publ_flag
N1 C1 C2 C3 1.4(11) . . . . ?
C1 C2 C3 C4 -2.0(12) . . . . ?
C2 C3 C4 C5 1.0(12) . . . . ?
C3 C4 C5 N1 0.7(11) . . . . ?
C3 C4 C5 C6 -177.9(7) . . . . ?
N1 C5 C6 N2 -5.5(12) . . . . ?
C4 C5 C6 N2 173.1(8) . . . . ?
O2 C7 C8 O1 6.8(10) . . . . ?
N3 C7 C8 O1 -175.9(6) . . . . ?
O2 C7 C8 N4 -175.1(6) . . . . ?
N3 C7 C8 N4 2.2(8) . . . . ?
N5 C9 C10 N6 0.3(9) . . . . ?
N5 C9 C10 C11 177.4(7) . . . . ?
N6 C10 C11 C12 -2.2(11) . . . . ?
C9 C10 C11 C12 -179.2(7) . . . . ?
C10 C11 C12 C13 0.5(12) . . . . ?
C11 C12 C13 C14 0.2(12) . . . . ?
C12 C13 C14 N6 1.0(12) . . . . ?
C2 C1 N1 C5 0.3(10) . . . . ?
C2 C1 N1 Cu1 -178.0(5) . . . . ?
C4 C5 N1 C1 -1.3(10) . . . . ?
C6 C5 N1 C1 177.2(6) . . . . ?
C4 C5 N1 Cu1 176.9(5) . . . . ?
C6 C5 N1 Cu1 -4.6(9) . . . . ?
C5 C6 N2 N3 3.9(11) . . . . ?
C5 C6 N2 Cu2 -174.6(5) . . . . ?
O2 C7 N3 N2 1.8(9) . . . . ?
C8 C7 N3 N2 -175.4(5) . . . . ?
O2 C7 N3 Cu1 174.0(5) . . . . ?
C8 C7 N3 Cu1 -3.2(7) . . . . ?
C6 N2 N3 C7 179.1(6) . . . . ?
Cu2 N2 N3 C7 -2.1(7) . . . . ?
C6 N2 N3 Cu1 8.0(9) . . . . ?
Cu2 N2 N3 Cu1 -173.1(3) . . . . ?
O1 C8 N4 N5 -1.2(9) . . . . ?
C7 C8 N4 N5 -179.1(5) . . . . ?
O1 C8 N4 Cu1 177.7(5) . . . . ?
C7 C8 N4 Cu1 -0.3(7) . . . . ?
C10 C9 N5 N4 -177.2(6) . . . . ?
C10 C9 N5 Cu3 0.5(8) . . . . ?
C8 N4 N5 C9 172.9(7) . . . . ?
Cu1 N4 N5 C9 -5.7(11) . . . . ?
C8 N4 N5 Cu3 -4.9(7) . . . . ?
Cu1 N4 N5 Cu3 176.6(4) . . . . ?
C13 C14 N6 C10 -2.7(11) . . . . ?
C13 C14 N6 Cu3 179.0(6) . . . . ?
C11 C10 N6 C14 3.4(10) . . . . ?
C9 C10 N6 C14 -179.4(6) . . . . ?
C11 C10 N6 Cu3 -178.0(6) . . . . ?
C9 C10 N6 Cu3 -0.9(8) . . . . ?
N4 C8 O1 Cu3 6.0(8) . . . . ?
C7 C8 O1 Cu3 -176.1(5) . . . . ?
N3 C7 O2 Cu2 -0.4(8) . . . . ?
C8 C7 O2 Cu2 176.6(5) . . . . ?
O11 N10 O10 Cu2 11.9(7) . . . . ?
O12 N10 O10 Cu2 -168.6(4) . . . . ?
O22 N20 O20 Cu3 179.3(5) . . . . ?
O21 N20 O20 Cu3 0.9(7) . . . . ?
O31 N30 O30 Cu1 173.6(6) . . . . ?
O32 N30 O30 Cu1 -7.4(7) . . . . ?
O41 N40 O40 Cu3 -1.6(10) . . . . ?
O42 N40 O40 Cu3 177.7(6) . . . . ?
 
loop_
 _geom_hbond_atom_site_label_D 
 _geom_hbond_atom_site_label_H 
 _geom_hbond_atom_site_label_A 
 _geom_hbond_distance_DH 
 _geom_hbond_distance_HA 
 _geom_hbond_distance_DA 
 _geom_hbond_angle_DHA 
 _geom_hbond_site_symmetry_A 
 _geom_hbond_publ_flag
C1 H1 O30  0.93 2.52 3.018(7) 114.0 . yes
C4 H4 O11  0.93 2.54 3.325(9) 142.6 2_457 yes
C6 H6 O40  0.93 2.52 3.311(7) 142.7 1_455 yes
C9 H9 O30  0.93 2.39 3.066(8) 129.8 . yes
C11 H11 O20  0.93 2.53 3.395(8) 155.1 4_754 yes
C13 H13 O12  0.93 2.44 3.278(8) 150.6 4_754 yes
O3 H3A O20  0.9700 2.290 2.996(6) 129.3(3) 1_455 yes
O3 H3B O21  0.9700 2.080 2.975(8) 153.5(4) 2_447 yes
O3 H3B O30  0.9700 2.580 3.134(7) 116.5(4) 4_655 yes
O4 H4B O32  0.9700 2.020 2.710(7) 126.1(3) 2_457 yes
O4 H4A N40  0.9700 2.520 3.311(7) 139.1(3) 1_455 yes
O4 H4A O40  0.9700 2.010 2.926(6) 158.1(3) 1_455 yes
O4 H4A O42  0.9700 2.330 2.920(8) 118.9(3) 1_455 yes
 
_refine_diff_density_max    0.344
_refine_diff_density_min   -0.364
_refine_diff_density_rms    0.084

_shelx_res_file
;
TITL OXP2ACuNO3 in P2(1)2(1)2(1)
    shelx.res
    created by SHELXL-2018/3 at 14:34:40 on 27-Feb-2019
CELL  0.71073  11.0540  13.7402  16.2327   90.000   90.000   90.000
ZERR     4.00   0.0003   0.0006   0.0006    0.000    0.000    0.000
LATT  -1
SYMM  1/2 + X, 1/2 - Y, - Z
SYMM  - X, 1/2 + Y, 1/2 - Z
SYMM  1/2 - X, - Y, 1/2 + Z
SFAC  C    H    N    O    CU
UNIT  56 56 40 64 12
MERG   2
OMIT     1   0   1
HTAB C1 O30
EQIV $1 x-1/2, -y+1/2, -z+2
HTAB C4 O11_$1
EQIV $2 x-1, y, z
HTAB C6 O40_$2
HTAB C9 O30
EQIV $3 -x+5/2, -y, z-1/2
HTAB C11 O20_$3
HTAB C13 O12_$3
HTAB O3 O20_$2
EQIV $4 x-1/2, -y-1/2, -z+2
HTAB O3 O21_$4
EQIV $5 -x+3/2, -y, z+1/2
HTAB O3 O30_$5
HTAB O4 O32_$1
HTAB O4 N40_$2
HTAB O4 O40_$2
HTAB O4 O42_$2
FMAP   2
size 0.12 0.21 0.36
PLAN   20
ACTA
HTAB    2.00000
BOND   $H
CONF
LIST   4
L.S.   4
TEMP    23.00
WGHT    0.029900
FVAR       0.10085
C1    1    0.638279    0.144881    0.670698    11.00000    0.03115    0.02747 =
         0.01964   -0.00375   -0.00140   -0.00083
AFIX  43
H1    2    0.704510    0.133395    0.636732    11.00000   -1.20000
AFIX   0
C2    1    0.531155    0.175249    0.635072    11.00000    0.04340    0.03590 =
         0.02799   -0.00082   -0.00969    0.00252
AFIX  43
H2    2    0.525718    0.182440    0.578225    11.00000   -1.20000
AFIX   0
C3    1    0.433780    0.194552    0.683559    11.00000    0.02938    0.04214 =
         0.03332   -0.00467   -0.00970    0.00628
AFIX  43
H3    2    0.361724    0.216991    0.660890    11.00000   -1.20000
AFIX   0
C4    1    0.444717    0.180033    0.766783    11.00000    0.02278    0.03260 =
         0.04379    0.00374   -0.00403    0.00613
AFIX  43
H4    2    0.378819    0.191781    0.800984    11.00000   -1.20000
AFIX   0
C5    1    0.553317    0.147902    0.800732    11.00000    0.02291    0.02003 =
         0.02922    0.00055   -0.00038   -0.00098
C6    1    0.554499    0.131256    0.890376    11.00000    0.01941    0.03168 =
         0.03660    0.00349    0.00629    0.00501
AFIX  43
H6    2    0.484510    0.150866    0.917492    11.00000   -1.20000
AFIX   0
C7    1    0.820273    0.032613    0.961258    11.00000    0.01906    0.03198 =
         0.02201    0.00051   -0.00145    0.00262
C8    1    0.944250    0.011309    0.927518    11.00000    0.02140    0.02571 =
         0.02147   -0.00283   -0.00269   -0.00003
C9    1    1.109314    0.016484    0.749577    11.00000    0.02215    0.04248 =
         0.02896    0.00170   -0.00150   -0.00029
AFIX  43
H9    2    1.062002    0.039252    0.706300    11.00000   -1.20000
AFIX   0
C10   1    1.233704   -0.017183    0.739367    11.00000    0.02293    0.02626 =
         0.02828    0.00075    0.00382   -0.00240
C11   1    1.290681   -0.021612    0.663414    11.00000    0.02918    0.04356 =
         0.02633    0.00706    0.00390   -0.00519
AFIX  43
H11   2    1.250746   -0.002090    0.615772    11.00000   -1.20000
AFIX   0
C12   1    1.409085   -0.055958    0.660061    11.00000    0.04010    0.04109 =
         0.03632   -0.00020    0.01812    0.00288
AFIX  43
H12   2    1.450056   -0.059409    0.610107    11.00000   -1.20000
AFIX   0
C13   1    1.463699   -0.084351    0.731133    11.00000    0.03054    0.03812 =
         0.06525    0.00578    0.01505    0.01106
AFIX  43
H13   2    1.542829   -0.107308    0.730066    11.00000   -1.20000
AFIX   0
C14   1    1.401274   -0.079108    0.805615    11.00000    0.02101    0.04341 =
         0.04178    0.00841    0.00171    0.00646
AFIX  43
H14   2    1.440241   -0.097855    0.853848    11.00000   -1.20000
AFIX   0
N1    3    0.650962    0.131262    0.751904    11.00000    0.02366    0.02435 =
         0.02686    0.00368   -0.00038    0.00176
N2    3    0.634730    0.094735    0.936826    11.00000    0.01948    0.03006 =
         0.02518   -0.00236    0.00518    0.00382
N3    3    0.745786    0.068409    0.904021    11.00000    0.01861    0.03326 =
         0.02128   -0.00380    0.00549    0.00303
N4    3    0.956543    0.035145    0.849162    11.00000    0.01139    0.03771 =
         0.02151    0.00287    0.00039    0.00085
N5    3    1.071705    0.011469    0.824585    11.00000    0.01600    0.03986 =
         0.02276    0.00022    0.00400    0.00136
N6    3    1.288751   -0.048362    0.809505    11.00000    0.02346    0.03025 =
         0.03095   -0.00213    0.00027    0.00234
N10   3    0.707997    0.111267    1.209915    11.00000    0.02485    0.04879 =
         0.03555    0.01063   -0.00748   -0.00725
N20   3    1.255929   -0.193814    0.995017    11.00000    0.04686    0.05857 =
         0.03033    0.00856    0.00694    0.01787
N30   3    0.932403    0.244027    0.734815    11.00000    0.03178    0.04023 =
         0.05497    0.00902   -0.00706   -0.00623
N40   3    1.222264    0.173591    0.975188    11.00000    0.04364    0.03172 =
         0.03944   -0.00407   -0.00638    0.00208
O1    4    1.022822   -0.028169    0.972946    11.00000    0.02013    0.04192 =
         0.02411    0.00713    0.00068    0.00516
O2    4    0.794323    0.021064    1.035466    11.00000    0.02472    0.05377 =
         0.01757    0.00551    0.00370    0.00406
O3    4    0.547703   -0.087125    1.025678    11.00000    0.04574    0.04750 =
         0.08175    0.01154   -0.01480   -0.00037
O4    4    0.466900    0.110737    1.080128    11.00000    0.03313    0.05647 =
         0.03168   -0.00358    0.00104    0.01482
O10   4    0.656048    0.037044    1.177047    11.00000    0.03221    0.03367 =
         0.03046   -0.00052    0.00589   -0.00600
O11   4    0.712194    0.185918    1.169895    11.00000    0.10664    0.05176 =
         0.06061    0.03071   -0.02691   -0.03980
O12   4    0.749438    0.102507    1.279939    11.00000    0.03842    0.07436 =
         0.03361    0.00799   -0.01055   -0.00668
O20   4    1.282571   -0.102101    0.989381    11.00000    0.03239    0.03451 =
         0.04202    0.00648   -0.00816    0.00418
O21   4    1.174255   -0.223919    0.950010    11.00000    0.07985    0.05004 =
         0.08206   -0.00773   -0.02093   -0.01334
O22   4    1.312252   -0.245506    1.041457    11.00000    0.08381    0.07825 =
         0.07290    0.03460   -0.01174    0.02881
O30   4    0.905706    0.159042    0.706135    11.00000    0.03599    0.02677 =
         0.03170    0.00013    0.00151   -0.00371
O31   4    0.998625    0.297558    0.696118    11.00000    0.08190    0.06484 =
         0.08720    0.01989    0.00810   -0.03688
O32   4    0.885708    0.266489    0.801508    11.00000    0.06083    0.05506 =
         0.06948   -0.02943    0.00903   -0.01237
O40   4    1.274833    0.095105    0.956781    11.00000    0.02991    0.03889 =
         0.08394   -0.01389    0.00435    0.00102
O41   4    1.113898    0.183777    0.966321    11.00000    0.03813    0.05417 =
         0.09942    0.00457   -0.00342    0.00605
O42   4    1.287363    0.237213    1.002984    11.00000    0.08776    0.05000 =
         0.13141   -0.04351   -0.04501    0.00460
CU1   5    0.811904    0.091657    0.794958    11.00000    0.01794    0.03395 =
         0.02246    0.00207    0.00057    0.00270
CU2   5    0.628675    0.063423    1.057622    11.00000    0.02136    0.04326 =
         0.02411    0.00162    0.00400    0.00545
CU3   5    1.179012   -0.036182    0.908969    11.00000    0.01889    0.03710 =
         0.02565    0.00281    0.00008    0.00495
H3A   2   10.468705    9.907171   11.050761    11.00000   -1.50000
H3B   2   10.599167    9.862535   11.048244    11.00000   -1.50000
H4B   2   10.471849   10.177313   11.099216    11.00000   -1.50000
H4A   2   10.420342   10.109674   11.029803    11.00000   -1.50000
HKLF    4  1.0  1.00  0.00  0.00  0.00  1.00  0.00  0.00  0.00  1.00


REM  OXP2ACuNO3 in P2(1)2(1)2(1)
REM wR2 = 0.0649, GooF = S = 1.044, Restrained GooF = 1.044 for all data
REM R1 = 0.0338 for 3606 Fo > 4sig(Fo) and 0.0514 for all 4357 data
REM 388 parameters refined using 0 restraints

END

WGHT      0.0297      0.0000

REM Instructions for potential hydrogen bonds
HTAB C1 O30
HTAB C4 O11_$1
HTAB C6 O40_$2
HTAB C9 O30
HTAB C11 O20_$3
HTAB C13 O12_$3
HTAB O3 O20_$2
HTAB O3 O21_$4
HTAB O3 O30_$5
HTAB O4 O32_$1
HTAB O4 N40_$2
HTAB O4 O40_$2
HTAB O4 O42_$2

REM Highest difference peak  0.344,  deepest hole -0.364,  1-sigma level  0.084
Q1    1   1.2197 -0.0839  0.9577  11.00000  0.05    0.34
Q2    1   0.7571  0.0564  1.0527  11.00000  0.05    0.34
Q3    1   0.5870  0.0762  0.9849  11.00000  0.05    0.33
Q4    1   0.6795  0.1035  1.0734  11.00000  0.05    0.33
Q5    1   1.3208 -0.1007  0.7938  11.00000  0.05    0.32
Q6    1   0.5867  0.0024  1.0161  11.00000  0.05    0.31
Q7    1   1.1774 -0.0829  0.8603  11.00000  0.05    0.31
Q8    1   0.7509  0.1464  1.2663  11.00000  0.05    0.30
Q9    1   1.0797  0.0245  0.9936  11.00000  0.05    0.30
Q10   1   0.5777  0.1034  1.0339  11.00000  0.05    0.30
Q11   1   1.1988  0.0116  0.9649  11.00000  0.05    0.29
Q12   1   0.8182  0.0087  0.9949  11.00000  0.05    0.29
Q13   1   0.6987  0.1281  1.3264  11.00000  0.05    0.29
Q14   1   0.8984  0.0534  0.9369  11.00000  0.05    0.29
Q15   1   1.2330  0.2059  1.0468  11.00000  0.05    0.29
Q16   1   0.7603  0.0315  0.8567  11.00000  0.05    0.28
Q17   1   0.7462 -0.0202  1.0285  11.00000  0.05    0.27
Q18   1   0.6801  0.0031  1.0297  11.00000  0.05    0.27
Q19   1   0.8811  0.0061  0.9480  11.00000  0.05    0.27
Q20   1   0.7756  0.1345  0.7521  11.00000  0.05    0.27
;
_shelx_res_checksum   39269

_shelx_hkl_file
;
  -2   0   0  507.77   14.44
  -2   0   0  508.44   14.21
  -2   0   0  499.29   15.24
   2   0   0  520.52   14.45
   2   0   0  516.91   14.64
   2   0   0  513.34   15.23
   2   0   0  512.45   14.19
  -3   0   0   -0.75    0.85
  -3   0   0   -0.08    0.80
   3   0   0   -0.47    0.82
   3   0   0    0.28    0.76
   3   0   0   -0.69    0.71
   3   0   0    0.32    0.71
  -4   0   0    2.77    0.85
  -4   0   0    1.65    0.98
   4   0   0    0.50    0.94
   4   0   0    0.00    0.76
   4   0   0    0.73    0.82
   4   0   0    0.10    0.76
  -5   0   0    0.69    0.84
   5   0   0    0.14    0.84
   5   0   0   -0.22    0.91
   5   0   0    1.22    0.94
   5   0   0    0.37    1.00
  -6   0   0   27.22    2.02
   6   0   0   27.84    2.15
   6   0   0   27.32    2.17
   6   0   0   29.05    2.34
   6   0   0   32.21    2.19
  -7   0   0   -0.10    1.03
   7   0   0   -0.67    0.94
   7   0   0    0.97    1.12
   7   0   0   -0.16    0.88
   7   0   0    0.04    1.05
  -8   0   0   57.40    3.07
   8   0   0   62.81    3.59
   8   0   0   62.78    3.38
   8   0   0   66.04    3.42
   8   0   0   53.89    3.21
  -9   0   0   -0.97    0.96
   9   0   0    0.54    1.45
   9   0   0   -0.23    1.53
   9   0   0   -0.84    1.37
 -10   0   0    2.26    1.24
  10   0   0    1.97    1.84
  10   0   0    0.93    1.73
  10   0   0    0.78    1.63
  11   0   0   -1.33    2.26
  11   0   0   -1.22    2.08
  11   0   0   -1.14    2.08
 -12   0   0    8.34    2.75
  12   0   0   10.25    2.79
  12   0   0   14.75    2.85
  12   0   0   10.86    2.82
 -13   0   0   -3.49    2.30
  13   0   0   -4.08    3.21
  13   0   0   -4.26    2.96
  13  -1   0   34.98    6.15
 -13   1   0   30.23    4.48
  12  -1   0    4.48    2.79
  12  -1   0   12.88    2.95
 -12   1   0    9.40    2.82
  11  -1   0   -1.00    2.15
  11  -1   0    0.00    2.12
  10  -1   0   41.91    3.79
  10  -1   0   43.48    3.78
  10  -1   0   40.62    3.54
 -10   1   0   42.03    3.11
   9  -1   0   21.76    2.74
   9  -1   0   22.71    2.91
   9  -1   0   19.42    2.82
  -9   1   0   20.35    2.12
   8  -1   0   -0.75    0.95
   8  -1   0   -0.69    1.22
   8  -1   0   -0.41    1.28
   8  -1   0    0.03    1.22
  -8   1   0   -0.53    1.02
   7  -1   0    2.15    1.11
   7  -1   0    0.58    1.10
   7  -1   0    0.33    1.03
   7  -1   0    1.21    1.03
  -7   1   0    2.35    1.14
  -7   1   0    3.66    1.05
   6  -1   0   50.72    2.74
   6  -1   0   48.68    2.70
   6  -1   0   54.69    2.70
   6  -1   0   53.26    2.87
  -6   1   0   54.26    2.80
  -6   1   0   51.98    2.58
  -6   1   0   48.05    2.97
   5  -1   0   81.64    3.53
   5  -1   0   83.27    2.58
   5  -1   0   83.63    3.32
   5  -1   0   80.20    3.23
  -5   1   0   81.66    2.59
  -5   1   0   79.03    3.28
  -5   1   0   81.08    3.36
  -5   1   0   82.95    2.60
  -5   1   0   83.65    3.68
   4  -1   0    2.82    0.94
   4  -1   0    3.59    0.99
   4  -1   0    3.59    0.84
   4  -1   0    4.22    0.77
  -4   1   0    3.01    0.91
  -4   1   0    2.24    0.85
  -4   1   0    2.77    1.07
  -4   1   0    2.91    0.84
  -4   1   0    3.50    0.52
  -4   1   0    3.63    0.53
   3  -1   0   25.10    1.60
   3  -1   0   24.16    1.11
   3  -1   0   22.39    1.52
   3  -1   0   24.68    1.74
  -3   1   0   23.93    1.90
  -3   1   0   24.79    1.57
  -3   1   0   22.84    1.17
  -3   1   0   25.54    1.57
  -3   1   0   25.13    1.68
   2  -1   0    0.13    0.55
   2  -1   0    0.57    0.74
   2  -1   0   -1.09    0.47
   2  -1   0    0.25    0.59
   2  -1   0    0.05    0.43
  -2   1   0    0.88    0.67
  -2   1   0    0.43    0.62
  -2   1   0    0.15    0.73
  -2   1   0    0.14    0.49
  -2   1   0    0.33    0.58
   1  -1   0   55.83    1.90
   1  -1   0   62.37    1.89
  -1  -1   0   51.88    1.88
  -2  -1   0   -0.19    0.39
  -2  -1   0   -0.22    0.40
  -2  -1   0   -0.77    0.70
   2   1   0   -0.29    0.40
   2   1   0    0.53    0.69
  -3  -1   0   22.96    1.01
  -3  -1   0   23.10    1.76
   3   1   0   20.90    1.67
   3   1   0   22.95    0.98
   3   1   0   19.55    1.70
  -4  -1   0    2.28    0.94
   4   1   0    3.15    1.01
   4   1   0    3.18    0.98
   4   1   0    2.60    0.85
  -5  -1   0   75.72    3.16
   5   1   0   84.04    3.27
   5   1   0   76.11    3.19
   5   1   0   76.57    3.35
   5   1   0   76.23    3.31
  -6  -1   0   49.77    2.58
   6   1   0   50.59    2.67
   6   1   0   45.72    2.81
   6   1   0   51.68    2.67
   6   1   0   54.21    2.79
  -7  -1   0    0.91    0.96
   7   1   0    2.19    1.10
   7   1   0    2.85    1.11
   7   1   0    1.75    0.96
   7   1   0    3.14    1.33
  -8  -1   0    1.76    0.97
   8   1   0   -0.03    1.17
   8   1   0    0.37    1.07
   8   1   0   -0.62    1.30
   8   1   0    0.47    1.25
  -9  -1   0   20.62    2.29
   9   1   0   27.30    3.24
   9   1   0   27.67    2.99
   9   1   0   30.54    2.95
  10   1   0   38.48    3.98
  10   1   0   44.37    3.77
  10   1   0   47.51    3.80
  11   1   0    4.72    2.48
  11   1   0    0.06    2.06
  11   1   0    4.88    2.24
 -12  -1   0   13.12    2.89
  12   1   0   11.93    3.30
  12   1   0   10.31    2.82
  12   1   0   12.96    3.05
 -13  -1   0   30.53    4.46
  13   1   0   19.89    3.97
  13   1   0   21.90    3.61
  13   1   0   28.35    4.01
 -13   2   0    0.59    2.71
  12  -2   0    0.90    2.62
 -12   2   0    0.02    2.26
  11  -2   0   37.77    4.30
  10  -2   0    3.54    1.91
 -10   2   0    6.07    1.43
   9  -2   0    1.83    1.48
  -9   2   0    2.25    1.09
  -9   2   0    0.97    1.52
   8  -2   0   22.70    2.58
   8  -2   0   16.31    2.45
   8  -2   0   16.49    2.21
  -8   2   0   18.62    2.51
  -8   2   0   18.45    1.98
   7  -2   0  118.85    4.81
   7  -2   0  115.14    4.54
   7  -2   0  117.38    3.65
   7  -2   0  116.21    4.47
   7  -2   0  113.22    3.61
  -7   2   0  115.92    3.65
  -7   2   0  114.44    3.63
  -7   2   0  114.10    4.91
  -7   2   0  114.70    4.50
  -7   2   0  109.96    4.55
   6  -2   0   46.46    2.66
   6  -2   0   52.17    2.66
   6  -2   0   47.58    2.80
   6  -2   0   53.14    2.01
  -6   2   0   52.61    2.03
  -6   2   0   53.95    2.99
  -6   2   0   48.51    2.55
  -6   2   0   49.58    2.02
  -6   2   0   53.45    2.83
   5  -2   0    7.17    1.23
   5  -2   0    8.55    1.15
   5  -2   0    7.90    1.12
  -5   2   0    6.65    1.18
  -5   2   0    8.36    1.42
  -5   2   0    5.95    1.09
  -5   2   0    6.98    0.85
  -5   2   0    6.42    1.14
  -5   2   0   10.55    1.53
   4  -2   0    9.29    1.48
   4  -2   0    9.61    1.12
  -4   2   0    7.43    1.24
  -4   2   0   10.42    1.23
  -4   2   0    9.32    1.64
  -4   2   0    8.89    1.38
  -4   2   0   10.65    1.53
   3  -2   0    1.82    0.65
  -3   2   0    0.74    0.81
  -3   2   0    2.30    0.69
  -3   2   0    0.57    0.99
  -3   2   0    0.54    0.67
  -3   2   0    1.27    0.73
   2  -2   0  112.96    3.61
  -2   2   0  109.06    3.60
   1  -2   0  106.22    3.41
  -1   2   0  101.62    3.42
   0  -2   0  994.80   28.18
   0   2   0 1000.00   28.19
  -1  -2   0  104.73    3.32
   1   2   0   98.92    3.31
  -2  -2   0  107.72    3.47
  -2  -2   0  106.76    3.73
  -2  -2   0  111.34    3.48
   2   2   0  109.39    3.48
  -3  -2   0    1.08    0.60
  -3  -2   0    1.40    0.94
  -3  -2   0    1.21    0.63
   3   2   0    0.97    0.56
   3   2   0    2.67    1.00
  -4  -2   0   11.42    1.79
  -4  -2   0   10.81    1.05
  -4  -2   0    8.17    1.07
   4   2   0    8.09    1.16
   4   2   0    9.73    1.02
  -5  -2   0   11.17    1.89
  -5  -2   0    9.02    1.03
  -5  -2   0    8.12    1.06
   5   2   0    7.59    1.24
   5   2   0    7.33    0.97
   5   2   0   10.72    1.78
  -6  -2   0   47.88    1.73
  -6  -2   0   51.47    2.88
   6   2   0   48.26    2.85
   6   2   0   50.79    2.79
   6   2   0   49.67    2.68
  -7  -2   0  111.01    4.40
   7   2   0  118.47    4.49
   7   2   0  111.26    4.61
   7   2   0  116.38    4.56
   7   2   0  113.81    4.74
  -8  -2   0   14.42    1.82
   8   2   0   19.52    2.52
   8   2   0   13.81    2.53
   8   2   0   18.40    2.31
   9   2   0    1.73    1.40
   9   2   0    1.32    1.64
   9   2   0    1.01    1.43
  10   2   0    3.46    1.75
  10   2   0    3.04    2.00
  10   2   0    4.12    2.10
  11   2   0   42.14    4.32
  11   2   0   44.91    4.41
  11   2   0   38.74    4.58
 -12  -2   0   -0.01    2.34
  12   2   0   -0.34    2.71
  12   2   0    5.86    2.89
  12   2   0    1.95    2.64
 -13  -2   0    1.50    2.66
  13   2   0    5.36    3.62
  13   2   0    6.24    3.38
  13   2   0    5.81    3.16
 -13   3   0    9.57    3.05
 -12   3   0   53.97    4.89
 -10   3   0   73.39    4.21
 -10   3   0   83.91    4.90
  -9   3   0   23.98    2.26
  -9   3   0   28.08    3.22
  -9   3   0   20.47    3.01
   8  -3   0   10.18    1.46
   8  -3   0    8.23    1.38
  -8   3   0    7.47    1.57
  -8   3   0   10.89    1.85
  -8   3   0   10.84    1.79
  -8   3   0    9.90    1.49
  -8   3   0   10.21    1.43
   7  -3   0   32.11    1.84
  -7   3   0   34.06    2.56
  -7   3   0   28.86    1.81
  -7   3   0   33.00    2.58
  -7   3   0   31.14    2.69
  -7   3   0   28.97    2.23
  -7   3   0   33.26    1.92
   6  -3   0  276.12    8.43
  -6   3   0  285.76    8.47
  -6   3   0  278.68    8.45
  -6   3   0  282.55    8.63
  -6   3   0  289.38    8.96
  -6   3   0  290.82    9.56
  -6   3   0  267.00    8.78
   5  -3   0    0.82    0.76
  -5   3   0    1.14    0.98
  -5   3   0   -0.45    1.19
  -5   3   0    0.50    0.99
  -5   3   0    0.40    0.93
  -5   3   0    0.35    0.78
   4  -3   0  127.00    4.15
  -4   3   0  121.38    4.15
  -4   3   0  122.64    4.74
  -4   3   0  123.13    4.36
  -4   3   0  127.92    4.32
  -4   3   0  119.80    4.14
   3  -3   0    0.58    0.72
  -3   3   0    0.89    0.71
  -3   3   0   -0.23    1.04
  -3   3   0    0.35    0.79
   2  -3   0  111.21    3.82
  -2   3   0  111.53    3.83
   1  -3   0   38.60    2.09
  -1   3   0   39.60    2.11
   0  -3   0   -0.69    0.80
   0   3   0   -0.33    0.74
  -1  -3   0   36.44    2.00
   1   3   0   39.75    2.02
  -2  -3   0  110.92    3.75
   2   3   0  111.48    3.74
  -3  -3   0    0.74    0.73
  -3  -3   0    1.07    0.95
  -3  -3   0    0.77    0.73
   3   3   0    1.32    0.68
  -4  -3   0  120.42    4.07
  -4  -3   0  122.51    4.55
  -4  -3   0  131.88    4.11
   4   3   0  124.04    4.07
  -5  -3   0   -0.15    0.68
  -5  -3   0    1.28    0.76
  -5  -3   0    0.12    1.05
   5   3   0    0.23    0.70
   5   3   0    0.80    0.97
  -6  -3   0  273.15    9.04
  -6  -3   0  282.46    8.23
  -6  -3   0  279.94    8.22
   6   3   0  287.32    8.22
   6   3   0  271.14    9.02
   6   3   0  273.80    9.21
  -7  -3   0   34.53    2.66
  -7  -3   0   33.33    1.59
  -7  -3   0   31.05    1.57
   7   3   0   32.64    1.54
   7   3   0   35.46    2.67
   7   3   0   32.26    2.40
  -8  -3   0   11.51    1.73
   8   3   0    7.69    1.76
   8   3   0   11.88    1.80
   9   3   0   26.68    3.02
   9   3   0   16.76    3.05
  10   3   0   81.73    4.58
  10   3   0   87.87    4.90
  10   3   0   81.58    5.07
  11   3   0    1.48    2.41
  11   3   0   -0.92    1.96
  11   3   0   -0.20    2.23
 -12  -3   0   49.99    4.60
  12   3   0   54.95    5.75
  12   3   0   54.03    5.54
  12   3   0   48.17    5.35
 -13  -3   0    8.40    2.94
  13   3   0    6.34    3.63
  13   3   0    5.06    3.52
  13   3   0    9.02    3.60
 -12   4   0    4.44    2.53
 -11   4   0    4.97    2.51
 -11   4   0    6.48    2.39
  10  -4   0    1.63    0.91
  10  -4   0    1.67    0.93
 -10   4   0    1.93    0.94
 -10   4   0    3.27    1.08
 -10   4   0    4.59    2.09
   9  -4   0    9.99    1.75
   9  -4   0    8.59    1.22
  -9   4   0    7.25    1.23
  -9   4   0    7.85    1.19
  -9   4   0    9.25    1.66
  -9   4   0   11.16    2.03
   8  -4   0    6.23    1.12
   8  -4   0    5.27    1.12
  -8   4   0    7.09    1.42
  -8   4   0    6.31    1.55
  -8   4   0    4.56    1.13
  -8   4   0    4.68    1.53
  -8   4   0    6.96    1.77
  -8   4   0    4.45    1.20
   7  -4   0  114.03    4.07
  -7   4   0  113.41    4.53
  -7   4   0  115.30    4.50
  -7   4   0  112.24    4.72
  -7   4   0  115.89    4.19
  -7   4   0  115.05    4.99
  -7   4   0  113.27    4.10
   6  -4   0    4.37    1.00
  -6   4   0    3.77    1.16
  -6   4   0    3.93    1.18
  -6   4   0    3.85    1.42
  -6   4   0    3.15    1.02
   5  -4   0   74.94    3.08
  -5   4   0   73.90    3.29
  -5   4   0   71.89    3.00
  -5   4   0   72.70    3.08
  -5   4   0   71.67    3.54
   4  -4   0    3.78    1.00
  -4   4   0    4.69    0.97
  -4   4   0    5.15    1.33
  -4   4   0    4.38    0.96
   3  -4   0  134.13    4.50
  -3   4   0  124.45    4.46
   2  -4   0    1.25    0.88
  -2   4   0    1.64    0.86
   1  -4   0   48.41    2.45
  -1   4   0   43.35    2.35
   0  -4   0    3.84    0.95
   0   4   0    4.33    0.98
  -1  -4   0   42.45    2.35
   1   4   0   43.15    2.28
  -2  -4   0    2.18    0.91
   2   4   0    2.06    0.91
  -3  -4   0  128.26    4.72
  -3  -4   0  133.15    4.46
  -3  -4   0  127.89    4.41
   3   4   0  130.99    4.43
  -4  -4   0    4.14    0.99
  -4  -4   0    4.90    0.96
  -4  -4   0    2.29    1.13
   4   4   0    3.81    0.94
  -5  -4   0   77.39    3.50
  -5  -4   0   77.43    3.04
  -5  -4   0   75.22    3.00
   5   4   0   74.13    2.96
  -6  -4   0    4.50    1.26
  -6  -4   0    3.85    0.93
  -6  -4   0    3.12    0.92
   6   4   0    3.56    0.91
  -7  -4   0  112.01    3.88
  -7  -4   0  114.63    4.76
  -7  -4   0  114.74    3.89
   7   4   0  111.17    4.83
   7   4   0  114.15    3.87
  -8  -4   0    4.10    0.94
  -8  -4   0    6.09    0.93
  -8  -4   0    3.92    1.54
   8   4   0    6.19    1.65
   8   4   0    5.58    0.87
   9   4   0    9.53    1.97
   9   4   0   16.42    2.84
  10   4   0   -1.21    2.06
  10   4   0    0.43    2.05
 -11  -4   0    3.20    2.30
  11   4   0    8.99    2.70
  11   4   0   11.00    2.77
  11   4   0    7.98    2.33
 -12  -4   0    5.78    2.56
  12   4   0    3.56    3.01
  12   4   0    7.42    3.14
  12   4   0    3.14    2.73
 -12   5   0    8.55    3.14
  11  -5   0   -0.30    1.15
  11  -5   0   -0.72    1.13
 -11   5   0    1.04    1.12
 -11   5   0   -1.07    2.72
 -11   5   0    1.63    2.52
 -11   5   0    1.28    1.31
  10  -5   0   31.85    2.68
  10  -5   0   39.64    2.57
 -10   5   0   38.41    4.34
 -10   5   0   34.00    2.58
 -10   5   0   35.47    2.73
   9  -5   0    5.31    1.36
   9  -5   0    4.49    1.31
  -9   5   0    5.00    1.46
  -9   5   0    3.91    1.99
  -9   5   0    4.72    1.34
   8  -5   0   10.72    1.42
   8  -5   0   14.95    2.16
  -8   5   0    9.32    1.45
  -8   5   0   10.70    1.54
  -8   5   0    7.12    1.62
  -8   5   0    9.44    1.80
   7  -5   0    8.24    1.30
  -7   5   0    9.52    1.59
  -7   5   0    8.22    1.69
  -7   5   0    6.34    1.28
  -7   5   0    7.36    1.45
   6  -5   0  178.18    5.96
  -6   5   0  178.89    6.72
  -6   5   0  168.74    5.94
  -6   5   0  177.81    6.29
  -6   5   0  178.19    5.95
   5  -5   0   39.43    2.40
  -5   5   0   38.84    2.86
  -5   5   0   37.47    2.44
  -5   5   0   44.73    2.61
  -5   5   0   41.13    2.37
   4  -5   0   84.43    3.47
  -4   5   0   76.97    3.39
   3  -5   0   -0.21    0.94
  -3   5   0    0.44    0.96
   2  -5   0   16.49    1.98
  -2   5   0   13.73    1.93
   1  -5   0  540.04   15.95
  -1   5   0  540.17   15.95
   0  -5   0    0.80    0.99
   0   5   0   -0.58    0.88
  -1  -5   0  515.20   15.16
   1   5   0  511.66   15.18
  -2  -5   0   13.92    1.85
   2   5   0   15.06    1.85
  -3  -5   0   -0.82    0.96
  -3  -5   0   -0.51    0.94
   3   5   0   -1.82    0.89
  -4  -5   0   87.69    3.43
  -4  -5   0   81.58    3.43
  -4  -5   0   81.50    3.67
   4   5   0   81.55    3.39
  -5  -5   0   40.68    2.37
  -5  -5   0   42.02    2.77
  -5  -5   0   43.32    2.45
   5   5   0   38.53    2.33
  -6  -5   0  177.30    6.48
  -6  -5   0  179.41    5.92
  -6  -5   0  174.60    5.87
   6   5   0  184.38    5.90
  -7  -5   0   12.87    2.14
  -7  -5   0    7.18    1.19
  -7  -5   0    8.06    1.21
   7   5   0    7.05    1.22
  -8  -5   0   10.13    1.23
  -8  -5   0   11.86    1.96
   8   5   0    8.93    1.23
   8   5   0   11.51    1.98
  -9  -5   0    3.96    1.07
  -9  -5   0    4.24    1.08
   9   5   0    5.42    2.01
   9   5   0    3.84    1.04
  10   5   0   30.64    4.02
  10   5   0   39.21    4.04
 -11  -5   0    0.47    2.36
  11   5   0   -5.41    2.51
  11   5   0    0.99    2.44
 -12  -5   0    2.31    2.59
  12   5   0    5.94    3.22
  12   5   0   11.75    3.41
  12   5   0    6.57    3.06
  12  -6   0    5.02    2.90
 -12   6   0    0.87    3.47
  11  -6   0    8.79    1.79
  11  -6   0    9.56    1.72
 -11   6   0   12.28    3.18
 -11   6   0   12.30    1.89
 -11   6   0   12.62    1.90
  10  -6   0    0.35    1.56
  10  -6   0    3.99    1.55
 -10   6   0    4.62    2.48
 -10   6   0    1.67    1.55
 -10   6   0    3.94    1.70
   9  -6   0    2.42    1.64
   9  -6   0    2.04    1.52
  -9   6   0    5.97    2.11
  -9   6   0    4.47    1.45
  -9   6   0    0.78    1.73
  -9   6   0    2.13    1.56
   8  -6   0   -1.99    1.26
   8  -6   0    0.62    1.25
  -8   6   0   -1.33    1.61
  -8   6   0   -0.27    1.47
  -8   6   0   -1.43    1.34
   7  -6   0   23.48    2.46
  -7   6   0   20.79    2.56
  -7   6   0   29.56    2.93
  -7   6   0   27.16    2.61
   6  -6   0   17.56    2.18
  -6   6   0   13.34    2.39
  -6   6   0   16.95    2.33
  -6   6   0   13.77    2.27
  -6   6   0   14.83    2.22
   5  -6   0   18.15    2.20
  -5   6   0   20.73    2.33
  -5   6   0   20.97    2.06
  -5   6   0   22.10    2.20
   4  -6   0   10.70    1.91
  -4   6   0   10.74    1.48
   3  -6   0   95.58    3.95
  -3   6   0   91.36    3.86
   2  -6   0   90.69    3.82
  -2   6   0   88.12    3.78
   1  -6   0   23.56    2.34
  -1   6   0   23.68    2.24
   0  -6   0  136.70    5.08
   0   6   0  137.78    5.05
  -1  -6   0   25.91    2.32
   1   6   0   24.98    2.28
  -2  -6   0   93.47    3.86
   2   6   0   92.03    3.82
  -3  -6   0   98.48    3.97
  -3  -6   0   94.75    3.93
   3   6   0   94.94    3.90
  -4  -6   0   12.82    2.16
  -4  -6   0   10.66    1.40
  -4  -6   0    8.56    1.38
   4   6   0   11.47    1.96
  -5  -6   0   22.10    2.30
  -5  -6   0   20.07    2.20
  -5  -6   0   21.03    2.11
   5   6   0   21.99    2.11
  -6  -6   0   14.97    2.16
  -6  -6   0   14.09    2.26
  -6  -6   0   16.68    2.20
   6   6   0   14.14    2.05
  -7  -6   0   22.78    2.44
  -7  -6   0   22.71    2.33
  -7  -6   0   24.43    2.39
   7   6   0   22.19    2.29
  -8  -6   0   -0.36    1.17
  -8  -6   0   -1.01    1.23
   8   6   0   -0.33    1.16
  -9  -6   0    0.98    1.34
  -9  -6   0    1.84    1.29
   9   6   0    2.61    1.94
   9   6   0    1.46    1.21
 -10  -6   0    3.27    1.18
 -10  -6   0    3.30    1.24
  10   6   0    0.78    2.24
  10   6   0    1.95    1.22
 -11  -6   0   11.27    2.88
  11   6   0   11.19    2.65
  11   6   0   13.49    3.01
 -12  -6   0    2.21    2.63
  12   6   0    0.38    3.19
  12   6   0    0.57    3.52
  12  -7   0   -2.11    1.81
  12  -7   0   -0.74    1.97
 -12   7   0   -1.42    3.57
 -12   7   0   -0.88    2.09
 -12   7   0    0.88    2.00
  11  -7   0    6.34    1.97
  11  -7   0    5.42    2.05
 -11   7   0    8.38    3.20
 -11   7   0    4.12    2.14
 -11   7   0    2.12    1.98
  10  -7   0    8.33    1.91
  10  -7   0    5.63    1.90
 -10   7   0    9.42    2.54
 -10   7   0    9.60    2.03
 -10   7   0    8.77    2.86
 -10   7   0   10.77    2.21
   9  -7   0    1.41    1.76
   9  -7   0    2.37    1.53
  -9   7   0    4.34    1.73
  -9   7   0    2.36    1.88
  -9   7   0    2.10    2.18
  -9   7   0    0.70    1.77
   8  -7   0   13.04    1.92
   8  -7   0   17.97    2.79
  -8   7   0   14.02    1.96
  -8   7   0   13.55    2.05
  -8   7   0   13.27    2.35
   7  -7   0    0.58    1.32
  -7   7   0    2.35    1.58
  -7   7   0    0.10    1.37
  -7   7   0    1.48    1.45
   6  -7   0    5.58    1.56
  -6   7   0    5.75    1.62
  -6   7   0    6.56    1.51
  -6   7   0    3.74    1.29
   5  -7   0   16.32    2.36
  -5   7   0   19.70    2.44
  -5   7   0   16.52    2.34
   4  -7   0    0.37    1.04
  -4   7   0   -0.64    1.03
   3  -7   0    2.52    1.11
  -3   7   0    1.66    1.18
   2  -7   0    5.55    1.29
  -2   7   0    6.05    1.28
   1  -7   0    8.11    1.47
  -1   7   0    7.72    1.38
   0  -7   0   -1.24    1.07
   0   7   0   -0.37    1.05
  -1  -7   0    7.10    1.35
   1   7   0    7.70    1.47
  -2  -7   0    5.27    1.26
   2   7   0    4.57    1.16
  -3  -7   0    3.07    1.26
  -3  -7   0    1.77    1.16
   3   7   0    0.92    1.11
  -4  -7   0   -1.38    1.10
  -4  -7   0    1.81    1.21
   4   7   0    1.75    1.13
  -5  -7   0   14.37    1.89
  -5  -7   0   16.16    2.38
  -5  -7   0   15.09    2.27
   5   7   0   18.94    2.27
  -6  -7   0    4.84    1.32
  -6  -7   0    4.90    1.46
  -6  -7   0    5.66    1.43
   6   7   0    6.63    1.41
  -7  -7   0   -1.66    1.32
  -7  -7   0    1.16    1.36
   7   7   0    0.80    1.35
  -8  -7   0   11.30    1.80
  -8  -7   0   14.83    1.83
   8   7   0   16.97    2.62
  -9  -7   0    1.67    1.55
  -9  -7   0    0.25    1.53
   9   7   0    1.33    1.50
 -10  -7   0    9.36    1.65
 -10  -7   0    8.84    1.78
  10   7   0   10.40    1.67
  10   7   0   14.32    2.84
 -11  -7   0    6.99    1.47
 -11  -7   0    6.34    1.45
  11   7   0    6.44    1.60
  11   7   0    2.15    2.84
  11   7   0    7.43    1.46
  11   7   0    5.74    3.01
 -12  -7   0    0.90    2.64
  12   7   0   -4.14    3.18
  12   7   0   -3.04    3.43
  11  -8   0   25.81    4.19
  11  -8   0   26.52    4.06
 -11   8   0   20.72    2.76
 -11   8   0   26.22    3.05
 -11   8   0   24.81    3.90
  10  -8   0   -1.18    1.99
  10  -8   0   -0.20    2.07
 -10   8   0   -2.53    2.62
 -10   8   0   -3.78    2.19
 -10   8   0    4.42    2.16
 -10   8   0   -2.64    2.24
   9  -8   0   35.75    3.67
   9  -8   0   33.13    3.84
  -9   8   0   31.92    3.97
  -9   8   0   43.27    3.82
  -9   8   0   33.22    4.42
   8  -8   0   19.67    3.30
   8  -8   0   21.93    3.29
  -8   8   0   22.70    3.69
  -8   8   0   19.57    3.31
  -8   8   0   18.72    3.22
   7  -8   0   -2.57    1.49
   7  -8   0    1.65    1.58
  -7   8   0    0.53    1.72
  -7   8   0    1.38    1.44
  -7   8   0    0.49    1.60
   6  -8   0   -0.10    1.50
  -6   8   0    2.11    1.42
  -6   8   0    1.85    1.44
   5  -8   0   69.55    3.79
  -5   8   0   65.79    3.68
   4  -8   0   22.31    2.42
  -4   8   0   12.59    2.33
   3  -8   0   32.56    2.64
  -3   8   0   37.41    2.70
   2  -8   0    0.96    1.07
  -2   8   0    0.20    1.12
   1  -8   0   16.07    2.18
  -1   8   0   14.18    2.07
   0  -8   0   43.98    3.03
   0   8   0   48.48    2.93
  -1  -8   0    8.56    1.40
   1   8   0   11.28    1.97
  -2  -8   0   -2.87    1.07
   2   8   0   -0.19    1.02
  -3  -8   0   31.49    2.73
  -3  -8   0   37.84    2.70
   3   8   0   30.96    2.56
  -4  -8   0   19.04    2.57
  -4  -8   0   24.16    2.64
   4   8   0   17.65    2.35
  -5  -8   0   68.90    3.82
  -5  -8   0   66.78    3.70
  -5  -8   0   67.49    3.69
   5   8   0   67.79    3.60
  -6  -8   0   -0.13    1.46
  -6  -8   0    1.39    1.54
   6   8   0    1.09    1.50
  -7  -8   0   -0.52    1.47
  -7  -8   0   -1.43    1.58
   7   8   0    0.66    1.54
  -8  -8   0   18.60    3.17
  -8  -8   0   23.73    3.15
   8   8   0   20.20    3.03
  -9  -8   0   30.22    3.46
  -9  -8   0   27.14    3.32
   9   8   0   31.47    3.33
 -10  -8   0   -0.38    1.73
 -10  -8   0    0.19    1.91
  10   8   0   -2.20    2.58
  10   8   0   -0.70    1.76
 -11  -8   0   24.23    3.27
 -11  -8   0   24.58    3.44
  11   8   0   17.48    3.70
  11   8   0   23.80    3.23
  11  -9   0   -1.52    2.68
  11  -9   0    3.02    2.63
 -11   9   0   -0.88    2.63
 -11   9   0    2.72    2.93
 -11   9   0    2.97    3.69
 -11   9   0    6.83    3.15
  10  -9   0    1.10    2.26
  10  -9   0    3.99    2.41
 -10   9   0    5.77    2.62
 -10   9   0    6.40    2.45
 -10   9   0   -1.46    2.94
 -10   9   0    5.17    2.84
   9  -9   0   22.49    3.96
   9  -9   0   30.86    4.24
  -9   9   0   24.24    3.01
  -9   9   0   31.72    4.10
  -9   9   0   26.78    3.36
   8  -9   0   -0.06    1.98
   8  -9   0    0.83    1.99
  -8   9   0   -1.21    2.12
  -8   9   0   -0.12    1.89
  -8   9   0   -1.86    1.72
   7  -9   0   33.29    3.55
   7  -9   0   39.44    3.78
  -7   9   0   36.38    3.62
  -7   9   0   32.30    3.31
  -7   9   0   31.21    3.57
   6  -9   0   -0.33    1.63
  -6   9   0    5.34    1.53
  -6   9   0    2.74    1.63
   5  -9   0   -0.12    1.43
  -5   9   0   -1.09    1.50
   4  -9   0    0.25    1.38
  -4   9   0   -1.56    1.23
   3  -9   0   18.19    2.28
  -3   9   0   19.09    2.34
   2  -9   0    7.76    1.41
  -2   9   0    4.36    1.18
   1  -9   0    3.56    1.24
  -1   9   0    0.39    0.95
   0  -9   0   -0.57    1.03
   0   9   0    1.16    1.05
  -1  -9   0    1.25    1.16
   1   9   0    0.29    0.99
  -2  -9   0    9.42    1.53
  -2  -9   0    8.33    1.50
   2   9   0    7.35    1.36
  -3  -9   0   23.36    2.60
  -3  -9   0   18.17    2.55
   3   9   0   19.15    2.48
  -4  -9   0    0.98    1.45
  -4  -9   0    0.53    1.32
   4   9   0    1.74    1.37
  -5  -9   0    0.36    1.50
  -5  -9   0   -1.37    1.46
   5   9   0   -0.87    1.39
  -6  -9   0    0.63    1.65
  -6  -9   0    3.21    1.69
   6   9   0    1.12    1.60
  -7  -9   0   24.89    3.39
  -7  -9   0   29.16    3.48
   7   9   0   31.69    3.42
  -8  -9   0   -0.10    1.86
  -8  -9   0    0.63    1.88
   8   9   0    2.12    1.94
  -9  -9   0   22.99    2.76
  -9  -9   0   23.55    2.63
   9   9   0   26.93    3.62
 -10  -9   0    6.22    2.27
 -10  -9   0    4.73    2.44
  10   9   0    2.93    2.18
 -11  -9   0    1.79    2.37
 -11  -9   0    6.80    2.29
  11   9   0    2.97    2.22
  11   9   0    3.64    3.47
  10 -10   0    3.04    2.65
  10 -10   0   -0.98    2.64
 -10  10   0    1.11    3.20
 -10  10   0    5.06    2.94
 -10  10   0    7.48    2.86
 -10  10   0    3.43    3.51
   9 -10   0    4.06    2.68
   9 -10   0    6.90    2.55
  -9  10   0   10.32    2.69
  -9  10   0    4.97    2.92
  -9  10   0    5.22    2.54
   8 -10   0    3.28    2.26
   8 -10   0    4.42    2.27
  -8  10   0    3.59    2.13
  -8  10   0    4.31    2.41
  -8  10   0    3.29    2.27
   7 -10   0    2.49    2.01
   7 -10   0    1.17    2.06
  -7  10   0    0.28    1.82
  -7  10   0   -0.29    1.95
   6 -10   0    0.75    1.91
   6 -10   0    1.40    1.86
  -6  10   0    1.85    1.80
   5 -10   0   34.94    3.61
  -5  10   0   35.52    3.53
   4 -10   0   44.47    3.48
  -4  10   0   49.14    3.50
   3 -10   0   16.41    2.41
  -3  10   0   18.16    2.59
   2 -10   0    4.55    1.50
  -2  10   0    2.42    1.25
   1 -10   0    7.61    1.43
   0 -10   0   -1.76    1.03
  -1 -10   0    7.26    1.58
  -1 -10   0    4.67    1.36
  -2 -10   0    2.94    1.39
  -2 -10   0    4.18    1.26
   2  10   0    2.12    1.40
  -3 -10   0   21.76    2.85
  -3 -10   0   20.53    2.73
   3  10   0   17.13    2.75
  -4 -10   0   45.47    3.75
  -4 -10   0   51.22    3.74
   4  10   0   43.89    3.44
  -5 -10   0   38.35    3.55
  -5 -10   0   32.02    3.71
   5  10   0   37.09    3.57
  -6 -10   0    0.07    1.83
  -6 -10   0    3.22    1.86
   6  10   0   -0.73    1.84
  -7 -10   0    3.05    2.07
  -7 -10   0   -0.27    1.86
   7  10   0   -0.19    2.01
  -8 -10   0    4.97    2.35
  -8 -10   0    5.69    2.18
   8  10   0    4.15    2.18
  -9 -10   0    1.78    2.36
  -9 -10   0    4.94    2.61
   9  10   0    2.00    2.36
 -10 -10   0    3.64    2.61
 -10 -10   0   -0.49    2.68
  10  10   0    1.33    2.36
   9 -11   0   29.76    5.03
   9 -11   0   21.59    3.39
  -9  11   0   17.02    3.70
  -9  11   0   21.84    3.16
  -9  11   0   21.72    3.39
   8 -11   0    7.45    2.63
   8 -11   0    8.15    2.69
  -8  11   0    8.30    2.71
  -8  11   0    6.18    2.46
  -8  11   0   16.16    3.27
   7 -11   0   40.39    4.63
   7 -11   0   34.56    4.56
  -7  11   0   38.87    4.45
  -7  11   0   33.95    4.00
   6 -11   0   -0.45    2.14
   6 -11   0   -2.44    1.99
  -6  11   0   -2.05    1.85
   5 -11   0    9.86    2.27
   5 -11   0   13.72    2.37
  -5  11   0   14.28    2.44
   4 -11   0    7.02    2.09
  -4  11   0    2.95    1.75
   3 -11   0   26.98    2.99
  -3  11   0   19.68    2.91
   0 -11   0   -1.60    1.19
  -2 -11   0   32.55    3.05
  -2 -11   0   25.37    2.99
  -3 -11   0   24.64    3.15
  -3 -11   0   22.73    3.23
   3  11   0   18.28    3.11
  -4 -11   0    4.35    2.04
  -4 -11   0    2.98    1.85
   4  11   0    6.07    1.96
  -5 -11   0   13.20    2.23
  -5 -11   0   17.42    2.58
   5  11   0   15.49    2.33
  -6 -11   0   -2.21    1.99
  -6 -11   0   -2.55    1.97
   6  11   0   -0.02    2.04
  -7 -11   0   33.07    4.34
  -7 -11   0   31.23    4.41
   7  11   0   29.39    4.12
  -8 -11   0    4.23    2.71
  -8 -11   0    9.64    2.60
   8  11   0    6.76    2.60
  -9 -11   0   20.87    3.18
  -9 -11   0   23.34    3.32
   9  11   0   24.80    3.30
   9 -12   0    7.42    3.36
   9 -12   0    0.72    3.17
  -9  12   0    1.45    3.21
  -9  12   0   -0.40    3.03
  -9  12   0    4.08    3.60
   8 -12   0    0.31    2.93
   8 -12   0    4.40    2.86
  -8  12   0    1.47    3.08
  -8  12   0    2.01    2.44
  -8  12   0    3.87    2.81
   7 -12   0    5.01    2.76
   7 -12   0    2.39    2.71
  -7  12   0   -0.62    2.34
  -7  12   0    6.45    2.69
   6 -12   0   11.84    2.72
   6 -12   0   13.86    2.94
  -6  12   0   12.76    2.62
   5 -12   0    1.95    2.24
   5 -12   0   -0.19    2.23
  -5  12   0    2.51    2.10
   4 -12   0   -2.01    1.87
   4 -12   0    1.39    1.85
  -4  12   0   -1.65    1.64
  -3 -12   0   19.19    2.58
  -3 -12   0   28.52    3.75
   3  12   0   30.97    3.52
  -4 -12   0    1.87    2.31
  -4 -12   0    1.80    1.94
   4  12   0    1.80    2.01
  -5 -12   0    0.62    2.08
  -5 -12   0    2.04    2.13
   5  12   0    3.31    2.14
  -6 -12   0   17.67    2.79
  -6 -12   0   12.63    2.70
   6  12   0    7.91    2.59
  -7 -12   0    1.24    2.59
  -7 -12   0    2.33    2.56
   7  12   0   -2.50    2.33
  -8 -12   0   -4.17    2.70
  -8 -12   0   -0.41    2.90
   8  12   0    0.53    2.78
  -9 -12   0    6.75    3.41
  -9 -12   0    1.00    3.15
   9  12   0   -1.64    3.11
   8 -13   0    2.11    3.47
   8 -13   0    2.51    3.35
  -8  13   0    4.11    3.40
  -8  13   0    3.49    3.04
   7 -13   0    4.75    2.97
   7 -13   0    4.48    3.17
  -7  13   0    9.22    3.04
  -7  13   0    1.02    2.59
   6 -13   0   -0.39    2.84
   6 -13   0    4.57    2.92
  -6  13   0   -1.08    2.70
   5 -13   0    0.09    2.37
   5 -13   0   -0.99    2.45
  -5  13   0   -2.15    2.27
   4 -13   0    3.27    2.08
   4 -13   0    8.14    2.37
  -4  13   0    3.83    2.07
  -3 -13   0    0.43    2.06
  -3 -13   0   -0.49    1.81
   3  13   0    0.79    1.76
  -4 -13   0    1.39    2.33
  -4 -13   0    2.05    2.24
   4  13   0    5.86    2.42
  -5 -13   0   -1.49    2.16
  -5 -13   0    0.94    2.33
   5  13   0    0.95    2.34
  -6 -13   0    1.91    2.81
  -6 -13   0    1.54    2.86
   6  13   0   -1.12    2.74
  -7 -13   0    2.47    2.72
  -7 -13   0   -1.00    2.94
   7  13   0    4.03    2.95
  -8 -13   0   -4.29    3.22
  -8 -13   0   -2.48    3.39
   8  13   0   -1.31    3.30
   7 -14   0    4.10    3.66
   7 -14   0    5.09    3.59
  -7  14   0    7.33    3.47
   6 -14   0    2.84    3.22
   6 -14   0    1.19    3.24
  -6  14   0    5.93    3.25
   5 -14   0    4.25    2.65
   5 -14   0   -1.09    2.80
  -5  14   0   -0.14    2.56
   4 -14   0   -1.97    2.49
  -4  14   0    6.04    2.65
  -3 -14   0    8.32    2.38
  -3 -14   0    8.15    2.46
   3  14   0   11.19    2.64
  -4 -14   0    5.39    2.86
  -4 -14   0    6.15    2.70
   4  14   0    9.44    2.72
  -5 -14   0    1.84    2.93
  -5 -14   0   -1.47    2.76
   5  14   0    2.24    2.82
  -6 -14   0    4.61    3.19
  -6 -14   0    4.37    3.33
   6  14   0    3.00    3.10
  -7 -14   0   -0.41    3.35
  -7 -14   0   -1.31    3.54
   7  14   0   -2.53    3.51
   5 -15   0   -1.61    3.42
   5 -15   0    9.53    3.66
  -5  15   0    8.39    3.14
   4 -15   0    7.05    3.07
  -3 -15   0    8.20    2.83
  -3 -15   0    1.68    2.89
  -4 -15   0   12.37    3.31
  -4 -15   0    6.61    3.38
   4  15   0    9.10    3.18
  -5 -15   0   -0.62    3.11
  -5 -15   0    0.47    3.32
   5  15   0    5.36    3.30
  -3 -16   0    3.62    3.26
  -3 -16   0   -4.50    3.29
  -3 -16   1   12.80    3.82
  -3 -16   1    2.27    3.26
   5  15  -1    5.53    3.20
  -5 -15   1   -0.93    3.08
  -5 -15   1   -3.08    3.38
   4  15  -1    7.44    3.05
  -4 -15   1   -5.87    3.02
  -4 -15   1   -1.32    3.04
  -3 -15   1    6.24    3.00
  -3 -15   1    1.97    2.92
  -5  15  -1   -0.02    3.25
   5 -15   1    4.00    3.18
   5 -15   1   -5.80    3.15
   7  14  -1    5.91    3.52
  -7 -14   1    3.20    3.67
  -7 -14   1    1.28    3.45
   6  14  -1    6.54    3.13
  -6 -14   1    4.04    3.23
  -6 -14   1    0.58    2.82
   5  14  -1    4.23    2.74
  -5 -14   1   -0.84    2.98
  -5 -14   1    5.36    3.03
   4  14  -1    4.97    2.46
  -4 -14   1    1.42    2.65
  -4 -14   1    2.35    2.81
   3  14  -1    5.05    2.20
  -3 -14   1    1.35    2.33
  -3 -14   1    7.27    2.47
   4 -14   1    0.52    2.51
  -5  14  -1   -0.01    2.53
   5 -14   1    1.50    2.91
   5 -14   1    4.13    2.78
  -6  14  -1   -2.14    2.90
   6 -14   1    0.34    3.08
   6 -14   1    6.91    3.35
  -7  14  -1    1.77    3.57
   7 -14   1   10.71    3.75
   7 -14   1    6.08    3.65
   8  13  -1    4.66    3.51
  -8 -13   1    2.10    3.30
  -8 -13   1    2.35    3.43
   7  13  -1    5.75    3.16
  -7 -13   1    4.03    3.03
  -7 -13   1    4.14    3.14
   6  13  -1    0.58    2.72
  -6 -13   1    2.56    2.60
  -6 -13   1   -2.18    2.78
   5  13  -1    2.58    2.51
  -5 -13   1    3.73    2.47
  -5 -13   1    3.87    2.67
   4  13  -1    9.15    2.41
  -4 -13   1    2.04    2.49
  -4 -13   1    6.62    2.62
   3  13  -1    7.28    2.20
  -3 -13   1    5.12    2.11
  -3 -13   1    6.24    2.16
  -4  13  -1    4.13    2.13
   4 -13   1    1.93    2.12
  -5  13  -1    2.17    2.47
   5 -13   1   -0.96    2.43
   5 -13   1    2.15    2.45
  -6  13  -1   -1.35    2.62
   6 -13   1    1.20    2.81
   6 -13   1    1.46    2.71
  -7  13  -1    4.25    2.91
  -7  13  -1    2.45    2.60
   7 -13   1   10.60    3.34
   7 -13   1    6.12    3.17
  -8  13  -1    6.09    3.66
  -8  13  -1    5.44    2.95
   8 -13   1    4.77    3.43
   8 -13   1    6.94    3.31
   9  12  -1    8.53    3.21
  -9 -12   1    9.98    3.38
  -9 -12   1    3.10    3.29
   8  12  -1   -1.23    2.67
  -8 -12   1   -0.56    2.92
  -8 -12   1   -0.19    2.79
   7  12  -1   12.81    2.87
  -7 -12   1   14.24    3.01
  -7 -12   1   13.38    2.93
   6  12  -1    6.09    2.44
  -6 -12   1    0.21    2.40
  -6 -12   1    2.61    2.19
   5  12  -1   -0.40    2.13
  -5 -12   1    2.49    2.39
  -5 -12   1    0.19    2.11
   4  12  -1   15.08    2.57
  -4 -12   1   18.51    2.53
  -4 -12   1   14.72    2.51
   3  12  -1    8.97    2.11
  -3 -12   1    5.37    1.86
  -3 -12   1    9.39    2.25
  -2 -12   1    6.42    1.91
  -4  12  -1   20.25    3.51
   4 -12   1   13.25    2.36
  -5  12  -1    3.02    2.10
   5 -12   1   -1.84    2.18
  -6  12  -1    2.17    2.34
   6 -12   1    5.99    2.53
  -7  12  -1   14.98    2.54
  -7  12  -1   10.38    2.93
   7 -12   1   12.56    3.09
   7 -12   1   15.04    2.91
  -8  12  -1   -1.47    2.56
  -8  12  -1   -0.94    2.69
  -8  12  -1    6.65    3.42
   8 -12   1    3.39    2.74
   8 -12   1   -2.40    2.72
  -9  12  -1    5.63    3.79
  -9  12  -1   12.76    3.16
  -9  12  -1    8.73    3.50
   9 -12   1    9.55    3.47
   9 -12   1    8.10    3.39
   9  11  -1    7.32    2.71
  -9 -11   1    3.03    2.64
  -9 -11   1    1.00    2.70
   8  11  -1    6.94    2.57
  -8 -11   1    9.69    2.66
  -8 -11   1    6.76    2.68
   7  11  -1    5.30    2.24
  -7 -11   1   -0.53    2.19
  -7 -11   1   -0.65    2.21
   6  11  -1   13.40    2.46
  -6 -11   1    6.62    2.31
  -6 -11   1   11.57    2.33
   5  11  -1   11.57    2.17
  -5 -11   1   14.21    2.44
  -5 -11   1   12.88    2.33
   4  11  -1   25.20    3.42
  -4 -11   1   21.17    3.32
  -4 -11   1   27.39    3.62
   3  11  -1    6.91    1.91
  -3 -11   1    6.55    1.65
  -3 -11   1    7.40    1.74
  -2 -11   1   25.44    2.78
   0 -11   1   22.70    2.80
   3 -11   1    5.43    1.64
  -4  11  -1   25.06    3.33
   4 -11   1   25.17    3.36
  -5  11  -1    9.20    2.10
   5 -11   1    8.34    2.15
  -6  11  -1   10.66    2.40
   6 -11   1   10.11    2.42
  -7  11  -1    1.31    2.20
  -7  11  -1    2.95    2.09
   7 -11   1    6.48    2.34
  -8  11  -1    6.61    2.45
  -8  11  -1    7.96    2.99
  -8  11  -1    2.99    2.62
   8 -11   1    9.27    2.81
   8 -11   1    8.28    2.73
  -9  11  -1    5.27    3.38
  -9  11  -1    5.58    2.95
  -9  11  -1    2.84    2.66
   9 -11   1    7.15    2.86
   9 -11   1    4.60    2.81
  10  10  -1    6.53    2.59
 -10 -10   1    2.17    2.62
 -10 -10   1    5.32    2.54
   9  10  -1    8.46    2.43
  -9 -10   1    9.24    2.52
  -9 -10   1    7.58    2.55
   8  10  -1    7.87    2.30
  -8 -10   1    7.22    2.33
  -8 -10   1    7.85    2.38
   7  10  -1   33.85    4.00
  -7 -10   1   32.44    4.00
  -7 -10   1   38.89    3.95
   6  10  -1    4.12    1.94
  -6 -10   1    5.45    2.04
  -6 -10   1    7.00    2.15
   5  10  -1   24.01    3.39
  -5 -10   1   23.43    3.39
  -5 -10   1   25.13    3.50
   4  10  -1    9.22    1.80
  -4 -10   1   10.15    2.10
  -4 -10   1   14.78    2.01
   3  10  -1    6.54    1.66
  -3 -10   1    2.62    1.42
   2  10  -1   40.48    3.00
  -2 -10   1   43.32    3.06
  -1 -10   1    4.22    1.34
   0 -10   1   21.32    2.33
   1 -10   1    3.22    1.18
  -2  10  -1   46.79    3.11
   2 -10   1   41.22    3.06
  -3  10  -1    3.06    1.35
   3 -10   1    4.21    1.28
  -4  10  -1    8.14    1.74
   4 -10   1    7.11    1.62
  -5  10  -1   20.09    3.22
   5 -10   1   19.68    2.52
  -6  10  -1    3.52    1.92
   6 -10   1    5.32    1.97
  -7  10  -1   33.21    4.05
  -7  10  -1   30.35    3.44
   7 -10   1   35.46    3.99
  -8  10  -1    7.23    2.45
  -8  10  -1    9.25    2.83
  -8  10  -1    6.45    2.23
   8 -10   1    5.74    2.31
   8 -10   1    7.42    2.42
  -9  10  -1    2.97    2.35
  -9  10  -1    5.29    3.08
  -9  10  -1    7.46    2.73
  -9  10  -1    5.87    3.15
   9 -10   1    5.09    2.69
   9 -10   1    5.88    2.70
 -10  10  -1    4.43    2.75
 -10  10  -1    3.90    2.75
 -10  10  -1    5.32    3.30
 -10  10  -1    1.38    3.40
  10 -10   1    5.92    2.86
  10 -10   1    5.67    3.03
  11   9  -1    7.12    3.64
  11   9  -1    8.71    2.25
  11   9  -1    7.95    2.58
 -11  -9   1    4.43    2.42
 -11  -9   1    5.36    2.25
  10   9  -1    7.08    2.25
 -10  -9   1    6.44    2.40
 -10  -9   1    7.64    2.19
   9   9  -1    6.04    2.02
  -9  -9   1    4.52    2.07
  -9  -9   1    5.70    2.07
   8   9  -1    0.69    1.79
  -8  -9   1    0.05    1.85
  -8  -9   1    0.78    1.88
   7   9  -1    3.87    1.83
  -7  -9   1    4.21    1.86
  -7  -9   1    2.60    1.86
   6   9  -1   40.52    3.43
  -6  -9   1   36.83    3.44
  -6  -9   1   34.11    3.43
   5   9  -1   17.16    2.94
  -5  -9   1   20.16    3.04
  -5  -9   1   16.83    2.84
   4   9  -1   29.00    2.81
  -4  -9   1   29.71    2.90
  -4  -9   1   33.05    2.98
   3   9  -1    5.06    1.51
  -3  -9   1    7.36    1.56
   2   9  -1   32.42    2.63
  -2  -9   1   27.62    2.63
   1   9  -1    4.02    1.23
  -1  -9   1    3.82    1.27
   0   9  -1   33.33    2.54
   0  -9   1   32.47    2.52
  -1   9  -1    1.83    1.20
   1  -9   1    3.40    1.18
  -2   9  -1   25.30    2.49
   2  -9   1   30.34    2.53
  -3   9  -1    2.93    1.23
   3  -9   1    4.03    1.25
  -4   9  -1   28.17    2.81
   4  -9   1   29.04    2.87
  -5   9  -1   19.95    2.90
   5  -9   1   16.91    2.19
  -6   9  -1   32.68    3.01
  -6   9  -1   36.66    3.51
   6  -9   1   38.44    3.57
  -7   9  -1    5.88    2.04
  -7   9  -1    4.51    1.72
   7  -9   1    7.46    1.95
  -8   9  -1    2.41    1.99
  -8   9  -1    0.73    1.77
  -8   9  -1    1.32    2.20
   8  -9   1    3.61    1.99
  -9   9  -1    8.31    2.77
  -9   9  -1    7.54    2.78
  -9   9  -1    9.51    2.38
  -9   9  -1    5.60    2.27
   9  -9   1    7.01    2.28
   9  -9   1    5.69    2.40
 -10   9  -1   10.00    2.63
 -10   9  -1    4.45    3.12
 -10   9  -1    4.46    2.88
 -10   9  -1    5.51    2.55
  10  -9   1    6.98    2.56
  10  -9   1    4.93    2.58
 -11   9  -1    8.22    3.20
 -11   9  -1    9.60    2.91
 -11   9  -1    4.61    3.82
  11  -9   1    4.32    2.78
  11  -9   1   10.63    2.88
  11   8  -1    5.41    3.19
  11   8  -1   -2.05    1.88
  11   8  -1    1.68    1.72
 -11  -8   1    0.16    1.78
 -11  -8   1   -0.66    1.71
  10   8  -1   16.10    3.25
  10   8  -1   16.74    2.18
 -10  -8   1   21.71    3.38
 -10  -8   1   20.28    3.18
   9   8  -1    2.18    1.74
  -9  -8   1    0.80    1.76
  -9  -8   1   -0.35    1.85
   8   8  -1   23.85    3.03
  -8  -8   1   26.77    3.15
  -8  -8   1   24.67    3.15
   7   8  -1   42.96    3.27
  -7  -8   1   40.47    3.42
  -7  -8   1   44.91    3.36
   6   8  -1   50.78    3.44
  -6  -8   1   60.44    3.58
  -6  -8   1   54.45    3.61
   5   8  -1    4.75    1.50
  -5  -8   1    4.48    1.33
  -5  -8   1    6.00    1.54
  -5  -8   1    5.03    1.53
   4   8  -1    4.95    1.38
  -4  -8   1    8.27    1.49
  -4  -8   1    8.48    1.55
   3   8  -1   16.81    2.27
  -3  -8   1   16.80    2.34
   2   8  -1  219.31    7.67
  -2  -8   1  234.35    7.76
   1   8  -1    8.17    1.40
  -1  -8   1    6.63    1.42
   0   8  -1    6.66    1.17
   0  -8   1    7.56    1.28
  -1   8  -1    6.47    1.18
   1  -8   1    8.17    1.26
  -2   8  -1  226.18    7.62
   2  -8   1  215.93    7.54
  -3   8  -1   16.72    2.24
   3  -8   1   19.07    2.31
  -4   8  -1   11.10    1.70
   4  -8   1    9.30    1.55
  -5   8  -1    2.36    1.33
   5  -8   1    3.44    1.60
  -6   8  -1   57.61    3.61
  -6   8  -1   54.74    3.17
   6  -8   1   52.82    3.57
  -7   8  -1   47.26    3.32
  -7   8  -1   45.81    3.62
  -7   8  -1   49.48    3.70
   7  -8   1   40.19    3.54
  -8   8  -1   25.86    3.24
  -8   8  -1   28.43    3.77
  -8   8  -1   27.50    3.45
   8  -8   1   25.60    3.35
  -9   8  -1    1.37    1.83
  -9   8  -1    1.46    2.28
  -9   8  -1   -3.02    1.77
  -9   8  -1    2.73    2.28
   9  -8   1   -1.59    1.94
   9  -8   1    1.35    1.82
 -10   8  -1   18.37    2.61
 -10   8  -1   16.33    3.17
 -10   8  -1   19.77    2.78
 -10   8  -1   20.56    2.81
  10  -8   1   15.38    2.50
  10  -8   1   22.13    4.03
 -11   8  -1   -1.35    3.14
 -11   8  -1    5.38    2.33
 -11   8  -1    0.80    2.53
  11  -8   1   -0.28    2.20
  11  -8   1   -0.82    2.21
  12   7  -1    6.96    3.44
  12   7  -1    5.40    3.44
 -12  -7   1    1.98    2.85
  11   7  -1   13.18    3.06
  11   7  -1   12.17    3.28
  10   7  -1    3.12    2.59
  10   7  -1   -2.71    1.53
  10   7  -1    1.97    1.42
 -10  -7   1    0.68    1.54
 -10  -7   1   -0.53    1.34
   9   7  -1   10.88    1.65
  -9  -7   1    8.62    1.67
  -9  -7   1    8.52    1.67
   8   7  -1   11.57    1.72
  -8  -7   1   12.11    1.72
  -8  -7   1   10.69    1.73
   7   7  -1    5.12    1.42
  -7  -7   1    3.31    1.48
  -7  -7   1    3.60    1.45
   6   7  -1   33.03    2.68
  -6  -7   1   36.73    2.80
  -6  -7   1   35.31    2.74
  -6  -7   1   31.65    2.75
   5   7  -1   14.44    2.26
  -5  -7   1   14.09    2.28
  -5  -7   1   14.21    2.26
  -5  -7   1   14.32    2.18
   4   7  -1    7.01    1.29
  -4  -7   1    9.05    1.41
   3   7  -1   54.96    2.98
  -3  -7   1   51.17    3.01
   2   7  -1   95.98    3.98
  -2  -7   1   86.45    3.94
  -1  -7   1   30.64    2.49
   0   7  -1    2.39    1.15
   0  -7   1    1.69    1.19
  -1   7  -1   36.82    2.65
   1  -7   1   30.18    2.45
  -2   7  -1   84.81    3.94
   2  -7   1   89.33    3.85
  -3   7  -1   47.68    2.99
   3  -7   1   55.56    2.96
  -4   7  -1    6.57    1.40
   4  -7   1    7.11    1.42
  -5   7  -1   14.87    2.39
   5  -7   1   12.90    1.68
  -6   7  -1   36.97    2.53
  -6   7  -1   31.18    2.87
   6  -7   1   29.82    2.84
  -7   7  -1    4.84    1.69
  -7   7  -1    3.74    1.57
  -7   7  -1    3.70    1.47
   7  -7   1    6.03    1.51
  -8   7  -1    6.03    1.74
  -8   7  -1   11.90    1.93
  -8   7  -1   10.98    2.21
  -8   7  -1   10.96    2.10
   8  -7   1   11.97    1.84
  -9   7  -1    9.74    1.92
  -9   7  -1    7.33    2.13
  -9   7  -1    5.61    2.39
  -9   7  -1    8.18    2.10
   9  -7   1    7.59    1.88
   9  -7   1    8.37    1.92
 -10   7  -1   -1.39    2.54
 -10   7  -1    0.38    1.82
 -10   7  -1   -1.78    1.91
  10  -7   1    2.19    1.96
  10  -7   1    2.58    1.86
 -11   7  -1   14.76    3.36
 -11   7  -1   16.62    2.36
 -11   7  -1   11.94    2.43
  11  -7   1   12.50    2.23
  11  -7   1    9.86    2.16
 -12   7  -1    1.99    3.61
 -12   7  -1    6.08    2.31
 -12   7  -1    0.69    3.88
 -12   7  -1    3.56    2.17
  12  -7   1    2.43    2.14
  12  -7   1    5.74    2.26
  12   6  -1   -1.95    3.32
  12   6  -1    5.19    3.37
 -12  -6   1    2.95    2.87
  11   6  -1    1.25    2.78
  11   6  -1    4.50    2.30
 -11  -6   1    1.66    2.34
  10   6  -1    8.81    1.30
  10   6  -1    9.19    1.15
  10   6  -1   11.93    2.50
 -10  -6   1   10.34    1.88
 -10  -6   1    7.53    1.23
   9   6  -1    9.26    2.43
   9   6  -1    8.14    1.29
  -9  -6   1    8.24    1.40
  -9  -6   1   13.74    2.12
   8   6  -1   12.23    2.12
  -8  -6   1   15.10    2.21
  -8  -6   1   16.00    2.31
   7   6  -1   18.94    2.17
  -7  -6   1   19.79    2.46
  -7  -6   1   18.22    2.15
  -7  -6   1   19.20    2.28
   6   6  -1   99.66    4.01
  -6  -6   1  103.42    4.05
  -6  -6   1   99.98    4.42
  -6  -6   1   98.17    4.00
   5   6  -1   49.48    2.74
  -5  -6   1   50.87    2.99
  -5  -6   1   52.64    2.82
  -5  -6   1   48.91    2.75
   4   6  -1   45.07    2.58
  -4  -6   1   42.56    2.63
   3   6  -1   37.62    2.52
  -3  -6   1   35.44    2.52
   2   6  -1   47.19    2.75
  -2  -6   1   49.87    2.83
   1   6  -1  201.17    6.71
  -1  -6   1  195.84    6.69
   0   6  -1  206.85    6.95
   0  -6   1  205.60    6.92
  -1   6  -1  185.41    6.45
   1  -6   1  194.22    6.47
  -2   6  -1   53.26    2.95
   2  -6   1   48.07    2.78
  -3   6  -1   32.25    2.47
   3  -6   1   32.85    2.42
  -4   6  -1   42.72    2.75
   4  -6   1   44.08    2.67
  -5   6  -1   46.09    2.96
  -5   6  -1   47.35    2.51
   5  -6   1   57.99    2.95
  -6   6  -1  103.77    4.40
  -6   6  -1  102.31    4.23
  -6   6  -1   99.02    3.96
  -6   6  -1  101.41    4.62
   6  -6   1   96.49    4.14
  -7   6  -1   18.85    2.46
  -7   6  -1   24.66    2.81
  -7   6  -1   15.15    2.49
   7  -6   1   22.98    2.44
  -8   6  -1   16.45    1.95
  -8   6  -1   15.19    1.96
  -8   6  -1   11.33    2.14
  -8   6  -1   13.34    1.78
   8  -6   1   15.82    2.51
  -9   6  -1    6.89    2.21
  -9   6  -1    8.63    1.77
  -9   6  -1    8.72    1.81
   9  -6   1    7.11    1.63
 -10   6  -1    7.41    1.93
 -10   6  -1    7.69    1.79
 -10   6  -1   10.12    2.57
  10  -6   1    9.13    1.78
  10  -6   1   10.14    1.89
 -11   6  -1   -1.20    1.70
 -11   6  -1   -2.34    2.70
 -11   6  -1    3.37    2.78
 -11   6  -1    0.77    1.70
  11  -6   1   -1.19    1.59
  11  -6   1   -1.18    1.65
 -12   6  -1    0.57    3.21
 -12   6  -1    4.20    1.72
 -12   6  -1    4.85    1.68
 -12   6  -1   -1.88    3.26
  12  -6   1    2.67    1.64
  12  -6   1    4.96    1.57
  12   5  -1   28.35    4.01
  12   5  -1   40.32    5.80
 -12  -5   1   31.90    4.44
  11   5  -1    7.88    2.76
  11   5  -1   11.49    2.91
 -11  -5   1    3.18    2.46
  10   5  -1    9.20    2.25
  10   5  -1    4.97    2.12
   9   5  -1   21.56    1.85
   9   5  -1   22.45    1.70
   9   5  -1   26.83    3.48
  -9  -5   1   19.84    1.78
  -9  -5   1   22.98    1.76
   8   5  -1   53.68    2.63
  -8  -5   1   61.76    2.70
  -8  -5   1   63.22    2.76
   7   5  -1   14.05    1.80
  -7  -5   1   13.08    1.81
  -7  -5   1   14.14    2.27
  -7  -5   1   10.17    1.78
   6   5  -1   39.06    2.23
  -6  -5   1   37.75    2.24
  -6  -5   1   37.90    2.65
  -6  -5   1   35.32    2.21
   5   5  -1   21.41    1.97
  -5  -5   1   21.90    2.00
  -5  -5   1   19.77    2.18
  -5  -5   1   19.60    1.92
   4   5  -1  115.97    4.25
  -4  -5   1  116.62    4.56
  -4  -5   1  117.29    4.27
   3   5  -1   58.58    2.82
  -3  -5   1   59.53    2.88
   2   5  -1   69.41    2.97
  -2  -5   1   60.32    2.96
   1   5  -1  307.46    9.91
  -1  -5   1  340.27    9.98
   0   5  -1    5.22    1.14
   0  -5   1    5.32    1.11
  -1   5  -1  326.27   10.01
   1  -5   1  322.54    9.96
  -2   5  -1   61.21    3.08
   2  -5   1   68.41    3.02
  -3   5  -1   54.30    2.92
   3  -5   1   58.27    2.87
  -4   5  -1  112.85    4.26
   4  -5   1  106.38    4.19
  -5   5  -1   23.87    2.17
  -5   5  -1   21.43    1.85
  -5   5  -1   23.79    2.35
   5  -5   1   20.24    2.04
  -6   5  -1   36.03    2.57
  -6   5  -1   38.32    2.73
  -6   5  -1   36.37    2.75
  -6   5  -1   34.46    2.35
   6  -5   1   37.91    2.43
  -7   5  -1   12.11    2.10
  -7   5  -1   13.34    2.39
  -7   5  -1   13.19    1.83
  -7   5  -1   14.44    2.20
  -7   5  -1   15.56    2.29
   7  -5   1   14.37    2.04
  -8   5  -1   62.48    3.90
  -8   5  -1   64.28    3.30
  -8   5  -1   59.70    3.19
  -8   5  -1   61.05    3.55
  -8   5  -1   60.56    3.85
   8  -5   1   54.46    3.10
  -9   5  -1   25.65    3.46
  -9   5  -1   20.65    2.56
  -9   5  -1   26.06    2.66
   9  -5   1   23.45    2.47
 -10   5  -1    5.14    1.59
 -10   5  -1    8.73    2.46
 -10   5  -1    5.84    1.45
 -10   5  -1    6.35    2.14
  10  -5   1    5.73    1.43
  10  -5   1    4.95    1.47
 -11   5  -1    8.65    1.46
 -11   5  -1   10.56    1.58
 -11   5  -1    6.92    2.59
 -11   5  -1   11.30    2.79
  11  -5   1    7.25    1.47
  11  -5   1    8.40    1.51
 -12   5  -1   36.12    5.79
  12   4  -1    6.52    3.23
  12   4  -1    5.30    3.24
  12   4  -1    6.49    2.95
 -12  -4   1    7.12    2.53
  11   4  -1   13.42    2.83
  11   4  -1   19.09    3.01
 -11  -4   1   11.19    2.62
  10   4  -1    8.09    2.29
  10   4  -1   12.46    2.17
 -10  -4   1   10.91    1.98
   9   4  -1    9.06    1.94
   9   4  -1    5.84    1.88
  -9  -4   1    6.30    1.35
   8   4  -1    5.99    0.80
   8   4  -1    7.09    1.77
   8   4  -1    5.69    0.87
  -8  -4   1    5.37    0.85
  -8  -4   1    4.73    1.51
  -8  -4   1    5.29    0.83
   7   4  -1    8.70    1.41
  -7  -4   1    7.05    0.99
  -7  -4   1    4.20    1.37
  -7  -4   1    8.45    1.38
   6   4  -1   12.37    1.46
  -6  -4   1   10.04    1.47
  -6  -4   1   10.66    1.47
  -6  -4   1   11.63    1.62
   5   4  -1  153.74    4.94
  -5  -4   1  147.51    5.49
  -5  -4   1  150.28    4.95
  -5  -4   1  148.67    4.91
   4   4  -1   53.72    2.51
  -4  -4   1   59.33    3.00
  -4  -4   1   59.41    2.58
   3   4  -1   16.73    1.64
  -3  -4   1   17.49    1.71
   2   4  -1   14.67    1.76
  -2  -4   1   18.41    1.76
   1   4  -1  601.55   17.10
  -1  -4   1  573.65   17.09
   0   4  -1  136.40    4.65
   0  -4   1  134.41    4.65
  -1   4  -1  543.16   16.35
   1  -4   1  577.33   16.36
  -2   4  -1   17.60    1.90
   2  -4   1   14.72    1.70
  -3   4  -1   16.27    1.88
   3  -4   1   16.23    1.76
  -4   4  -1   57.38    2.39
  -4   4  -1   56.96    2.69
   4  -4   1   52.57    2.63
  -5   4  -1  149.20    5.73
  -5   4  -1  145.97    5.23
  -5   4  -1  151.35    4.93
  -5   4  -1  146.19    5.12
   5  -4   1  155.77    5.08
  -6   4  -1   13.15    2.06
  -6   4  -1   12.64    1.77
  -6   4  -1    9.81    1.26
  -6   4  -1    9.66    1.30
  -6   4  -1   10.77    1.52
   6  -4   1   12.98    1.77
  -7   4  -1    7.65    1.41
  -7   4  -1    7.08    1.25
  -7   4  -1    7.34    1.51
  -7   4  -1    5.87    1.24
  -7   4  -1    7.74    1.21
  -7   4  -1    9.58    1.67
   7  -4   1    8.26    1.20
  -8   4  -1    4.89    1.14
  -8   4  -1    6.36    1.71
  -8   4  -1    7.12    1.47
  -8   4  -1    4.90    1.23
  -8   4  -1    3.85    1.51
   8  -4   1    6.68    1.22
  -9   4  -1    8.55    1.32
  -9   4  -1    7.51    1.95
  -9   4  -1    8.36    1.31
  -9   4  -1    7.94    1.97
  -9   4  -1    7.35    1.46
   9  -4   1    7.77    1.34
 -10   4  -1    8.96    1.77
 -10   4  -1    9.34    2.42
 -10   4  -1    8.79    1.24
 -10   4  -1    9.71    2.40
 -10   4  -1    8.12    1.33
  10  -4   1    6.72    1.19
  10  -4   1    8.81    1.22
 -11   4  -1   12.06    2.69
 -11   4  -1   12.05    2.90
 -12   4  -1    5.56    2.61
  13   3  -1    4.71    3.66
  13   3  -1   12.15    3.71
  13   3  -1    8.24    3.92
 -13  -3   1    6.15    2.82
  12   3  -1   14.12    3.13
  12   3  -1   12.96    3.13
  12   3  -1   21.95    3.78
 -12  -3   1   12.76    2.82
  11   3  -1   11.92    2.78
  11   3  -1   12.27    2.75
  11   3  -1   10.72    2.38
 -11  -3   1    5.73    2.72
  10   3  -1   16.65    2.40
  10   3  -1   16.74    2.75
 -10  -3   1   16.78    2.31
   9   3  -1   56.41    3.57
   9   3  -1   54.03    3.85
  -9  -3   1   53.07    3.15
   8   3  -1   40.41    2.84
   8   3  -1   36.09    3.08
  -8  -3   1   41.07    2.63
   7   3  -1  156.46    6.00
   7   3  -1  152.67    5.61
   7   3  -1  158.65    5.76
  -7  -3   1  146.53    5.77
   6   3  -1    8.06    1.13
   6   3  -1   10.66    1.88
  -6  -3   1    9.38    1.17
  -6  -3   1    8.59    1.15
  -6  -3   1   10.11    1.51
   5   3  -1   83.93    2.82
  -5  -3   1   79.19    2.81
  -5  -3   1   77.34    2.82
  -5  -3   1   77.17    3.49
   4   3  -1   38.77    1.92
  -4  -3   1   39.63    2.49
  -4  -3   1   44.09    1.93
   3   3  -1    3.82    0.78
  -3  -3   1    3.59    0.78
  -3  -3   1    3.16    1.04
   2   3  -1    8.89    1.42
  -2  -3   1    5.28    0.87
   1   3  -1  218.18    6.97
  -1  -3   1  238.84    6.97
   0   3  -1  257.22    7.90
   0  -3   1  264.31    7.86
  -1   3  -1  235.17    7.08
   1  -3   1  225.46    7.04
  -2   3  -1    4.64    0.93
   2  -3   1    6.74    0.97
  -3   3  -1    4.22    0.69
  -3   3  -1    2.41    0.89
   3  -3   1    3.15    0.83
  -4   3  -1   40.76    2.24
  -4   3  -1   42.08    2.20
  -4   3  -1   41.53    2.03
  -4   3  -1   45.77    2.67
   4  -3   1   39.12    2.08
  -5   3  -1   76.64    3.70
  -5   3  -1   79.01    3.13
  -5   3  -1   79.15    3.38
  -5   3  -1   78.04    3.11
  -5   3  -1   83.06    3.35
  -5   3  -1   80.82    3.11
   5  -3   1   84.24    3.09
  -6   3  -1    9.42    1.50
  -6   3  -1    9.29    1.25
  -6   3  -1    8.46    1.11
  -6   3  -1    7.89    1.13
  -6   3  -1   10.94    1.62
  -6   3  -1    9.41    1.43
   6  -3   1    8.39    1.03
  -7   3  -1  150.11    6.00
  -7   3  -1  149.22    5.02
  -7   3  -1  151.51    5.03
  -7   3  -1  148.31    5.51
  -7   3  -1  153.40    5.59
   7  -3   1  161.76    5.42
   7  -3   1  157.00    4.99
  -8   3  -1   43.00    2.74
  -8   3  -1   42.18    2.22
  -8   3  -1   43.70    3.23
  -8   3  -1   45.54    2.26
  -8   3  -1   47.17    3.19
   8  -3   1   39.17    2.90
   8  -3   1   37.64    2.14
  -9   3  -1   47.43    3.86
  -9   3  -1   55.27    2.45
  -9   3  -1   53.26    3.72
  -9   3  -1   50.25    2.35
   9  -3   1   52.74    2.34
   9  -3   1   54.65    3.54
   9  -3   1   52.16    2.36
 -10   3  -1   18.29    2.73
 -12   3  -1   11.63    2.96
 -13   3  -1    5.47    2.78
  13   2  -1    3.86    3.41
  13   2  -1    3.39    3.27
  13   2  -1    4.55    3.71
 -13  -2   1    5.60    2.86
  12   2  -1    4.33    2.66
  12   2  -1    4.89    2.54
  12   2  -1    2.45    2.95
 -12  -2   1    3.14    2.25
  11   2  -1    5.06    2.58
  11   2  -1    0.42    2.08
  11   2  -1    1.98    2.00
  10   2  -1   -1.49    1.83
  10   2  -1   -0.62    1.58
  10   2  -1   -0.80    1.68
 -10  -2   1   -0.46    1.10
   9   2  -1   23.05    3.07
   9   2  -1   26.93    2.91
  -9  -2   1   30.39    2.47
   8   2  -1   53.01    3.40
   8   2  -1   56.94    3.16
   8   2  -1   54.77    3.16
   8   2  -1   60.15    3.30
  -8  -2   1   53.02    2.97
   7   2  -1    5.50    1.20
   7   2  -1    5.45    1.33
   7   2  -1    2.86    1.17
   7   2  -1    2.74    1.03
  -7  -2   1    1.50    1.11
   6   2  -1   22.37    2.06
   6   2  -1   21.90    2.23
   6   2  -1   21.30    1.98
   6   2  -1   20.92    1.95
  -6  -2   1   19.57    2.19
   5   2  -1   89.32    2.71
   5   2  -1   91.31    3.62
  -5  -2   1   81.69    2.70
  -5  -2   1   83.76    3.63
  -5  -2   1   84.28    2.70
   4   2  -1   32.56    1.99
   4   2  -1   33.56    1.39
  -4  -2   1   28.31    2.11
  -4  -2   1   26.44    1.37
  -4  -2   1   28.30    1.39
   3   2  -1   41.39    1.79
  -3  -2   1   47.01    2.34
  -3  -2   1   50.04    1.81
   2   2  -1  126.81    3.70
  -2  -2   1  110.59    3.65
  -2  -2   1  109.28    3.90
   1   2  -1  286.96    8.38
  -1  -2   1  283.78    8.36
   0   2  -1   29.62    1.59
   0  -2   1   31.56    1.57
  -1   2  -1  280.73    8.29
   1  -2   1  280.42    8.28
  -2   2  -1  109.92    3.42
  -2   2  -1  109.83    3.72
   2  -2   1  121.84    3.72
  -3   2  -1   48.82    2.02
  -3   2  -1   50.37    2.47
  -3   2  -1   48.89    2.14
  -3   2  -1   46.54    2.11
  -3   2  -1   48.24    1.94
   3  -2   1   39.69    1.93
   3  -2   1   42.05    1.86
  -4   2  -1   25.29    1.85
  -4   2  -1   27.08    1.59
  -4   2  -1   26.82    1.62
  -4   2  -1   25.94    1.80
  -4   2  -1   24.90    1.71
  -4   2  -1   24.65    2.17
   4  -2   1   34.86    1.66
   4  -2   1   33.68    1.76
  -5   2  -1   85.71    3.77
  -5   2  -1   84.01    3.03
  -5   2  -1   83.19    3.03
  -5   2  -1   81.53    3.42
  -5   2  -1   80.97    3.31
   5  -2   1   88.81    3.25
   5  -2   1   88.29    3.01
  -6   2  -1   23.87    2.12
  -6   2  -1   18.98    1.77
  -6   2  -1   18.31    1.50
  -6   2  -1   17.79    1.50
  -6   2  -1   22.58    2.29
   6  -2   1   21.97    1.91
   6  -2   1   22.88    1.47
  -7   2  -1    5.50    0.81
  -7   2  -1    2.54    1.18
  -7   2  -1    4.85    1.32
  -7   2  -1    5.88    0.84
  -7   2  -1    3.61    0.98
   7  -2   1    4.31    0.80
   7  -2   1    4.82    1.18
  -8   2  -1   57.31    2.27
  -8   2  -1   54.97    2.26
  -8   2  -1   55.35    3.50
  -8   2  -1   56.10    3.02
   8  -2   1   62.04    3.30
   8  -2   1   59.20    2.19
  -9   2  -1   30.51    3.20
   9  -2   1   26.89    2.95
  10  -2   1   -1.13    1.72
  11  -2   1    4.24    2.30
 -12   2  -1    1.81    2.32
  12  -2   1    3.13    2.68
 -13   2  -1    8.15    3.04
  13  -2   1    6.41    3.20
  13   1  -1    3.40    3.54
  13   1  -1    5.79    3.29
  13   1  -1    2.58    3.24
 -13  -1   1    7.31    2.76
  12   1  -1    9.51    2.98
  12   1  -1   11.19    2.90
  12   1  -1   11.45    2.80
 -12  -1   1    8.71    2.64
  11   1  -1   72.77    4.99
  11   1  -1   72.25    4.90
  11   1  -1   68.96    5.32
  10   1  -1    0.33    1.63
  10   1  -1    0.85    1.87
  10   1  -1    3.20    1.87
 -10  -1   1   -2.81    1.20
   9   1  -1   59.49    3.66
   9   1  -1   56.60    3.44
   9   1  -1   52.44    3.78
  -9  -1   1   54.82    3.12
   8   1  -1   21.31    2.32
   8   1  -1   16.71    2.16
   8   1  -1   17.39    2.14
   8   1  -1   19.92    2.51
  -8  -1   1   16.39    1.91
   7   1  -1   48.83    2.76
   7   1  -1   48.34    2.76
   7   1  -1   48.45    2.90
   7   1  -1   52.14    2.83
  -7  -1   1   52.00    2.72
   6   1  -1   18.25    1.89
   6   1  -1   21.09    1.95
   6   1  -1   21.89    2.11
   6   1  -1   24.35    1.97
  -6  -1   1   18.46    1.80
   5   1  -1  159.22    5.41
   5   1  -1  162.39    5.75
   5   1  -1  156.93    5.31
   5   1  -1  168.47    5.51
  -5  -1   1  151.28    5.30
   4   1  -1   38.93    2.09
   4   1  -1   39.15    2.27
   4   1  -1   41.62    2.14
   4   1  -1   36.01    2.10
  -4  -1   1   39.18    2.31
   3   1  -1   73.59    2.88
   3   1  -1   75.85    2.33
   3   1  -1   74.09    2.34
   3   1  -1   75.38    2.92
  -3  -1   1   79.56    2.99
  -3  -1   1   81.51    2.34
   2   1  -1   74.94    2.73
   2   1  -1   77.66    2.42
  -2  -1   1   77.89    2.40
  -2  -1   1   75.91    2.78
   1   1  -1   68.05    2.41
  -1  -1   1   85.92    2.44
  -1   1  -1   84.86    2.64
  -1   1  -1   79.23    2.63
   1  -1   1   80.36    2.59
  -2   1  -1   77.50    2.60
  -2   1  -1   75.71    2.47
  -2   1  -1   79.25    2.58
  -2   1  -1   77.48    2.57
  -2   1  -1   78.27    2.61
   2  -1   1   75.02    2.54
   2  -1   1   75.50    2.51
   2  -1   1   74.83    2.44
  -3   1  -1   79.42    3.12
  -3   1  -1   80.92    2.85
  -3   1  -1   78.45    2.60
  -3   1  -1   79.82    2.60
  -3   1  -1   79.47    2.82
   3  -1   1   73.07    2.68
   3  -1   1   75.06    2.77
   3  -1   1   77.22    2.60
  -4   1  -1   38.51    1.63
  -4   1  -1   37.90    2.00
  -4   1  -1   37.86    1.64
  -4   1  -1   35.22    2.29
  -4   1  -1   36.25    2.02
   4  -1   1   38.42    1.59
   4  -1   1   36.49    2.18
   4  -1   1   37.37    2.02
   4  -1   1   37.51    1.94
  -5   1  -1  163.23    4.82
  -5   1  -1  159.32    5.30
  -5   1  -1  155.83    5.65
  -5   1  -1  156.75    5.26
  -5   1  -1  159.63    4.82
   5  -1   1  158.60    5.29
   5  -1   1  158.60    4.80
   5  -1   1  149.17    5.60
   5  -1   1  159.67    5.16
  -6   1  -1   21.85    1.77
  -6   1  -1   21.93    1.31
  -6   1  -1   23.00    1.34
  -6   1  -1   21.54    2.29
   6  -1   1   21.38    1.25
   6  -1   1   21.05    2.02
   6  -1   1   23.09    2.12
   6  -1   1   20.73    2.03
   6  -1   1   21.75    1.97
  -7   1  -1   48.71    1.87
  -7   1  -1   48.18    3.03
  -7   1  -1   50.29    2.61
  -7   1  -1   50.76    1.86
   7  -1   1   49.68    2.82
   7  -1   1   49.45    1.82
   7  -1   1   47.05    2.83
   7  -1   1   49.64    2.84
   7  -1   1   47.93    2.97
  -8   1  -1   20.73    2.60
  -8   1  -1   17.44    1.87
   8  -1   1   17.19    2.35
   8  -1   1   17.91    2.44
   8  -1   1   19.41    2.50
   9  -1   1   54.34    3.48
   9  -1   1   47.99    3.34
  10  -1   1   -0.52    1.71
  10  -1   1   -0.04    1.76
  11  -1   1   56.98    4.63
  11  -1   1   66.49    4.58
 -12   1  -1   10.44    2.56
  12  -1   1    7.97    2.90
 -13   1  -1    4.80    2.83
  13  -1   1    4.46    3.42
  13   0  -1   11.24    3.43
  13   0  -1    7.31    3.33
  13   0  -1   15.70    3.73
 -13   0   1   14.00    3.12
  12   0  -1    0.86    2.51
  12   0  -1    0.07    2.54
  12   0  -1   -3.02    2.48
 -12   0   1    1.80    2.39
  11   0  -1   39.01    4.35
  11   0  -1   34.97    4.43
  11   0  -1   36.72    4.22
  10   0  -1    0.92    1.76
  10   0  -1    0.68    1.74
  10   0  -1   -1.25    1.65
   9   0  -1    2.74    1.44
   9   0  -1    4.39    1.56
   9   0  -1    5.40    1.50
  -9   0   1    6.76    1.27
   8   0  -1   24.34    2.58
   8   0  -1   25.68    2.44
   8   0  -1   28.28    2.48
   8   0  -1   23.90    2.23
  -8   0   1   26.20    2.20
   7   0  -1    0.40    0.96
   7   0  -1    0.10    0.89
   7   0  -1   -0.67    1.02
   7   0  -1    1.09    0.92
  -7   0   1    1.91    0.90
   6   0  -1  141.15    5.03
   6   0  -1  146.34    5.47
   6   0  -1  144.45    5.14
   6   0  -1  146.54    5.20
  -6   0   1  142.51    5.06
   5   0  -1   82.29    3.52
   5   0  -1   84.40    3.35
   5   0  -1   76.84    3.26
   5   0  -1   83.78    3.35
  -5   0   1   81.80    3.29
   4   0  -1    2.28    0.85
   4   0  -1    3.01    0.89
   4   0  -1    2.19    0.84
   4   0  -1    2.51    0.83
  -4   0   1    2.71    0.94
   3   0  -1  347.90    9.98
   3   0  -1  358.81   10.25
   3   0  -1  332.43   10.70
   3   0  -1  349.99   10.16
  -3   0   1  360.47    9.99
  -3   0   1  331.10    9.98
   2   0  -1  378.67   11.35
   2   0  -1  369.41   10.80
   2   0  -1  380.67   10.75
   2   0  -1  391.27   10.54
   2   0  -1  359.31   10.55
   2   0  -1  381.74   10.54
  -2   0   1  372.48   10.76
  -2   0   1  379.99   10.53
  -2   0   1  342.82   10.53
  -2   0   1  384.40   10.54
   1   0  -1   36.90    1.20
   1   0   1   52.76    1.60
  -2   0  -1  374.52   10.49
  -2   0  -1  370.01   10.64
  -2   0  -1  389.30   10.65
  -2   0  -1  370.51   11.22
   2   0   1  379.20   10.64
   2   0   1  369.51   11.20
   2   0   1  376.50   10.59
   2   0   1  363.99   10.46
   2   0   1  368.69   10.64
  -3   0  -1  359.46   10.10
  -3   0  -1  338.09   10.79
  -3   0  -1  358.42   10.14
  -3   0  -1  349.67   10.09
   3   0   1  362.36   10.10
   3   0   1  349.88   10.80
   3   0   1  351.47   10.21
   3   0   1  351.52   10.48
   3   0   1  356.94   10.10
  -4   0  -1    2.80    0.55
  -4   0  -1    3.24    0.56
  -4   0  -1    1.56    0.97
  -4   0  -1    2.66    0.80
   4   0   1    3.20    1.06
   4   0   1    4.60    0.84
   4   0   1    2.09    0.84
   4   0   1    2.61    1.00
   4   0   1    2.62    0.86
   4   0   1    3.29    0.55
  -5   0  -1   81.47    2.67
  -5   0  -1   83.21    3.27
  -5   0  -1   84.52    2.68
  -5   0  -1   84.13    3.60
   5   0   1   83.79    3.28
   5   0   1   83.06    3.34
   5   0   1   84.02    2.66
   5   0   1   82.59    3.53
   5   0   1   80.82    3.50
  -6   0  -1  144.94    4.35
  -6   0  -1  143.91    5.45
  -6   0  -1  143.78    5.06
  -6   0  -1  150.54    4.36
   6   0   1  147.94    5.46
   6   0   1  145.56    5.02
   6   0   1  144.24    5.14
   6   0   1  142.84    5.29
  -7   0  -1   -1.17    0.77
   7   0   1    1.57    1.06
   7   0   1    1.28    1.19
   7   0   1    0.99    1.08
   7   0   1    1.00    1.07
  -8   0  -1   25.43    2.04
   8   0   1   28.23    2.64
   8   0   1   25.01    2.61
   8   0   1   26.54    2.81
   9   0   1    4.56    1.61
   9   0   1    0.23    1.69
   9   0   1    4.69    1.61
  10   0   1    2.99    1.74
  10   0   1    1.26    1.78
  10   0   1   -2.12    1.75
  11   0   1   31.10    3.94
  11   0   1   37.14    4.34
 -12   0  -1    0.52    2.55
  12   0   1    0.28    2.53
  12   0   1    2.66    2.67
 -13   0  -1    7.64    2.98
  13   0   1   15.56    3.58
  13   0   1   15.94    3.49
  13  -1  -1    4.74    3.33
  13  -1  -1    8.09    3.28
 -13   1   1    2.14    2.58
  12  -1  -1   10.68    2.96
  12  -1  -1    7.26    2.41
  12  -1  -1    8.77    2.74
 -12   1   1   10.50    2.63
  11  -1  -1   77.57    5.01
  11  -1  -1   55.35    4.65
  11  -1  -1   73.86    4.98
  10  -1  -1    1.51    1.78
  10  -1  -1   -0.12    1.61
  10  -1  -1   -1.45    1.69
   9  -1  -1   55.53    3.58
   9  -1  -1   57.56    3.40
  -9   1   1   50.68    2.99
   8  -1  -1   17.56    2.31
   8  -1  -1   19.57    2.47
   8  -1  -1   18.65    2.27
   8  -1  -1   19.51    2.12
  -8   1   1   14.70    1.80
   7  -1  -1   49.89    2.82
   7  -1  -1   48.69    2.67
   7  -1  -1   52.17    2.97
   7  -1  -1   49.13    2.74
  -7   1   1   45.42    2.51
   6  -1  -1   20.49    1.96
   6  -1  -1   25.10    2.02
   6  -1  -1   20.83    1.94
   6  -1  -1   24.99    2.16
  -6   1   1   19.38    2.03
  -6   1   1   24.15    2.29
  -6   1   1   20.43    1.76
   5  -1  -1  157.89    5.43
   5  -1  -1  159.65    5.31
   5  -1  -1  160.27    5.76
   5  -1  -1  159.57    5.41
  -5   1   1  163.31    5.87
  -5   1   1  157.04    5.47
  -5   1   1  160.75    5.34
  -5   1   1  160.74    5.34
   4  -1  -1   33.68    2.18
   4  -1  -1   35.49    2.05
   4  -1  -1   40.25    1.35
   4  -1  -1   38.26    2.01
   4  -1  -1   37.31    1.35
  -4   1   1   37.66    1.97
  -4   1   1   33.62    2.31
  -4   1   1   36.86    1.36
  -4   1   1   35.56    2.06
  -4   1   1   36.30    2.19
   3  -1  -1   81.05    2.41
   3  -1  -1   82.25    2.91
   3  -1  -1   80.09    3.12
   3  -1  -1   77.16    2.81
   3  -1  -1   79.65    2.42
  -3   1   1   72.10    2.39
  -3   1   1   71.08    2.93
  -3   1   1   72.15    2.76
  -3   1   1   73.02    2.87
  -3   1   1   69.35    3.08
   2  -1  -1   76.15    2.71
   2  -1  -1   79.00    2.44
   2  -1  -1   77.45    2.43
   2  -1  -1   76.84    2.50
   2  -1  -1   75.41    2.90
  -2   1   1   76.85    2.77
  -2   1   1   75.15    2.57
  -2   1   1   72.36    2.64
  -2   1   1   70.45    2.90
  -2   1   1   74.87    2.43
   1  -1  -1   82.04    2.53
   1  -1  -1   82.89    2.74
   1  -1  -1   78.35    2.55
   1  -1  -1   84.47    2.44
  -1   1   1   77.10    2.56
  -1   1   1   78.76    2.76
  -1   1   1   81.36    2.48
  -1   1   1   81.28    2.55
  -1  -1  -1   78.14    2.57
  -1  -1  -1   75.14    2.53
  -1  -1  -1   79.89    2.52
   1   1   1   75.48    2.52
   1   1   1   80.43    2.56
   1   1   1   82.82    2.51
  -2  -1  -1   76.45    2.54
  -2  -1  -1   74.66    2.52
  -2  -1  -1   75.11    2.82
   2   1   1   78.01    2.53
   2   1   1   78.99    2.68
   2   1   1   77.43    2.79
   2   1   1   76.30    2.51
  -3  -1  -1   75.23    3.13
  -3  -1  -1   75.58    2.59
  -3  -1  -1   73.95    2.60
   3   1   1   82.95    2.62
   3   1   1   81.88    2.59
   3   1   1   85.97    3.15
   3   1   1   84.78    2.98
  -4  -1  -1   39.01    1.57
  -4  -1  -1   38.98    1.98
  -4  -1  -1   37.62    1.57
   4   1   1   38.11    2.30
   4   1   1   37.77    2.10
   4   1   1   37.81    1.57
   4   1   1   39.38    1.54
  -5  -1  -1  157.04    5.34
  -5  -1  -1  162.57    4.82
  -5  -1  -1  162.69    4.82
   5   1   1  162.31    5.38
   5   1   1  159.05    4.82
   5   1   1  161.36    4.82
   5   1   1  159.33    5.62
   5   1   1  165.16    5.68
  -6  -1  -1   21.71    1.16
  -6  -1  -1   20.42    1.13
  -6  -1  -1   22.18    1.72
   6   1   1   17.61    1.96
   6   1   1   20.91    1.11
   6   1   1   20.19    2.01
   6   1   1   20.40    2.03
   6   1   1   21.51    2.15
   6   1   1   22.08    1.16
  -7  -1  -1   47.65    2.60
   7   1   1   53.91    3.10
   7   1   1   57.07    2.91
   7   1   1   49.92    2.95
   7   1   1   54.84    2.97
  -8  -1  -1   17.16    1.76
   8   1   1   18.66    2.66
   8   1   1   13.38    1.71
   8   1   1   15.49    2.46
   9   1   1   58.59    3.90
   9   1   1   62.02    3.75
   9   1   1   57.34    3.69
  10   1   1    1.19    1.91
  10   1   1    2.65    1.76
  10   1   1    1.61    1.66
  11   1   1   74.10    5.11
  11   1   1   72.09    4.91
  11   1   1   67.36    5.25
 -12  -1  -1   10.66    2.76
  12   1   1   12.75    3.01
  12   1   1   12.15    2.93
  12   1   1    7.74    2.94
 -13  -1  -1   12.05    2.78
  13   1   1    5.43    3.13
  13   1   1    0.84    3.22
  13  -2  -1    0.98    2.83
 -13   2   1    3.71    2.68
  12  -2  -1    0.59    2.25
 -12   2   1    1.80    2.26
  11  -2  -1    1.99    2.19
  11  -2  -1   -1.64    1.81
  10  -2  -1    0.76    1.92
   9  -2  -1   26.28    3.11
   9  -2  -1   24.77    2.83
   8  -2  -1   53.95    3.20
   8  -2  -1   54.33    3.31
   8  -2  -1   55.84    3.21
  -8   2   1   60.84    3.48
  -8   2   1   61.17    3.42
  -8   2   1   56.58    3.00
   7  -2  -1    4.71    1.24
   7  -2  -1    6.88    1.30
  -7   2   1    6.03    1.29
  -7   2   1    3.62    1.27
  -7   2   1    5.13    1.14
   6  -2  -1   22.55    1.93
   6  -2  -1   19.56    1.24
   6  -2  -1   22.28    2.10
   6  -2  -1   20.54    2.15
   6  -2  -1   20.27    1.27
  -6   2   1   23.21    2.33
  -6   2   1   23.64    1.77
  -6   2   1   20.07    2.05
  -6   2   1   21.54    1.26
  -6   2   1   21.16    2.11
   5  -2  -1   80.57    3.41
   5  -2  -1   83.23    2.88
   5  -2  -1   82.51    3.69
   5  -2  -1   86.79    2.88
   5  -2  -1   81.57    3.39
  -5   2   1   87.20    3.58
  -5   2   1   89.43    2.89
  -5   2   1   85.75    3.45
  -5   2   1   86.10    3.37
  -5   2   1   91.67    3.85
   4  -2  -1   25.31    1.50
   4  -2  -1   26.61    2.12
   4  -2  -1   25.90    1.53
  -4   2   1   33.94    1.55
  -4   2   1   34.97    1.83
  -4   2   1   35.30    2.32
  -4   2   1   32.61    2.13
  -4   2   1   32.00    2.00
   3  -2  -1   51.21    1.91
   3  -2  -1   49.01    1.93
   3  -2  -1   46.52    2.37
  -3   2   1   42.52    2.25
  -3   2   1   45.62    2.06
  -3   2   1   42.37    2.44
  -3   2   1   42.45    2.09
  -3   2   1   42.19    1.88
   2  -2  -1  110.78    3.75
   2  -2  -1  108.51    3.74
  -2   2   1  127.56    4.18
  -2   2   1  124.45    3.78
   1  -2  -1  274.19    8.08
   1  -2  -1  277.80    8.06
  -1   2   1  269.52    8.06
   0  -2  -1   29.44    1.54
   0   2   1   29.32    1.58
  -1  -2  -1  275.73    7.98
  -1  -2  -1  270.25    8.00
   1   2   1  268.52    7.98
   1   2   1  269.00    7.98
  -2  -2  -1  118.44    3.97
  -2  -2  -1  121.31    3.76
  -2  -2  -1  128.44    3.76
   2   2   1  105.11    3.72
   2   2   1  110.57    3.75
  -3  -2  -1   38.47    1.85
  -3  -2  -1   40.14    1.84
  -3  -2  -1   39.49    2.31
   3   2   1   49.35    1.90
   3   2   1   49.49    1.89
   3   2   1   49.10    2.31
  -4  -2  -1   34.84    1.59
  -4  -2  -1   33.98    1.57
  -4  -2  -1   31.70    2.24
   4   2   1   25.40    2.04
   4   2   1   27.20    1.52
   4   2   1   26.48    1.54
   4   2   1   26.44    1.89
  -5  -2  -1   91.32    3.75
  -5  -2  -1   91.50    2.95
  -5  -2  -1   88.84    2.94
   5   2   1   81.06    3.56
   5   2   1   85.13    2.92
   5   2   1   81.61    2.92
   5   2   1   83.21    3.65
  -6  -2  -1   19.49    1.72
  -6  -2  -1   20.80    1.31
  -6  -2  -1   21.26    1.34
   6   2   1   19.21    1.31
   6   2   1   18.16    2.05
   6   2   1   19.88    2.03
  -7  -2  -1    4.70    0.70
  -7  -2  -1    3.43    1.10
  -7  -2  -1    6.51    0.97
   7   2   1    5.37    1.34
   7   2   1    5.45    0.96
   7   2   1    2.78    1.11
   7   2   1    2.51    1.28
  -8  -2  -1   53.50    2.88
   8   2   1   56.75    3.36
   8   2   1   59.58    3.56
   8   2   1   58.03    3.29
   9   2   1   31.30    3.20
   9   2   1   31.64    3.29
   9   2   1   21.64    2.89
  10   2   1    0.72    2.04
  10   2   1    2.17    1.80
  10   2   1    0.47    1.94
  11   2   1    0.13    2.20
  11   2   1    2.29    2.27
  11   2   1    2.08    2.24
 -12  -2  -1   -3.70    2.17
  12   2   1    7.25    2.75
  12   2   1    5.85    2.75
  12   2   1    0.29    2.82
 -13  -2  -1    4.67    2.68
  13   2   1    9.10    3.42
  13   2   1    3.92    3.30
  13   2   1    0.77    3.55
  13  -3  -1    3.97    3.33
 -13   3   1    6.88    2.99
  12  -3  -1   13.87    2.79
 -12   3   1   11.56    2.79
  11  -3  -1    9.36    2.07
  10  -3  -1   19.60    2.91
  -9   3   1   56.12    3.82
  -9   3   1   54.54    3.78
   8  -3  -1   45.27    1.88
   8  -3  -1   43.12    1.86
  -8   3   1   37.09    2.47
  -8   3   1   36.41    1.86
  -8   3   1   37.36    1.91
  -8   3   1   38.10    3.03
  -8   3   1   36.36    3.11
   7  -3  -1  147.92    4.88
   7  -3  -1  151.89    4.91
  -7   3   1  157.57    6.12
  -7   3   1  157.13    5.76
  -7   3   1  158.64    4.92
  -7   3   1  156.55    4.94
  -7   3   1  156.61    5.57
  -7   3   1  157.47    5.57
   6  -3  -1   10.51    1.41
   6  -3  -1    7.84    1.35
  -6   3   1    5.64    0.98
  -6   3   1    7.16    1.27
  -6   3   1    8.78    1.39
  -6   3   1    7.99    1.46
  -6   3   1    6.45    0.91
   5  -3  -1   80.16    3.03
   5  -3  -1   76.43    3.01
  -5   3   1   85.45    3.77
  -5   3   1   83.83    3.38
  -5   3   1   84.19    3.02
  -5   3   1   83.30    3.50
  -5   3   1   79.89    3.26
   4  -3  -1   41.01    2.00
   4  -3  -1   43.34    2.07
  -4   3   1   37.20    2.07
  -4   3   1   37.05    2.16
  -4   3   1   37.88    2.00
  -4   3   1   38.84    2.33
  -4   3   1   38.08    2.50
   3  -3  -1    2.96    0.82
   3  -3  -1    2.72    0.82
  -3   3   1    3.49    0.82
  -3   3   1    2.97    1.09
   2  -3  -1    6.09    0.94
  -2   3   1    5.67    0.86
   1  -3  -1  232.40    6.84
   1  -3  -1  228.03    6.87
  -1   3   1  210.34    6.82
   0  -3  -1  266.89    8.06
   0  -3  -1  273.18    8.09
   0   3   1  264.74    8.08
  -1  -3  -1  213.60    6.66
  -1  -3  -1  214.22    6.70
   1   3   1  224.39    6.70
  -2  -3  -1    6.35    0.88
  -2  -3  -1    5.54    0.85
   2   3   1    3.88    0.83
  -3  -3  -1    4.85    1.14
  -3  -3  -1    4.08    0.79
  -3  -3  -1    3.46    0.83
   3   3   1    3.25    0.83
  -4  -3  -1   40.43    2.03
  -4  -3  -1   40.04    2.03
  -4  -3  -1   37.32    2.48
   4   3   1   43.78    2.47
   4   3   1   40.64    1.99
  -5  -3  -1   89.10    3.08
  -5  -3  -1   84.82    3.04
  -5  -3  -1   83.65    3.68
   5   3   1   72.01    3.50
   5   3   1   82.30    3.00
  -6  -3  -1    8.65    1.36
  -6  -3  -1    6.88    1.36
  -6  -3  -1    7.90    1.34
   6   3   1   10.54    1.87
   6   3   1    8.17    1.31
   6   3   1    9.78    1.83
  -7  -3  -1  157.95    4.86
  -7  -3  -1  154.03    5.82
  -7  -3  -1  162.23    4.89
   7   3   1  150.99    4.82
   7   3   1  147.26    5.75
   7   3   1  148.34    5.79
  -8  -3  -1   34.64    1.74
  -8  -3  -1   37.62    1.83
  -8  -3  -1   32.16    2.41
   8   3   1   43.42    3.14
   8   3   1   41.93    1.76
   8   3   1   47.68    3.08
   9   3   1   51.10    3.88
   9   3   1   60.09    3.68
   9   3   1   59.47    3.83
  10   3   1   18.99    2.47
  10   3   1   21.95    3.76
  10   3   1   17.14    2.54
  11   3   1    5.19    2.65
  11   3   1   13.11    2.61
  11   3   1    7.04    2.51
 -12  -3  -1   13.56    2.89
  12   3   1   13.94    3.04
  12   3   1   16.52    3.25
  12   3   1   14.57    3.25
 -13  -3  -1    2.23    2.64
  13   3   1    9.28    3.67
  13   3   1    2.69    3.58
  13   3   1    6.85    3.51
  12  -4  -1    6.13    2.46
 -12   4   1    2.14    2.46
  11  -4  -1   10.99    2.44
 -11   4   1   11.46    2.70
  10  -4  -1    9.00    2.12
 -10   4   1    2.86    2.46
   9  -4  -1    7.63    1.06
   9  -4  -1    7.29    1.08
  -9   4   1    8.76    1.17
  -9   4   1    6.23    1.09
  -9   4   1    7.97    1.95
   8  -4  -1    5.55    1.05
   8  -4  -1    5.07    1.07
  -8   4   1    8.00    1.20
  -8   4   1    5.33    1.07
  -8   4   1    6.82    1.61
  -8   4   1    7.02    1.70
  -8   4   1    5.68    1.07
   7  -4  -1    7.69    1.11
   7  -4  -1    7.38    1.12
  -7   4   1    7.18    1.07
  -7   4   1    7.42    1.44
  -7   4   1   10.62    1.55
  -7   4   1    7.36    1.44
  -7   4   1    9.75    1.69
   6  -4  -1   10.99    1.71
   6  -4  -1    9.11    1.17
  -6   4   1   13.61    1.51
  -6   4   1   11.14    1.67
  -6   4   1   12.77    1.98
  -6   4   1   12.72    2.03
  -6   4   1   15.97    2.08
   5  -4  -1  143.38    4.95
   5  -4  -1  140.39    4.94
  -5   4   1  149.72    5.67
  -5   4   1  153.64    5.10
  -5   4   1  156.42    5.36
  -5   4   1  144.92    4.95
   4  -4  -1   59.63    2.71
  -4   4   1   57.02    2.67
  -4   4   1   52.43    2.59
  -4   4   1   52.93    3.01
   3  -4  -1   15.95    1.83
  -3   4   1   17.14    2.04
  -3   4   1   14.43    1.70
   2  -4  -1   16.34    1.78
  -2   4   1   12.73    1.68
   1  -4  -1  550.42   16.37
  -1   4   1  572.41   16.37
   0  -4  -1  142.07    4.74
   0   4   1  136.57    4.72
  -1  -4  -1  593.10   16.82
  -1  -4  -1  599.74   16.85
   1   4   1  539.44   16.78
  -2  -4  -1   15.99    1.69
  -2  -4  -1   15.31    1.76
   2   4   1   17.40    1.73
  -3  -4  -1   18.39    1.77
  -3  -4  -1   13.51    1.94
  -3  -4  -1   18.10    1.75
   3   4   1   19.32    1.69
  -4  -4  -1   55.67    2.98
  -4  -4  -1   52.07    2.58
  -4  -4  -1   60.24    2.60
   4   4   1   59.81    2.61
  -5  -4  -1  158.75    5.61
  -5  -4  -1  153.01    5.06
  -5  -4  -1  157.14    5.07
   5   4   1  142.03    5.01
  -6  -4  -1   11.33    1.96
  -6  -4  -1   10.21    1.66
  -6  -4  -1   13.65    1.69
   6   4   1   10.35    1.55
  -7  -4  -1    8.02    1.10
  -7  -4  -1    9.74    1.53
  -7  -4  -1    6.62    1.13
   7   4   1   12.43    2.32
   7   4   1    3.71    1.20
   7   4   1    6.05    1.01
  -8  -4  -1    6.19    1.09
  -8  -4  -1    9.44    1.64
   8   4   1    5.20    0.99
   8   4   1    6.49    1.59
  -9  -4  -1    6.32    0.94
  -9  -4  -1    6.88    0.97
   9   4   1    7.56    0.97
   9   4   1    8.14    2.04
   9   4   1    9.40    1.99
  10   4   1    9.33    2.09
  10   4   1   11.87    2.52
  10   4   1    6.22    2.08
  11   4   1   13.78    2.60
  11   4   1   15.77    2.78
  11   4   1   14.63    2.93
 -12  -4  -1    6.50    2.52
  12   4   1    6.59    3.21
  12   4   1    4.27    2.74
  12   4   1    6.22    3.18
  12  -5  -1   28.27    5.06
  11  -5  -1    7.69    2.24
 -11   5   1    7.36    2.96
  10  -5  -1    5.96    1.35
  10  -5  -1    5.24    1.25
 -10   5   1    7.83    2.36
 -10   5   1    4.39    1.38
 -10   5   1    4.86    1.31
   9  -5  -1   22.91    2.32
   9  -5  -1   20.73    2.37
  -9   5   1   18.90    2.45
  -9   5   1   23.74    3.45
  -9   5   1   21.24    2.31
  -9   5   1   19.81    3.30
   8  -5  -1   63.09    2.95
   8  -5  -1   55.24    2.97
  -8   5   1   59.13    3.74
  -8   5   1   60.41    3.56
  -8   5   1   56.20    3.01
   7  -5  -1   15.33    2.19
   7  -5  -1   14.92    2.05
  -7   5   1   20.87    2.14
  -7   5   1   16.39    2.32
  -7   5   1   20.49    2.53
   6  -5  -1   35.30    2.38
   6  -5  -1   31.59    2.31
  -6   5   1   38.69    2.75
  -6   5   1   38.14    2.41
  -6   5   1   37.47    2.82
  -6   5   1   34.98    2.53
   5  -5  -1   18.09    1.95
   5  -5  -1   21.91    2.05
  -5   5   1   17.14    1.97
  -5   5   1   22.79    2.43
  -5   5   1   25.46    2.17
  -5   5   1   23.74    2.06
   4  -5  -1  112.48    4.22
  -4   5   1  109.38    4.12
  -4   5   1  104.19    4.54
   3  -5  -1   55.46    2.88
  -3   5   1   56.12    2.82
   2  -5  -1   66.67    3.13
  -2   5   1   68.16    3.09
   1  -5  -1  312.25    9.66
  -1   5   1  314.91    9.65
   0  -5  -1    6.02    1.15
   0  -5  -1    5.61    1.11
   0   5   1    4.97    1.04
  -1  -5  -1  310.94    9.58
  -1  -5  -1  308.17    9.57
   1   5   1  314.38    9.60
  -2  -5  -1   65.40    2.93
  -2  -5  -1   69.13    3.07
   2   5   1   60.61    2.95
  -3  -5  -1   59.03    2.83
  -3  -5  -1   58.27    2.77
   3   5   1   54.34    2.75
  -4  -5  -1  112.93    4.27
  -4  -5  -1  114.57    4.26
  -4  -5  -1  114.64    4.53
   4   5   1  120.76    4.31
  -5  -5  -1   22.82    2.25
  -5  -5  -1   22.03    2.03
  -5  -5  -1   18.98    1.97
   5   5   1   21.14    1.98
  -6  -5  -1   41.46    2.77
  -6  -5  -1   37.54    2.38
  -6  -5  -1   35.20    2.40
   6   5   1   34.70    2.31
  -7  -5  -1   14.95    2.06
  -7  -5  -1   16.45    2.02
  -7  -5  -1   18.91    2.38
   7   5   1   12.54    1.91
  -8  -5  -1   58.69    2.94
  -8  -5  -1   56.90    2.95
   8   5   1   62.08    2.86
   8   5   1   65.51    3.87
  -9  -5  -1   25.33    2.19
  -9  -5  -1   21.26    2.13
   9   5   1   23.68    2.06
   9   5   1   16.49    3.16
 -10  -5  -1    5.45    1.08
  10   5   1    6.93    2.18
  10   5   1    3.35    2.15
 -11  -5  -1    3.42    2.18
  11   5   1    8.61    2.76
  11   5   1    9.76    2.87
  11   5   1   10.39    2.49
 -12  -5  -1   28.18    4.59
  12   5   1   27.55    3.61
  12   5   1   32.36    4.25
  12   5   1   35.57    5.87
  12  -6  -1    6.12    2.95
 -12   6   1    6.10    3.61
  11  -6  -1   -0.36    1.48
  11  -6  -1    1.13    1.45
 -11   6   1    1.49    1.47
 -11   6   1   -1.86    1.60
 -11   6   1   -0.15    2.75
  10  -6  -1    7.66    1.62
  10  -6  -1    5.00    1.71
 -10   6   1   12.43    2.73
 -10   6   1   10.54    1.85
 -10   6   1   10.88    1.74
 -10   6   1   10.72    2.56
   9  -6  -1    9.21    1.69
   9  -6  -1    9.47    1.62
  -9   6   1    7.96    2.23
  -9   6   1    8.92    1.81
  -9   6   1    8.70    1.67
  -9   6   1    8.88    2.08
   8  -6  -1   13.41    2.37
   8  -6  -1   12.27    1.66
  -8   6   1   16.70    2.57
  -8   6   1   18.31    2.85
  -8   6   1   11.10    1.88
   7  -6  -1   23.68    2.60
   7  -6  -1   18.54    2.37
  -7   6   1   24.08    2.77
  -7   6   1   17.34    2.62
  -7   6   1   17.70    2.43
   6  -6  -1  100.09    4.10
   6  -6  -1  102.39    4.15
  -6   6   1   99.16    4.65
  -6   6   1   98.85    4.11
  -6   6   1   96.30    4.11
  -6   6   1   96.44    4.28
   5  -6  -1   50.25    2.84
   5  -6  -1   48.02    2.82
  -5   6   1   50.63    3.07
  -5   6   1   52.55    2.85
  -5   6   1   51.71    2.81
   4  -6  -1   47.65    2.77
  -4   6   1   42.58    2.81
  -4   6   1   41.10    2.65
   3  -6  -1   38.14    2.66
  -3   6   1   38.65    2.54
   2  -6  -1   53.88    2.95
  -2   6   1   52.04    2.89
   1  -6  -1  184.75    6.33
  -1   6   1  187.71    6.34
   0  -6  -1  203.90    6.77
   0  -6  -1  199.19    6.75
   0   6   1  199.56    6.73
  -1  -6  -1  190.04    6.42
  -1  -6  -1  191.84    6.41
   1   6   1  184.39    6.39
  -2  -6  -1   51.76    2.93
  -2  -6  -1   50.77    2.84
   2   6   1   56.32    2.92
  -3  -6  -1   39.72    2.58
  -3  -6  -1   40.48    2.63
   3   6   1   33.92    2.47
  -4  -6  -1   43.01    2.80
  -4  -6  -1   48.49    2.71
  -4  -6  -1   42.83    2.63
   4   6   1   43.96    2.66
  -5  -6  -1   52.49    2.84
  -5  -6  -1   51.80    2.93
  -5  -6  -1   54.21    3.03
   5   6   1   51.69    2.83
  -6  -6  -1   97.92    4.13
  -6  -6  -1  104.74    4.15
  -6  -6  -1  101.89    4.42
   6   6   1  100.06    4.13
  -7  -6  -1   21.17    2.50
  -7  -6  -1   18.86    2.42
  -7  -6  -1   18.51    2.43
   7   6   1   18.54    2.29
  -8  -6  -1   18.83    2.41
  -8  -6  -1   18.82    2.40
   8   6   1   12.58    2.26
   8   6   1   10.45    2.04
  -9  -6  -1    6.91    1.55
  -9  -6  -1    7.90    1.46
   9   6   1    9.32    1.50
   9   6   1    8.29    2.04
 -10  -6  -1    7.98    1.46
 -10  -6  -1    8.12    1.49
  10   6   1   12.81    2.22
  10   6   1    8.84    2.41
 -11  -6  -1    2.33    2.54
  11   6   1   -0.19    2.57
  11   6   1   -6.26    2.39
 -12  -6  -1    0.16    2.53
  12   6   1    6.74    3.53
  12   6   1    4.42    3.44
  12   6   1    3.21    3.21
  12  -7  -1    6.18    1.97
  12  -7  -1    2.27    1.83
 -12   7   1    2.84    2.03
 -12   7   1    3.04    3.80
 -12   7   1    3.51    1.84
  11  -7  -1   18.76    3.34
  11  -7  -1   16.69    2.13
 -11   7   1   16.82    3.43
 -11   7   1   11.69    2.13
 -11   7   1   12.20    2.30
  10  -7  -1    0.40    1.67
  10  -7  -1    1.72    1.82
 -10   7   1   -4.32    2.47
 -10   7   1    0.97    1.84
 -10   7   1    1.32    2.16
 -10   7   1    0.26    1.97
   9  -7  -1    7.99    1.91
   9  -7  -1   12.64    1.84
  -9   7   1    8.20    1.92
  -9   7   1    7.57    2.13
  -9   7   1   11.88    2.63
   8  -7  -1   11.07    1.93
   8  -7  -1   11.55    1.78
  -8   7   1   12.71    1.89
  -8   7   1   13.60    2.04
  -8   7   1   10.95    2.21
   7  -7  -1    3.27    1.58
   7  -7  -1    4.80    1.52
  -7   7   1    3.42    1.55
  -7   7   1    4.33    1.57
  -7   7   1    5.63    1.59
   6  -7  -1   35.82    2.89
   6  -7  -1   31.78    2.86
  -6   7   1   34.08    2.83
  -6   7   1   36.51    2.88
  -6   7   1   29.87    2.79
   5  -7  -1   14.69    2.27
   5  -7  -1   13.53    2.25
  -5   7   1   11.69    2.14
  -5   7   1   12.55    1.67
   4  -7  -1    7.96    1.38
   4  -7  -1   13.53    2.23
  -4   7   1    7.72    1.48
   3  -7  -1   50.44    3.00
  -3   7   1   51.44    2.92
   2  -7  -1   90.83    3.98
  -2   7   1   87.05    3.87
   1  -7  -1   29.25    2.46
   1  -7  -1   31.85    2.53
  -1   7   1   28.99    2.48
   0  -7  -1    3.12    1.12
   0  -7  -1    2.97    1.33
   0   7   1    3.90    1.28
  -1  -7  -1   31.73    2.49
  -1  -7  -1   30.42    2.50
   1   7   1   28.55    2.43
  -2  -7  -1   92.88    3.99
  -2  -7  -1   92.61    3.98
   2   7   1   86.56    3.85
  -3  -7  -1   52.43    2.98
  -3  -7  -1   51.87    2.97
   3   7   1   45.19    2.86
  -4  -7  -1    7.30    1.31
  -4  -7  -1    8.02    1.44
   4   7   1    8.23    1.33
  -5  -7  -1   11.52    1.62
  -5  -7  -1   13.44    2.14
  -5  -7  -1   14.31    2.40
   5   7   1   13.41    2.20
  -6  -7  -1   28.89    2.74
  -6  -7  -1   31.70    2.87
   6   7   1   32.44    2.73
  -7  -7  -1    4.03    1.55
  -7  -7  -1    6.06    1.55
   7   7   1    4.77    1.47
  -8  -7  -1   12.84    1.86
  -8  -7  -1   18.35    2.85
   8   7   1   10.55    1.69
  -9  -7  -1   11.06    1.87
  -9  -7  -1    7.19    1.81
   9   7   1    7.46    1.72
   9   7   1   10.93    2.40
 -10  -7  -1   -2.08    1.54
 -10  -7  -1   -1.10    1.64
  10   7   1   -0.96    2.38
  10   7   1   -0.09    1.58
 -11  -7  -1   17.49    2.67
 -11  -7  -1    9.12    2.93
 -11  -7  -1   12.14    1.76
  11   7   1   15.18    2.63
  11   7   1   17.08    3.21
 -12  -7  -1    5.78    2.82
  12   7   1    0.86    3.75
  12   7   1    7.15    3.40
  11  -8  -1   -0.63    2.21
  11  -8  -1    0.91    2.21
 -11   8   1    0.75    2.34
 -11   8   1    2.35    2.47
 -11   8   1    0.56    3.29
 -11   8   1    0.11    3.02
  10  -8  -1   18.28    2.54
  10  -8  -1   17.01    2.29
 -10   8   1   21.27    3.32
 -10   8   1   25.77    4.54
 -10   8   1   14.88    2.39
 -10   8   1   17.47    2.69
   9  -8  -1    3.61    1.84
   9  -8  -1    0.66    1.86
  -9   8   1   -1.48    1.95
  -9   8   1   -1.50    2.37
  -9   8   1   -1.25    1.85
   8  -8  -1   33.70    3.59
   8  -8  -1   30.84    3.43
  -8   8   1   29.21    3.62
  -8   8   1   29.33    3.64
  -8   8   1   29.61    3.41
   7  -8  -1   43.64    3.53
   7  -8  -1   45.01    3.62
  -7   8   1   41.81    3.62
  -7   8   1   42.82    3.50
  -7   8   1   45.46    3.45
   6  -8  -1   57.92    3.63
   6  -8  -1   53.45    3.62
  -6   8   1   54.02    3.57
  -6   8   1   55.86    3.46
   5  -8  -1    2.72    1.41
   5  -8  -1    4.55    1.50
  -5   8   1    4.70    1.47
   4  -8  -1   11.74    1.66
   4  -8  -1    8.33    1.54
  -4   8   1    7.99    1.42
   3  -8  -1   17.34    2.36
   3  -8  -1   16.17    2.30
  -3   8   1   14.76    2.18
   2  -8  -1  218.40    7.59
   2  -8  -1  231.16    7.65
  -2   8   1  213.98    7.52
   1  -8  -1    7.09    1.19
   1  -8  -1   12.35    2.10
  -1   8   1    9.24    1.44
   0  -8  -1    7.31    1.40
   0  -8  -1   15.35    2.18
   0   8   1    8.81    1.39
  -1  -8  -1   11.44    2.04
  -1  -8  -1   14.97    2.10
   1   8   1    6.32    1.28
  -2  -8  -1  217.63    7.50
  -2  -8  -1  219.40    7.54
   2   8   1  219.61    7.50
  -3  -8  -1   22.04    2.46
  -3  -8  -1   16.48    2.38
   3   8   1   16.11    2.25
  -4  -8  -1    7.49    1.48
  -4  -8  -1    7.29    1.47
   4   8   1    9.54    1.58
  -5  -8  -1    6.03    1.62
  -5  -8  -1    4.74    1.53
   5   8   1    3.56    1.40
  -6  -8  -1   53.38    3.60
  -6  -8  -1   51.63    3.60
   6   8   1   57.46    3.58
  -7  -8  -1   47.46    3.64
  -7  -8  -1   43.55    3.57
   7   8   1   47.37    3.50
  -8  -8  -1   23.68    3.50
  -8  -8  -1   27.91    3.41
   8   8   1   37.45    3.28
  -9  -8  -1   -0.54    1.64
  -9  -8  -1   -0.06    1.84
   9   8   1   -0.13    1.78
 -10  -8  -1   15.14    2.29
 -10  -8  -1   22.26    3.72
  10   8   1   18.54    3.25
  10   8   1   25.96    4.70
 -11  -8  -1   -0.30    1.91
 -11  -8  -1    4.52    2.12
  11   8   1    4.03    3.06
  11   8   1    0.88    2.06
  11  -9  -1    1.26    2.72
  11  -9  -1    9.41    2.66
 -11   9   1    2.32    3.76
 -11   9   1    7.00    2.81
 -11   9   1   10.33    3.13
 -11   9   1    6.84    3.41
  10  -9  -1    4.90    2.52
  10  -9  -1    6.35    2.42
 -10   9   1    4.56    3.16
 -10   9   1    6.83    2.49
 -10   9   1    6.96    2.78
   9  -9  -1    4.63    2.20
   9  -9  -1    6.29    2.22
  -9   9   1    5.10    2.24
  -9   9   1    3.05    2.65
  -9   9   1    7.96    2.40
   8  -9  -1    0.43    1.89
   8  -9  -1    3.24    2.08
  -8   9   1    0.31    1.85
  -8   9   1    2.64    2.07
  -8   9   1    1.25    2.23
   7  -9  -1    9.64    2.21
   7  -9  -1    4.34    1.84
  -7   9   1    6.45    1.93
  -7   9   1    4.45    1.82
  -7   9   1    5.33    2.10
   6  -9  -1   33.41    3.45
   6  -9  -1   44.76    3.64
  -6   9   1   37.78    3.59
   5  -9  -1   13.90    1.87
   5  -9  -1   19.64    3.08
  -5   9   1   15.65    2.82
   4  -9  -1   36.15    3.13
   4  -9  -1   34.94    2.97
  -4   9   1   26.75    2.82
   3  -9  -1    6.27    1.42
   3  -9  -1    7.86    1.44
  -3   9   1    7.45    1.37
   2  -9  -1   26.69    2.57
   2  -9  -1   23.17    2.46
  -2   9   1   26.40    2.45
   1  -9  -1    1.83    1.05
   1  -9  -1    0.81    1.13
  -1   9   1    4.07    1.27
   0  -9  -1   30.76    2.64
   0  -9  -1   36.16    2.77
   0   9   1   28.68    2.49
  -1  -9  -1    5.69    1.30
  -1  -9  -1    4.58    1.23
   1   9   1    3.08    1.29
  -2  -9  -1   29.74    2.68
  -2  -9  -1   30.09    2.67
   2   9   1   26.88    2.48
  -3  -9  -1    4.88    1.49
  -3  -9  -1    5.94    1.54
   3   9   1    3.89    1.34
  -4  -9  -1   35.06    3.04
  -4  -9  -1   37.51    3.23
   4   9   1   33.59    2.92
  -5  -9  -1   12.70    2.02
  -5  -9  -1   15.61    2.13
   5   9   1   15.55    2.12
  -6  -9  -1   37.00    3.53
  -6  -9  -1   34.84    3.61
   6   9   1   32.10    3.39
  -7  -9  -1    6.50    1.90
  -7  -9  -1    5.52    1.97
   7   9   1    6.37    2.01
  -8  -9  -1    1.84    2.04
  -8  -9  -1    0.53    2.03
   8   9   1    2.24    1.93
  -9  -9  -1    6.64    2.21
  -9  -9  -1    5.86    2.27
   9   9   1    4.63    2.10
 -10  -9  -1    3.50    2.29
 -10  -9  -1   11.48    2.68
  10   9   1    3.57    2.39
  10   9   1    5.48    2.99
 -11  -9  -1    7.58    2.56
 -11  -9  -1    7.99    2.42
  11   9   1    3.94    2.37
  11   9   1    2.63    3.38
  10 -10  -1    2.04    2.85
  10 -10  -1    3.93    2.76
 -10  10   1    0.57    2.75
 -10  10   1    2.85    3.02
 -10  10   1    2.44    3.47
   9 -10  -1    6.74    2.57
   9 -10  -1    7.34    2.59
  -9  10   1    5.90    2.60
  -9  10   1    7.28    2.67
  -9  10   1    7.21    3.13
   8 -10  -1    7.10    2.40
   8 -10  -1    9.36    2.42
  -8  10   1    5.56    2.28
  -8  10   1    7.42    2.22
  -8  10   1    9.27    2.44
   7 -10  -1   36.29    4.14
   7 -10  -1   37.34    4.27
  -7  10   1   37.28    4.00
  -7  10   1   28.99    3.81
   6 -10  -1    7.77    2.16
   6 -10  -1    6.65    2.14
  -6  10   1    6.23    1.92
   5 -10  -1   24.74    3.36
   5 -10  -1   23.21    3.28
  -5  10   1   24.97    3.33
   4 -10  -1   15.64    2.84
   4 -10  -1   13.32    2.18
  -4  10   1    9.52    1.67
   3 -10  -1    3.84    1.53
   3 -10  -1    1.97    1.45
  -3  10   1    0.72    1.20
   2 -10  -1   48.58    3.23
  -2  10   1   39.99    2.99
   1 -10  -1    3.15    1.28
   0 -10  -1   20.34    2.48
  -1 -10  -1    4.01    1.34
  -2 -10  -1   47.78    3.23
  -2 -10  -1   44.64    3.29
   2  10   1   50.67    3.25
  -3 -10  -1    3.82    1.49
  -3 -10  -1    2.37    1.41
   3  10   1    5.02    1.55
  -4 -10  -1    8.19    1.96
  -4 -10  -1    9.86    1.98
   4  10   1   17.11    2.85
  -5 -10  -1   21.63    3.49
  -5 -10  -1   17.16    2.38
   5  10   1   21.40    3.39
  -6 -10  -1    5.03    2.02
  -6 -10  -1    5.26    1.96
   6  10   1    4.97    2.01
  -7 -10  -1   33.89    4.15
  -7 -10  -1   29.33    3.98
   7  10   1   37.17    4.10
  -8 -10  -1    7.80    2.38
  -8 -10  -1    8.55    2.50
   8  10   1    9.79    2.41
  -9 -10  -1    9.17    2.61
  -9 -10  -1    5.47    2.57
   9  10   1   10.39    2.53
 -10 -10  -1    3.00    2.86
 -10 -10  -1    2.17    2.51
  10  10   1    3.83    2.62
   9 -11  -1    3.49    2.81
   9 -11  -1    3.24    2.80
  -9  11   1   -1.64    2.79
  -9  11   1    7.72    3.50
  -9  11   1    5.92    2.90
   8 -11  -1    2.61    2.68
   8 -11  -1   12.33    2.69
  -8  11   1    7.87    2.60
  -8  11   1    9.02    2.85
  -8  11   1    6.75    2.67
   7 -11  -1    5.55    2.51
   7 -11  -1   -2.18    2.33
  -7  11   1    3.74    2.20
  -7  11   1    5.04    2.35
   6 -11  -1    6.25    2.26
   6 -11  -1   13.43    2.59
  -6  11   1   10.73    2.30
   5 -11  -1   12.03    2.21
   5 -11  -1    9.35    2.29
  -5  11   1    8.19    2.23
   4 -11  -1   31.54    3.60
   4 -11  -1   34.66    3.49
  -4  11   1   33.99    3.55
   3 -11  -1    6.67    1.90
  -3  11   1    7.84    1.80
   0 -11  -1   21.96    2.72
  -2 -11  -1   29.00    3.07
  -2 -11  -1   30.50    3.26
  -3 -11  -1    8.04    1.76
  -3 -11  -1    6.95    1.68
   3  11   1    6.25    1.66
  -4 -11  -1   30.98    3.65
  -4 -11  -1   26.19    3.39
   4  11   1   29.24    3.37
  -5 -11  -1   10.03    2.36
  -5 -11  -1   16.56    2.59
   5  11   1   13.87    2.38
  -6 -11  -1   15.36    2.52
  -6 -11  -1    6.85    2.36
   6  11   1    8.12    2.43
  -7 -11  -1    0.42    2.27
  -7 -11  -1    2.06    2.36
   7  11   1    3.42    2.33
  -8 -11  -1    7.01    2.68
  -8 -11  -1    5.25    2.55
   8  11   1    1.34    2.58
  -9 -11  -1    5.46    2.71
  -9 -11  -1    1.92    2.93
   9  11   1    3.20    2.88
   9 -12  -1    4.25    3.50
   9 -12  -1    8.90    3.45
  -9  12   1    5.12    3.38
  -9  12   1    2.76    3.68
  -9  12   1    4.40    3.46
   8 -12  -1   -0.62    2.82
   8 -12  -1    2.07    2.85
  -8  12   1    4.51    3.16
  -8  12   1    3.09    2.82
  -8  12   1    0.50    2.86
   7 -12  -1   16.07    3.19
   7 -12  -1   13.15    3.10
  -7  12   1   15.10    2.86
  -7  12   1   16.46    2.99
   6 -12  -1   -0.53    2.33
   6 -12  -1    2.58    2.66
  -6  12   1    5.66    2.36
   5 -12  -1    1.74    2.15
   5 -12  -1    1.04    2.22
  -5  12   1    2.03    2.04
   4 -12  -1   16.11    2.28
   4 -12  -1   21.98    3.65
  -4  12   1   25.84    3.72
  -3 -12  -1   10.77    2.15
  -3 -12  -1   19.08    3.44
   3  12   1    7.41    2.06
  -4 -12  -1   16.65    2.47
  -4 -12  -1   22.28    3.73
   4  12   1   16.49    2.55
  -5 -12  -1   -1.25    2.13
  -5 -12  -1    1.28    2.39
   5  12   1    0.30    2.22
  -6 -12  -1    0.05    2.17
  -6 -12  -1    2.56    2.66
   6  12   1    4.59    2.44
  -7 -12  -1   12.15    2.87
  -7 -12  -1   15.32    3.06
   7  12   1   13.24    2.99
  -8 -12  -1    1.61    2.98
  -8 -12  -1    2.43    3.04
   8  12   1   -3.65    2.73
  -9 -12  -1    6.92    3.28
  -9 -12  -1    0.19    3.49
   9  12   1   10.07    3.39
   8 -13  -1    5.75    3.35
   8 -13  -1   -0.25    3.28
  -8  13   1    5.81    3.61
  -8  13   1    0.83    3.22
  -8  13   1    9.11    3.77
   7 -13  -1    1.85    3.05
   7 -13  -1    3.61    3.04
  -7  13   1    6.68    3.11
   6 -13  -1    1.63    2.72
   6 -13  -1   -7.13    2.56
  -6  13   1    2.00    2.87
   5 -13  -1    1.24    2.50
   5 -13  -1    3.11    2.60
  -5  13   1    2.07    2.24
   4 -13  -1    1.62    2.04
   4 -13  -1    5.59    2.25
  -4  13   1   10.93    2.45
  -3 -13  -1    4.92    2.16
  -3 -13  -1    3.32    2.13
   3  13   1   10.93    2.17
  -4 -13  -1    5.02    2.30
  -4 -13  -1    2.38    2.42
   4  13   1    0.77    2.10
  -5 -13  -1    2.07    2.66
  -5 -13  -1    0.12    2.55
   5  13   1    1.88    2.35
  -6 -13  -1   -5.08    2.55
  -6 -13  -1   -1.13    2.71
   6  13   1    0.47    2.82
  -7 -13  -1    6.46    2.98
  -7 -13  -1    2.91    3.03
   7  13   1    7.41    3.16
  -8 -13  -1   -1.34    3.50
  -8 -13  -1    6.09    3.45
   8  13   1    2.36    3.45
   7 -14  -1    0.65    3.42
   7 -14  -1    2.20    3.51
  -7  14   1    1.65    3.44
   6 -14  -1   -1.25    3.11
   6 -14  -1    0.81    3.28
  -6  14   1   -0.23    3.07
   5 -14  -1    2.02    2.69
   5 -14  -1    2.29    2.80
  -5  14   1    3.22    2.79
   4 -14  -1    5.68    2.86
   4 -14  -1    1.17    2.53
  -4  14   1    3.08    2.36
  -3 -14  -1    5.24    2.37
  -3 -14  -1    1.87    2.24
  -4 -14  -1   -0.93    2.52
  -4 -14  -1    0.69    2.70
   4  14   1    1.92    2.64
  -5 -14  -1    0.81    2.93
  -5 -14  -1    1.14    2.97
   5  14   1    7.00    2.89
  -6 -14  -1   -1.15    3.09
  -6 -14  -1    0.12    2.98
   6  14   1   -4.16    3.19
  -7 -14  -1    1.31    3.63
  -7 -14  -1    1.20    3.68
   7  14   1    2.29    3.57
   5 -15  -1    1.48    3.13
   5 -15  -1   -3.72    3.51
  -5  15   1    0.75    3.32
   4 -15  -1    2.86    3.03
  -3 -15  -1    3.97    2.81
  -4 -15  -1   -2.53    2.90
  -4 -15  -1    0.20    3.00
   4  15   1   -4.12    3.16
  -5 -15  -1    2.98    3.37
  -5 -15  -1    6.77    3.52
   5  15   1    3.16    3.40
  -3 -16  -1    1.12    3.48
   3  16  -2    3.02    3.43
  -3 -16   2    6.31    3.49
  -3 -16   2   -4.93    3.14
   5  15  -2    1.70    3.32
  -5 -15   2   -8.12    3.50
  -5 -15   2    1.30    3.45
   4  15  -2   11.76    3.20
  -4 -15   2    9.99    3.35
  -4 -15   2    8.25    3.47
   3  15  -2    4.03    2.86
  -3 -15   2    0.37    2.99
  -3 -15   2    5.45    2.78
  -5  15  -2   -1.52    3.33
   5 -15   2   -2.27    2.98
   5 -15   2   -1.32    3.25
   6  14  -2    4.61    3.22
  -6 -14   2    8.94    3.21
  -6 -14   2    6.09    3.44
   5  14  -2    6.05    2.98
  -5 -14   2    5.26    3.05
  -5 -14   2    5.10    3.04
   4  14  -2    5.75    2.76
  -4 -14   2    5.36    2.84
  -4 -14   2    4.54    2.57
   3  14  -2    2.97    2.19
  -3 -14   2    4.76    2.36
  -3 -14   2    6.09    2.79
   4 -14   2    5.28    2.74
  -5  14  -2    7.95    2.96
   5 -14   2    3.36    2.93
  -6  14  -2    2.60    3.23
   6 -14   2    2.21    3.34
   8  13  -2    1.88    3.26
  -8 -13   2   -5.54    3.20
  -8 -13   2    0.53    3.30
   7  13  -2    4.26    2.89
  -7 -13   2    4.53    3.12
  -7 -13   2    2.76    2.91
   6  13  -2    7.96    2.81
  -6 -13   2    5.73    3.03
  -6 -13   2   11.89    3.01
   5  13  -2    3.84    2.71
  -5 -13   2    1.59    2.62
  -5 -13   2    2.35    2.54
   4  13  -2    4.85    2.19
  -4 -13   2    9.60    2.72
  -4 -13   2   11.20    2.73
   3  13  -2    1.87    2.03
  -3 -13   2    0.54    2.04
  -3 -13   2    3.11    1.96
   4 -13   2   11.43    2.43
  -5  13  -2    6.41    2.61
   5 -13   2    0.51    2.38
  -6  13  -2    8.64    3.01
   6 -13   2   13.30    3.11
  -7  13  -2    2.05    2.53
  -7  13  -2    1.87    3.04
   7 -13   2    9.75    3.14
  -8  13  -2   -1.08    2.76
  -8  13  -2    1.26    3.45
   8 -13   2   -1.41    3.50
   8 -13   2    1.50    3.22
   9  12  -2    8.29    3.25
  -9 -12   2    6.47    3.33
  -9 -12   2   10.32    3.31
   8  12  -2    7.11    2.89
  -8 -12   2    1.70    2.94
  -8 -12   2    2.41    2.91
   7  12  -2    9.62    2.79
  -7 -12   2    6.41    2.54
  -7 -12   2    9.41    2.94
   6  12  -2   20.33    3.06
  -6 -12   2   19.75    2.92
  -6 -12   2   25.53    3.23
   5  12  -2   13.15    2.68
  -5 -12   2   14.62    2.67
  -5 -12   2   14.42    2.60
   4  12  -2    0.74    1.78
  -4 -12   2    1.93    2.10
  -4 -12   2    6.98    2.15
   3  12  -2    6.27    2.04
  -3 -12   2    6.97    2.00
  -2 -12   2   -2.49    1.63
  -4  12  -2    5.49    2.07
   4 -12   2    7.81    2.08
  -5  12  -2   14.23    2.44
   5 -12   2   14.39    2.65
  -6  12  -2   25.71    4.60
   6 -12   2   21.13    3.04
  -7  12  -2   11.75    2.76
  -7  12  -2   10.00    2.45
   7 -12   2   13.00    3.09
  -8  12  -2    3.27    2.97
  -8  12  -2    6.79    2.59
   8 -12   2    0.94    2.93
  -9  12  -2    1.97    3.78
  -9  12  -2    9.13    4.06
  -9  12  -2    1.51    3.35
  -9  12  -2    5.67    2.96
   9 -12   2    4.67    3.29
   9 -12   2    6.83    3.68
   9  11  -2    5.93    2.73
  -9 -11   2    7.44    2.77
  -9 -11   2    4.26    2.79
   8  11  -2    5.40    2.61
  -8 -11   2    4.88    2.61
  -8 -11   2    3.44    2.62
   7  11  -2    4.64    2.25
  -7 -11   2    8.66    2.51
  -7 -11   2    5.26    2.32
   6  11  -2    5.68    2.14
  -6 -11   2    2.77    2.18
  -6 -11   2   -0.03    2.15
   5  11  -2    0.56    1.81
  -5 -11   2    3.36    2.00
  -5 -11   2   -0.54    1.98
   4  11  -2    7.22    2.00
  -4 -11   2    5.86    2.06
   3  11  -2   38.32    3.40
  -3 -11   2   34.46    3.41
  -2 -11   2   26.76    2.94
  -4  11  -2    4.56    1.66
   4 -11   2    6.90    1.90
  -5  11  -2    1.33    1.82
   5 -11   2   -0.19    1.98
  -6  11  -2    1.95    2.06
   6 -11   2    1.68    2.06
  -7  11  -2    9.52    2.04
  -7  11  -2    3.80    2.40
   7 -11   2    7.86    2.43
  -8  11  -2    2.93    2.74
  -8  11  -2    2.94    2.30
  -8  11  -2    2.94    2.74
   8 -11   2    2.44    2.66
  -9  11  -2    3.02    3.35
  -9  11  -2    6.42    2.67
  -9  11  -2    3.87    3.04
  -9  11  -2   11.23    3.54
   9 -11   2    3.65    3.00
   9 -11   2    6.48    2.99
  10  10  -2   11.93    2.66
 -10 -10   2   14.15    2.68
 -10 -10   2   15.17    2.90
   9  10  -2   -1.30    2.22
  -9 -10   2    4.33    2.25
  -9 -10   2   -0.61    2.43
   8  10  -2    2.77    2.25
  -8 -10   2    6.50    2.33
  -8 -10   2    1.02    2.22
   7  10  -2    9.66    2.16
  -7 -10   2    9.99    2.29
  -7 -10   2    9.68    2.21
   6  10  -2   19.37    3.46
  -6 -10   2   21.22    3.63
  -6 -10   2   21.43    3.53
   5  10  -2   23.63    3.27
  -5 -10   2   25.44    3.45
  -5 -10   2   21.04    2.49
   4  10  -2    4.89    1.66
  -4 -10   2    8.58    1.84
   3  10  -2   22.32    2.80
  -3 -10   2   16.95    2.72
   2  10  -2   12.98    1.86
  -2 -10   2   11.88    1.71
  -1 -10   2   32.82    2.69
   0 -10   2   17.79    2.23
   1 -10   2   30.36    2.78
   2 -10   2   11.80    1.84
  -3  10  -2   22.20    2.62
   3 -10   2   20.84    2.67
  -4  10  -2    9.73    1.74
   4 -10   2    5.48    1.62
  -5  10  -2   18.39    3.24
   5 -10   2   17.85    3.12
  -6  10  -2   14.88    2.31
  -6  10  -2   19.23    2.92
   6 -10   2   23.64    3.54
  -7  10  -2    5.60    2.18
  -7  10  -2    9.20    1.86
   7 -10   2   10.09    2.17
  -8  10  -2    4.03    1.93
  -8  10  -2    3.55    2.74
  -8  10  -2    2.62    2.28
  -8  10  -2    4.46    2.71
   8 -10   2    3.48    2.34
  -9  10  -2    2.37    2.99
  -9  10  -2    7.80    2.34
  -9  10  -2    5.45    3.00
  -9  10  -2   -1.75    2.50
   9 -10   2    0.08    2.52
 -10  10  -2   10.20    3.52
 -10  10  -2   11.84    3.51
 -10  10  -2    7.69    2.93
 -10  10  -2   13.26    2.94
  10 -10   2   13.02    3.16
  10 -10   2   13.44    3.15
  11   9  -2   12.24    2.36
  11   9  -2   11.96    2.53
  11   9  -2    9.71    3.65
 -11  -9   2    8.31    2.23
 -11  -9   2   13.12    2.59
  10   9  -2    3.35    2.38
  10   9  -2    2.90    2.20
 -10  -9   2    1.09    2.24
 -10  -9   2    1.26    2.04
   9   9  -2    3.35    1.96
  -9  -9   2    5.67    2.07
  -9  -9   2    1.53    2.02
   8   9  -2    7.00    2.11
  -8  -9   2    3.20    1.99
  -8  -9   2    7.74    2.10
   7   9  -2    4.52    1.80
  -7  -9   2    5.25    1.87
  -7  -9   2    4.41    1.85
   6   9  -2    3.42    1.75
  -6  -9   2    4.92    1.78
  -6  -9   2    4.44    1.67
   5   9  -2   24.56    3.01
  -5  -9   2   22.37    3.08
   4   9  -2   82.52    4.12
  -4  -9   2   76.63    4.09
   3   9  -2   63.94    3.50
  -3  -9   2   52.37    3.37
   2   9  -2   86.48    4.00
  -2  -9   2   83.01    4.03
   1   9  -2   39.58    2.78
  -1  -9   2   39.26    2.80
   0   9  -2   15.15    2.13
   0  -9   2   12.51    2.06
  -1   9  -2   42.24    2.92
   1  -9   2   41.07    2.87
  -2   9  -2   87.66    4.23
   2  -9   2   92.39    4.15
  -3   9  -2   48.77    3.24
   3  -9   2   54.51    3.22
  -4   9  -2   84.45    4.31
   4  -9   2   85.37    4.22
  -5   9  -2   25.74    3.08
   5  -9   2   18.63    2.96
  -6   9  -2    3.68    1.43
  -6   9  -2    4.76    1.82
   6  -9   2    4.36    1.79
  -7   9  -2    3.36    1.60
  -7   9  -2    0.65    1.85
   7  -9   2    5.16    1.99
  -8   9  -2    6.31    1.91
  -8   9  -2    2.82    2.24
  -8   9  -2    8.30    2.36
  -8   9  -2    5.90    2.42
   8  -9   2    6.78    2.22
  -9   9  -2    3.34    2.36
  -9   9  -2    2.89    2.03
  -9   9  -2    6.06    2.73
  -9   9  -2    5.74    2.81
   9  -9   2    3.76    2.29
 -10   9  -2    4.90    2.78
 -10   9  -2    0.02    3.03
 -10   9  -2   -0.05    2.40
  10  -9   2    1.56    2.66
  10  -9   2    0.68    2.51
 -11   9  -2    5.86    3.86
 -11   9  -2   12.19    3.29
 -11   9  -2    7.77    2.93
  11  -9   2   13.26    3.02
  11  -9   2   11.73    2.96
  11   8  -2    2.36    1.78
  11   8  -2    0.72    1.64
  11   8  -2    6.33    3.25
 -11  -8   2    1.91    1.67
 -11  -8   2    3.56    1.80
  10   8  -2    6.56    2.09
  10   8  -2    3.80    1.81
 -10  -8   2    2.70    1.78
 -10  -8   2    5.11    1.77
   9   8  -2    7.14    1.86
  -9  -8   2    9.93    1.97
  -9  -8   2    7.22    1.96
   8   8  -2   31.23    3.20
  -8  -8   2   36.15    3.25
  -8  -8   2   34.25    3.34
   7   8  -2    0.43    1.48
  -7  -8   2    3.34    1.63
  -7  -8   2    1.13    1.66
   6   8  -2    1.43    1.49
  -6  -8   2    2.73    1.56
  -6  -8   2   -0.76    1.40
   5   8  -2   22.92    2.62
  -5  -8   2   20.55    2.75
   4   8  -2   36.00    2.75
  -4  -8   2   33.63    2.77
   3   8  -2   48.50    3.08
  -3  -8   2   57.62    3.17
   2   8  -2   22.53    2.28
  -2  -8   2   18.24    2.20
   1   8  -2   26.71    2.45
  -1  -8   2   29.20    2.44
   0   8  -2   26.56    2.42
   0  -8   2   25.26    2.37
  -1   8  -2   36.02    2.61
   1  -8   2   27.76    2.53
  -2   8  -2   24.09    2.36
   2  -8   2   14.26    2.13
  -3   8  -2   57.14    3.18
   3  -8   2   44.84    3.06
  -4   8  -2   40.16    3.03
   4  -8   2   47.07    3.05
  -5   8  -2   21.53    2.76
   5  -8   2   22.85    2.71
  -6   8  -2    2.04    1.19
  -6   8  -2    2.14    1.58
   6  -8   2    0.64    1.48
  -7   8  -2    3.02    1.74
  -7   8  -2    1.21    1.46
  -7   8  -2    2.77    1.93
   7  -8   2    4.18    1.68
  -8   8  -2   36.45    3.98
  -8   8  -2   37.78    3.64
  -8   8  -2   39.92    4.09
  -8   8  -2   38.26    3.31
   8  -8   2   32.01    3.49
  -9   8  -2    5.00    2.00
  -9   8  -2    9.41    2.58
  -9   8  -2    6.60    2.49
  -9   8  -2    7.94    2.18
   9  -8   2    7.51    2.21
 -10   8  -2    1.87    2.71
 -10   8  -2    1.55    2.33
 -10   8  -2    3.60    2.34
  10  -8   2    4.18    2.28
 -11   8  -2    0.44    2.67
 -11   8  -2    2.39    3.33
 -11   8  -2    0.30    2.33
  11  -8   2    2.31    2.38
  11  -8   2    3.59    2.45
  12   7  -2    9.66    3.60
  12   7  -2   12.27    4.07
  11   7  -2   32.36    5.34
  10   7  -2   29.75    2.81
  10   7  -2   28.34    2.60
  10   7  -2   22.20    3.27
 -10  -7   2   24.84    2.80
 -10  -7   2   25.73    2.62
   9   7  -2   29.17    2.76
   9   7  -2   30.38    3.14
  -9  -7   2   32.94    2.97
  -9  -7   2   31.51    2.89
   8   7  -2   -0.07    1.36
  -8  -7   2    4.21    1.47
  -8  -7   2    3.26    1.44
   7   7  -2   15.28    2.43
  -7  -7   2   15.51    2.48
  -7  -7   2   14.88    2.55
   6   7  -2   19.13    2.46
  -6  -7   2   19.82    2.51
  -6  -7   2   21.86    2.50
  -6  -7   2   19.95    2.53
   5   7  -2   40.51    2.81
  -5  -7   2   43.28    2.82
  -5  -7   2   45.28    3.05
   4   7  -2  103.27    4.22
  -4  -7   2   99.02    4.21
   3   7  -2  121.85    4.88
  -3  -7   2  136.66    4.98
   2   7  -2   65.67    3.32
  -2  -7   2   60.13    3.18
   1   7  -2    0.84    1.03
  -1  -7   2    1.16    1.04
   0   7  -2    2.13    1.28
   0  -7   2   -0.34    1.12
  -1   7  -2    2.15    1.17
   1  -7   2    0.38    1.09
  -2   7  -2   61.27    3.28
   2  -7   2   62.02    3.21
  -3   7  -2  128.62    4.88
   3  -7   2  114.88    4.75
  -4   7  -2  103.89    4.46
   4  -7   2  108.36    4.46
  -5   7  -2   46.83    3.07
  -5   7  -2   41.51    2.41
   5  -7   2   39.47    2.90
  -6   7  -2   22.61    2.19
  -6   7  -2   25.48    2.85
   6  -7   2   22.24    2.65
  -7   7  -2   15.93    2.15
  -7   7  -2   15.21    1.98
  -7   7  -2   14.42    1.72
  -7   7  -2   17.11    2.95
   7  -7   2   12.52    1.90
  -8   7  -2    0.48    1.63
  -8   7  -2    1.43    1.87
  -8   7  -2    3.28    1.91
  -8   7  -2    3.16    1.56
   8  -7   2    3.41    1.61
  -9   7  -2   34.57    3.74
  -9   7  -2   31.98    4.06
  -9   7  -2   33.37    3.57
   9  -7   2   28.55    3.51
 -10   7  -2   22.93    3.58
 -10   7  -2   25.41    3.85
 -10   7  -2   24.21    3.24
  10  -7   2   24.88    3.51
 -11   7  -2   29.73    5.67
 -11   7  -2   30.23    4.11
 -11   7  -2   34.67    4.05
 -11   7  -2   32.99    5.46
  11  -7   2   34.38    4.12
  11  -7   2   31.50    3.92
 -12   7  -2   12.58    4.03
 -12   7  -2   16.98    4.04
  12   6  -2    5.92    3.24
  12   6  -2    3.66    3.42
 -12  -6   2    2.33    2.91
  11   6  -2    2.95    2.30
  11   6  -2    1.64    2.71
 -11  -6   2    4.85    2.37
  10   6  -2   20.82    3.11
   9   6  -2    9.32    1.29
   9   6  -2    7.28    1.39
  -9  -6   2    8.89    1.38
  -9  -6   2    7.28    1.38
   8   6  -2   53.56    2.95
  -8  -6   2   65.74    3.07
  -8  -6   2   55.35    3.06
   7   6  -2   15.94    2.10
  -7  -6   2   15.70    2.06
  -7  -6   2    8.49    1.64
  -7  -6   2   11.72    2.12
   6   6  -2   10.95    1.43
  -6  -6   2    8.08    1.53
  -6  -6   2   11.62    2.09
  -6  -6   2   10.33    1.45
   5   6  -2    0.15    1.03
  -5  -6   2    0.41    1.08
  -5  -6   2    1.21    1.09
   4   6  -2   20.59    2.07
  -4  -6   2   16.78    2.09
   3   6  -2   26.86    2.38
  -3  -6   2   23.71    2.21
   2   6  -2  134.60    5.12
  -2  -6   2  145.04    5.11
   1   6  -2   41.53    2.81
  -1  -6   2   48.39    2.74
   0   6  -2    6.72    1.29
   0  -6   2    5.09    1.17
  -1   6  -2   45.74    2.88
   1  -6   2   45.61    2.77
  -2   6  -2  140.20    5.21
   2  -6   2  136.24    5.09
  -3   6  -2   21.94    2.32
   3  -6   2   25.91    2.27
  -4   6  -2   23.97    2.36
   4  -6   2   21.61    2.20
  -5   6  -2    2.76    1.28
  -5   6  -2    0.59    0.82
   5  -6   2    0.59    1.08
  -6   6  -2   10.16    1.67
  -6   6  -2    9.49    1.56
  -6   6  -2   11.15    1.36
  -6   6  -2   13.40    2.33
   6  -6   2   10.36    1.45
  -7   6  -2   12.70    1.73
  -7   6  -2   12.75    1.94
  -7   6  -2   16.97    2.24
  -7   6  -2   12.44    1.80
  -7   6  -2   13.55    2.09
   7  -6   2   15.86    2.42
  -8   6  -2   58.28    3.89
  -8   6  -2   58.22    3.52
  -8   6  -2   60.92    3.44
  -8   6  -2   58.95    3.70
   8  -6   2   52.51    3.41
  -9   6  -2    7.37    1.84
  -9   6  -2    8.80    2.26
  -9   6  -2    8.45    1.76
   9  -6   2    6.01    1.70
 -10   6  -2   19.49    3.02
 -10   6  -2   16.09    2.95
 -10   6  -2   15.55    2.11
 -10   6  -2   16.36    2.13
  10  -6   2   21.73    3.04
 -11   6  -2    1.32    1.89
 -11   6  -2    2.22    2.65
 -11   6  -2    1.04    1.80
 -11   6  -2    2.06    2.89
  11  -6   2    2.30    1.82
  11  -6   2    0.33    1.74
 -12   6  -2    4.72    1.90
 -12   6  -2    1.72    3.47
 -12   6  -2    6.05    1.97
  12  -6   2    2.13    1.79
  12  -6   2    2.42    1.90
  12   5  -2    1.84    3.19
  12   5  -2    2.87    3.33
 -12  -5   2    3.70    2.41
  11   5  -2   19.70    3.18
  11   5  -2   21.46    3.14
 -11  -5   2   13.20    2.69
  10   5  -2   11.09    2.73
 -10  -5   2   17.36    2.57
   9   5  -2   34.25    3.75
  -9  -5   2   38.40    2.05
   8   5  -2    2.73    1.05
   8   5  -2    2.89    1.04
  -8  -5   2    1.97    1.00
  -8  -5   2    1.84    1.00
  -8  -5   2    1.36    1.45
   7   5  -2   15.38    1.79
  -7  -5   2   11.38    1.82
  -7  -5   2   17.65    1.81
  -7  -5   2   16.27    2.29
   6   5  -2   50.05    2.57
  -6  -5   2   51.99    2.55
  -6  -5   2   46.49    2.49
  -6  -5   2   50.90    3.03
   5   5  -2   80.10    3.42
  -5  -5   2   91.96    3.51
  -5  -5   2   88.64    3.88
   4   5  -2    6.47    1.14
  -4  -5   2    8.17    1.52
  -4  -5   2    6.70    1.11
   3   5  -2   66.46    3.10
  -3  -5   2   68.46    3.06
   2   5  -2   64.58    3.12
  -2  -5   2   74.91    3.14
   1   5  -2   58.55    2.97
  -1  -5   2   63.10    2.91
   0   5  -2    2.55    1.18
   0  -5   2    0.76    0.88
  -1   5  -2   61.27    3.05
   1  -5   2   60.42    2.93
  -2   5  -2   79.92    3.48
   2  -5   2   72.14    3.32
  -3   5  -2   69.10    3.28
   3  -5   2   65.75    3.11
  -4   5  -2    7.18    1.29
  -4   5  -2    9.27    1.38
   4  -5   2    7.66    1.27
  -5   5  -2   81.40    3.60
  -5   5  -2   85.94    3.17
   5  -5   2   81.29    3.53
  -6   5  -2   46.69    2.95
  -6   5  -2   47.50    3.20
  -6   5  -2   49.07    2.82
  -6   5  -2   49.61    2.54
  -6   5  -2   53.71    2.90
   6  -5   2   54.19    2.82
  -7   5  -2   18.50    2.46
  -7   5  -2   16.59    2.31
  -7   5  -2   13.99    1.87
  -7   5  -2   15.90    2.35
  -7   5  -2   13.92    2.19
   7  -5   2   16.18    2.21
  -8   5  -2    2.75    1.65
  -8   5  -2    2.43    1.57
  -8   5  -2    0.90    1.34
  -8   5  -2    1.34    1.38
   8  -5   2    3.91    1.36
  -9   5  -2   37.02    3.02
  -9   5  -2   48.41    3.89
  -9   5  -2   37.84    2.95
  -9   5  -2   42.05    3.73
   9  -5   2   33.91    2.85
 -10   5  -2   10.01    1.76
 -10   5  -2   11.12    2.63
 -10   5  -2    6.88    2.55
 -10   5  -2    9.16    1.75
  10  -5   2   10.88    1.71
 -11   5  -2   19.15    2.75
 -11   5  -2   18.64    3.19
 -11   5  -2   16.53    1.96
 -11   5  -2   18.18    3.48
  11  -5   2   20.99    2.82
  11  -5   2   17.26    2.67
 -12   5  -2   -0.53    3.23
  12   4  -2    9.42    3.34
  12   4  -2    3.70    3.15
 -12  -4   2    7.33    2.82
  11   4  -2   -6.11    2.27
  11   4  -2    4.11    2.35
 -11  -4   2   -0.25    2.04
  10   4  -2    7.94    2.27
   9   4  -2   13.40    2.19
  -9  -4   2   12.84    2.02
  -9  -4   2    9.38    1.68
   8   4  -2   34.13    1.70
   8   4  -2   36.33    3.22
  -8  -4   2   36.77    1.71
  -8  -4   2   34.17    1.73
  -8  -4   2   36.79    2.92
   7   4  -2   46.72    2.92
   7   4  -2   47.46    2.15
   7   4  -2   48.01    2.22
  -7  -4   2   50.90    2.17
  -7  -4   2   45.04    3.06
  -7  -4   2   50.32    2.19
   6   4  -2   58.69    2.52
  -6  -4   2   57.40    3.17
  -6  -4   2   61.40    2.51
  -6  -4   2   61.63    2.56
   5   4  -2   11.63    1.58
  -5  -4   2    8.74    1.38
  -5  -4   2   12.00    1.57
   4   4  -2   44.36    2.28
  -4  -4   2   42.71    2.24
  -4  -4   2   44.18    2.69
   3   4  -2  105.96    3.84
  -3  -4   2  104.57    3.78
   2   4  -2  351.29   10.39
  -2  -4   2  339.36   10.35
   1   4  -2  370.09   10.78
  -1  -4   2  347.33   10.73
   0   4  -2   97.43    3.75
   0  -4   2  100.60    3.73
  -1   4  -2  348.30   10.88
   1  -4   2  376.31   10.93
  -2   4  -2  349.81   10.55
   2  -4   2  347.68   10.54
  -3   4  -2  104.04    3.95
   3  -4   2  104.70    3.87
  -4   4  -2   41.87    1.97
  -4   4  -2   42.40    2.48
   4  -4   2   43.37    2.40
  -5   4  -2   11.40    1.55
  -5   4  -2   11.13    1.32
  -5   4  -2   14.08    2.12
  -5   4  -2   13.10    1.81
  -5   4  -2   10.96    1.28
   5  -4   2   11.81    1.78
  -6   4  -2   59.77    2.75
  -6   4  -2   61.64    3.06
  -6   4  -2   60.73    2.90
  -6   4  -2   55.53    2.86
  -6   4  -2   55.00    3.31
   6  -4   2   59.06    2.83
  -7   4  -2   46.41    2.68
  -7   4  -2   48.72    2.71
  -7   4  -2   51.23    3.09
  -7   4  -2   48.24    3.17
   7  -4   2   52.57    2.69
  -8   4  -2   38.18    2.59
  -8   4  -2   34.81    2.52
  -8   4  -2   33.96    3.15
  -8   4  -2   39.70    3.12
   8  -4   2   37.68    2.48
  -9   4  -2    8.77    1.47
  -9   4  -2    9.96    2.03
  -9   4  -2   12.03    1.56
  -9   4  -2   14.90    2.36
   9  -4   2    8.09    1.39
 -10   4  -2    9.15    2.50
 -10   4  -2   10.42    1.50
 -10   4  -2   10.05    1.49
 -10   4  -2   12.73    2.40
  10  -4   2    8.92    1.47
 -11   4  -2   -3.66    2.48
 -11   4  -2    3.82    2.05
 -11   4  -2    0.46    1.18
 -11   4  -2   -0.30    1.22
  11  -4   2    1.48    1.18
  11  -4   2   -0.81    1.09
 -12   4  -2   11.85    3.44
  13   3  -2    5.90    3.54
  13   3  -2    7.70    3.51
  13   3  -2    6.51    3.67
 -13  -3   2    5.03    2.62
  12   3  -2    5.38    2.90
  12   3  -2    4.08    2.85
 -12  -3   2    3.47    2.51
  11   3  -2    2.13    2.13
  11   3  -2    0.49    2.56
 -11  -3   2    5.93    2.32
  10   3  -2   -0.44    1.77
   9   3  -2    1.22    1.59
   8   3  -2   32.80    2.87
  -8  -3   2   32.76    2.40
  -8  -3   2   25.08    2.80
   7   3  -2   39.52    2.54
   7   3  -2   32.95    2.52
   7   3  -2   36.28    2.77
  -7  -3   2   35.36    2.73
   6   3  -2   23.63    1.46
   6   3  -2   28.44    2.29
   6   3  -2   25.56    1.43
  -6  -3   2   27.21    1.47
  -6  -3   2   27.63    2.35
  -6  -3   2   28.55    1.47
   5   3  -2    3.79    0.78
  -5  -3   2    4.40    1.20
  -5  -3   2    5.29    0.82
   4   3  -2  113.52    3.82
  -4  -3   2  112.77    3.78
  -4  -3   2  114.75    4.31
   3   3  -2   35.53    1.85
  -3  -3   2   29.60    2.14
  -3  -3   2   28.69    1.72
   2   3  -2    2.98    0.84
  -2  -3   2    3.61    0.82
   1   3  -2  506.37   14.72
  -1  -3   2  507.53   14.73
   0   3  -2   90.65    3.36
   0  -3   2   89.87    3.33
  -1   3  -2  499.72   14.66
   1  -3   2  505.88   14.64
  -2   3  -2    3.13    0.89
   2  -3   2    3.15    0.86
  -3   3  -2   27.93    1.43
  -3   3  -2   27.97    1.99
  -3   3  -2   29.78    1.94
   3  -3   2   36.53    1.94
  -4   3  -2  111.60    4.01
  -4   3  -2  114.76    4.05
  -4   3  -2  108.95    3.67
  -4   3  -2  117.76    4.07
   4  -3   2  117.24    4.03
  -5   3  -2    6.27    1.04
  -5   3  -2    4.23    0.93
  -5   3  -2    5.24    1.25
  -5   3  -2    5.37    1.07
  -5   3  -2    5.43    0.97
   5  -3   2    4.16    1.03
  -6   3  -2   24.71    2.43
  -6   3  -2   30.13    2.02
  -6   3  -2   28.13    2.22
  -6   3  -2   26.53    2.02
  -6   3  -2   29.27    1.90
   6  -3   2   25.57    1.93
   6  -3   2   25.98    2.02
  -7   3  -2   36.03    2.28
  -7   3  -2   37.45    2.28
  -7   3  -2   42.85    2.77
  -7   3  -2   33.12    2.92
  -7   3  -2   40.85    2.29
   7  -3   2   37.47    2.20
   7  -3   2   36.87    2.49
  -8   3  -2   30.75    2.20
  -8   3  -2   29.73    2.24
  -8   3  -2   29.48    3.03
  -8   3  -2   30.46    2.20
  -8   3  -2   28.87    2.82
   8  -3   2   30.50    2.65
   8  -3   2   28.08    2.10
  -9   3  -2    3.32    1.79
  -9   3  -2    4.73    1.15
  -9   3  -2    5.24    1.11
   9  -3   2    2.82    1.03
   9  -3   2    3.60    1.58
 -10   3  -2    1.12    0.98
 -10   3  -2   -2.89    1.94
 -10   3  -2    2.58    1.04
  10  -3   2    0.95    0.97
  10  -3   2    0.43    1.64
 -11   3  -2    5.46    2.51
 -12   3  -2    4.35    2.91
 -13   3  -2    6.95    2.87
  13   2  -2    8.59    3.88
  13   2  -2   10.81    3.50
  13   2  -2    5.77    3.04
  13   2  -2   12.83    3.50
 -13  -2   2    4.39    2.70
  12   2  -2    9.54    2.81
  12   2  -2    0.23    2.69
  12   2  -2    5.53    3.03
  12   2  -2   12.07    2.89
 -12  -2   2    6.72    2.37
  11   2  -2    6.40    1.92
  11   2  -2    9.27    2.38
  11   2  -2   10.75    2.26
  11   2  -2    8.12    2.09
  10   2  -2    1.97    1.94
  10   2  -2    5.21    1.86
   9   2  -2    0.22    1.52
   8   2  -2    4.56    1.24
   8   2  -2    6.32    1.39
   8   2  -2    6.52    1.41
  -8  -2   2    4.77    1.16
   7   2  -2   11.27    1.87
   7   2  -2    6.42    1.23
   7   2  -2    7.17    1.30
   7   2  -2    5.79    1.20
  -7  -2   2    5.05    1.04
   6   2  -2    6.81    1.26
   6   2  -2    6.40    1.24
   6   2  -2    7.30    1.28
   6   2  -2    5.36    1.24
  -6  -2   2    6.11    1.29
   5   2  -2   89.94    3.60
   5   2  -2   90.96    3.67
   5   2  -2   93.04    2.86
   5   2  -2   92.07    2.87
  -5  -2   2   86.03    3.69
  -5  -2   2   84.73    2.85
   4   2  -2  222.48    6.49
   4   2  -2  224.08    6.98
   4   2  -2  215.68    6.89
   4   2  -2  223.66    6.48
  -4  -2   2  213.63    7.00
  -4  -2   2  214.59    6.47
   3   2  -2   62.85    2.26
   3   2  -2   60.83    2.25
  -3  -2   2   58.71    2.68
  -3  -2   2   60.69    2.23
   2   2  -2  260.11    8.19
  -2  -2   2  297.77    8.21
   1   2  -2   66.53    2.56
  -1  -2   2   67.84    2.50
   0   2  -2   19.05    1.53
   0  -2   2   15.44    1.43
  -1   2  -2   67.35    2.66
  -1   2  -2   68.64    2.66
   1  -2   2   69.77    2.62
  -2   2  -2  298.97    7.87
  -2   2  -2  283.31    8.45
  -2   2  -2  288.28    8.45
   2  -2   2  261.56    8.41
  -3   2  -2   57.22    2.43
  -3   2  -2   58.32    2.38
  -3   2  -2   58.85    2.45
  -3   2  -2   58.09    2.33
   3  -2   2   62.84    2.11
   3  -2   2   59.37    2.41
  -4   2  -2  214.81    7.21
  -4   2  -2  211.58    6.66
  -4   2  -2  215.38    6.64
  -4   2  -2  210.89    6.62
  -4   2  -2  211.85    6.62
   4  -2   2  224.21    6.63
   4  -2   2  219.54    6.40
  -5   2  -2   84.42    3.35
  -5   2  -2   83.45    3.35
  -5   2  -2   83.18    3.17
  -5   2  -2   83.89    3.17
  -5   2  -2   79.84    3.72
   5  -2   2   91.34    3.19
   5  -2   2   92.06    3.22
  -6   2  -2    7.12    1.22
  -6   2  -2    3.60    0.90
  -6   2  -2    6.21    1.29
  -6   2  -2    6.57    0.94
  -6   2  -2    7.77    0.98
   6  -2   2    6.28    1.11
   6  -2   2    8.45    1.42
  -7   2  -2    6.03    1.02
  -7   2  -2    6.40    1.43
  -7   2  -2    6.99    1.39
  -7   2  -2    5.62    1.09
  -7   2  -2    6.66    1.00
   7  -2   2    7.48    1.29
   7  -2   2    7.85    1.02
  -8   2  -2    5.71    1.04
  -8   2  -2    4.83    1.02
  -8   2  -2    3.95    1.11
  -8   2  -2    8.07    1.76
   8  -2   2    7.43    0.93
   8  -2   2    6.11    1.48
  -9   2  -2    1.35    0.88
  -9   2  -2    1.79    0.86
  -9   2  -2    1.26    1.72
   9  -2   2    2.51    0.86
   9  -2   2    0.06    1.42
 -10   2  -2    3.23    2.18
  10  -2   2    3.08    1.83
  11  -2   2    7.21    2.27
 -12   2  -2    7.33    2.77
  12  -2   2    7.17    2.81
 -13   2  -2   12.39    3.16
  13  -2   2   10.76    3.31
  13   1  -2   15.18    3.45
  13   1  -2   11.98    3.59
  13   1  -2   12.37    3.60
  13   1  -2    7.47    2.89
 -13  -1   2   13.80    3.03
  12   1  -2   15.23    2.97
  12   1  -2    7.87    2.58
  12   1  -2    9.78    2.80
  12   1  -2   11.14    2.81
 -12  -1   2   12.83    2.74
  11   1  -2    0.64    2.03
  11   1  -2    2.59    2.01
  11   1  -2    2.01    2.16
  11   1  -2    1.60    1.90
  10   1  -2    1.18    1.69
  10   1  -2    1.00    1.62
  10   1  -2    2.49    1.64
  10   1  -2    1.76    1.66
   9   1  -2   26.74    2.96
   8   1  -2  122.03    4.97
   8   1  -2  123.61    4.88
   8   1  -2  122.62    5.21
  -8  -1   2  117.60    4.75
   7   1  -2   93.94    3.90
   7   1  -2   88.01    4.01
   7   1  -2   90.89    3.90
   7   1  -2   89.92    3.80
  -7  -1   2   87.73    3.68
   6   1  -2   25.94    2.16
   6   1  -2   20.81    2.04
   6   1  -2   22.57    2.14
   6   1  -2   25.35    2.05
  -6  -1   2   28.25    1.84
   5   1  -2    0.86    0.95
   5   1  -2    0.52    0.85
   5   1  -2   -0.80    0.85
   5   1  -2   -1.28    0.84
  -5  -1   2    0.32    0.81
  -5  -1   2    0.99    1.01
   4   1  -2   50.32    2.46
   4   1  -2   51.63    2.47
   4   1  -2   51.92    1.68
   4   1  -2   50.67    1.65
   4   1  -2   50.88    2.38
  -4  -1   2   47.56    2.49
  -4  -1   2   45.51    1.65
   3   1  -2  234.57    6.88
   3   1  -2  239.40    6.89
   3   1  -2  239.74    7.25
   3   1  -2  233.12    7.15
  -3  -1   2  235.32    7.27
  -3  -1   2  243.11    6.89
   2   1  -2  122.81    4.00
   2   1  -2  123.31    3.86
   2   1  -2  123.40    3.86
  -2  -1   2  125.79    4.06
  -2  -1   2  131.64    3.86
  -2  -1   2  129.08    3.88
   1   1  -2   61.15    2.07
   1   1  -2   57.20    2.09
   1   1  -2   58.41    2.08
  -1  -1   2   57.60    2.10
  -1  -1   2   56.20    2.11
  -1  -1   2   55.26    2.07
   0   1  -2  146.68    4.60
   0   1  -2  158.52    4.28
   0  -1   2  150.57    4.63
   0  -1   2  150.84    4.27
   0  -1   2  149.57    4.61
  -1   1  -2   56.71    2.20
  -1   1  -2   58.24    2.21
   1  -1   2   57.91    2.17
   1  -1   2   56.72    2.20
  -2   1  -2  129.66    3.76
  -2   1  -2  126.89    3.98
  -2   1  -2  129.93    3.85
  -2   1  -2  123.44    3.96
   2  -1   2  120.36    3.97
   2  -1   2  118.90    3.78
   2  -1   2  120.21    3.94
  -3   1  -2  229.66    6.82
  -3   1  -2  233.23    6.92
  -3   1  -2  232.56    6.90
  -3   1  -2  230.06    6.86
  -3   1  -2  225.97    7.35
   3  -1   2  228.25    6.91
   3  -1   2  231.32    6.90
   3  -1   2  235.69    6.81
   3  -1   2  230.65    6.66
  -4   1  -2   39.58    2.10
  -4   1  -2   43.93    1.97
  -4   1  -2   43.76    2.19
  -4   1  -2   42.77    2.44
  -4   1  -2   43.73    1.97
   4  -1   2   49.93    1.99
   4  -1   2   48.70    2.04
   4  -1   2   46.61    2.01
   4  -1   2   53.60    2.14
  -5   1  -2    0.45    0.90
  -5   1  -2    0.62    0.70
  -5   1  -2    1.56    0.82
  -5   1  -2    1.52    0.84
  -5   1  -2    0.47    1.01
   5  -1   2   -0.20    0.85
   5  -1   2   -0.16    0.65
   5  -1   2    0.85    0.91
  -6   1  -2   27.94    2.36
  -6   1  -2   28.48    1.63
  -6   1  -2   27.45    1.84
  -6   1  -2   31.28    1.68
   6  -1   2   23.34    2.04
   6  -1   2   24.30    1.55
   6  -1   2   24.25    1.98
  -7   1  -2   88.98    4.19
  -7   1  -2   89.22    3.73
  -7   1  -2   94.92    3.19
  -7   1  -2   88.76    3.15
   7  -1   2   91.26    3.81
   7  -1   2   88.74    3.73
   7  -1   2   95.32    4.08
   7  -1   2   90.29    3.14
  -8   1  -2  119.99    3.93
  -8   1  -2  113.75    5.25
  -8   1  -2  109.94    4.70
  -8   1  -2  119.19    3.93
   8  -1   2  128.57    4.86
   8  -1   2  125.47    3.90
   8  -1   2  129.42    4.84
   9  -1   2   25.40    2.90
   9  -1   2   25.90    2.78
  10  -1   2    0.15    1.79
  10  -1   2   -0.31    1.78
  11  -1   2   -2.13    2.01
  11  -1   2    2.52    2.15
 -12   1  -2   10.23    2.71
  12  -1   2   11.23    2.87
 -13   1  -2   13.59    3.12
  13  -1   2   14.16    3.50
  13   0  -2    1.11    3.04
  13   0  -2    2.09    2.70
  13   0  -2   -0.59    3.04
  13   0  -2    6.80    3.27
 -13   0   2   -3.33    2.58
  12   0  -2    6.28    2.73
  12   0  -2    5.38    2.31
  12   0  -2    6.17    2.44
  12   0  -2    3.85    2.61
 -12   0   2    6.89    2.48
  11   0  -2    1.15    2.07
  11   0  -2    1.00    2.25
  11   0  -2   -1.86    1.88
  11   0  -2    2.01    2.02
  10   0  -2    6.90    1.81
  10   0  -2    2.64    1.47
  10   0  -2    3.53    1.89
  10   0  -2    5.28    1.86
   9   0  -2   -0.69    1.36
   8   0  -2   56.73    3.19
   8   0  -2   54.28    3.15
  -8   0   2   54.74    2.89
   7   0  -2    0.52    0.89
   7   0  -2    1.00    0.90
   7   0  -2    0.17    0.89
   7   0  -2   -1.04    0.93
  -7   0   2   -1.19    0.79
   6   0  -2   11.30    1.79
   6   0  -2   11.05    1.79
   6   0  -2   12.20    1.72
   6   0  -2   11.97    1.72
  -6   0   2   12.64    1.45
   5   0  -2  153.04    5.20
   5   0  -2  155.04    5.30
   5   0  -2  156.18    5.58
   5   0  -2  154.38    5.30
  -5   0   2  150.59    5.15
   4   0  -2    0.20    0.75
   4   0  -2    1.23    1.00
   4   0  -2    0.97    0.82
   4   0  -2    2.01    0.92
  -4   0   2    0.28    0.85
  -4   0   2    0.91    0.76
   3   0  -2    0.14    0.39
   3   0  -2    0.48    0.83
   3   0  -2    0.76    0.89
   3   0  -2   -0.06    0.38
   3   0  -2    0.59    0.73
   3   0  -2    0.43    0.90
  -3   0   2   -0.15    0.84
  -3   0   2    0.03    0.73
  -3   0   2    0.67    0.41
  -3   0   2    0.63    0.70
  -3   0   2   -0.05    0.44
   2   0  -2   85.02    2.68
   2   0  -2   84.75    2.68
   2   0  -2   82.12    2.99
   2   0  -2   81.60    2.94
   2   0  -2   83.69    2.83
  -2   0   2   83.76    2.86
  -2   0   2   87.46    2.80
  -2   0   2   80.05    3.01
  -2   0   2   83.22    2.69
  -2   0   2   89.89    2.69
  -2   0   2   83.74    2.97
   1   0  -2  171.90    4.92
   1   0  -2  167.46    5.05
   1   0  -2  173.72    4.99
   1   0  -2  170.44    5.05
   1   0  -2  163.98    5.04
  -1   0   2  169.95    5.07
  -1   0   2  170.04    5.05
  -1   0   2  171.08    4.99
  -1   0   2  172.58    5.05
  -1   0   2  171.72    4.93
   0   0  -2   -0.58    0.44
   0   0  -2   -0.38    0.51
   0   0   2   -0.65    0.43
   0   0   2   -0.18    0.29
   0   0   2   -0.80    0.51
  -1   0  -2  161.98    4.98
  -1   0  -2  171.72    4.67
  -1   0  -2  163.10    5.00
   1   0   2  170.79    4.67
   1   0   2  161.40    4.97
   1   0   2  161.75    4.99
  -2   0  -2   81.67    2.91
  -2   0  -2   86.20    2.86
  -2   0  -2   85.05    2.85
  -2   0  -2   87.48    2.76
   2   0   2   85.97    2.84
   2   0   2   82.42    2.68
   2   0   2   80.90    2.85
   2   0   2   85.12    2.63
  -3   0  -2   -0.99    0.74
  -3   0  -2    0.61    0.60
  -3   0  -2   -0.08    0.60
  -3   0  -2    0.20    0.71
   3   0   2    0.47    0.62
   3   0   2    0.28    0.59
   3   0   2    0.81    0.62
  -4   0  -2    1.41    0.87
  -4   0  -2    1.72    0.79
  -4   0  -2    0.54    0.65
  -4   0  -2    1.29    0.64
   4   0   2    0.83    0.87
   4   0   2    1.32    0.62
   4   0   2    1.78    0.81
   4   0   2    0.92    0.86
   4   0   2    1.13    0.65
  -5   0  -2  158.80    5.55
  -5   0  -2  156.10    5.19
  -5   0  -2  153.20    4.83
  -5   0  -2  162.15    4.85
   5   0   2  152.47    5.46
   5   0   2  157.65    4.83
   5   0   2  150.76    5.49
   5   0   2  156.45    5.14
   5   0   2  152.18    4.83
  -6   0  -2    9.52    1.23
  -6   0  -2   13.37    1.53
  -6   0  -2   10.62    2.02
  -6   0  -2    9.45    1.23
   6   0   2   14.07    1.80
   6   0   2   11.89    1.28
   6   0   2   15.17    1.84
   6   0   2   15.13    1.84
   6   0   2   10.74    1.95
   6   0   2   12.31    1.22
  -7   0  -2    0.27    0.65
  -7   0  -2    0.04    1.12
  -7   0  -2    0.39    0.65
  -7   0  -2   -0.97    0.78
   7   0   2   -0.22    0.62
   7   0   2    0.87    1.03
   7   0   2   -1.18    1.13
   7   0   2   -1.16    1.02
   7   0   2   -0.56    1.00
  -8   0  -2   51.77    2.91
  -8   0  -2   54.18    2.11
  -8   0  -2   58.66    2.10
   8   0   2   54.98    3.48
   8   0   2   53.66    2.05
   8   0   2   55.57    3.20
   8   0   2   57.26    3.22
   9   0   2   -1.50    1.36
   9   0   2   -0.57    1.40
  10   0   2    4.92    2.01
  10   0   2    6.03    2.04
  11   0   2    4.65    2.18
  11   0   2    0.46    2.00
 -12   0  -2    4.83    2.70
  12   0   2    8.69    2.69
  12   0   2    6.02    2.74
 -13   0  -2   -1.10    2.45
  13   0   2   -6.80    2.89
  13   0   2   -6.17    2.93
  13  -1  -2   13.25    3.11
  13  -1  -2   16.29    3.70
 -13   1   2   14.30    2.94
  12  -1  -2    9.89    2.80
  12  -1  -2   15.15    2.74
  12  -1  -2   11.60    2.90
  12  -1  -2   15.50    3.05
 -12   1   2   10.58    2.82
  11  -1  -2    1.38    1.90
  11  -1  -2    2.66    2.35
  11  -1  -2    0.06    1.85
  11  -1  -2    0.42    1.91
  10  -1  -2    2.40    1.81
  10  -1  -2    2.81    1.57
  10  -1  -2    1.26    1.54
   9  -1  -2   23.75    2.69
   9  -1  -2   32.11    3.02
   8  -1  -2  115.16    4.81
   8  -1  -2  118.07    4.81
  -8   1   2  122.76    4.71
   7  -1  -2   92.37    3.84
   7  -1  -2   90.69    3.90
   7  -1  -2   94.67    3.93
  -7   1   2   90.69    3.75
   6  -1  -2   29.41    2.30
   6  -1  -2   27.21    2.06
   6  -1  -2   26.89    2.05
   6  -1  -2   27.65    2.04
  -6   1   2   21.05    2.16
  -6   1   2   25.33    1.78
  -6   1   2   23.19    2.14
   5  -1  -2    0.84    0.89
   5  -1  -2    0.51    0.87
   5  -1  -2    0.01    0.84
   5  -1  -2    0.48    0.92
  -5   1   2    1.04    0.84
  -5   1   2    0.23    0.94
  -5   1   2    0.57    0.44
  -5   1   2    0.91    1.08
   4  -1  -2   45.67    1.69
   4  -1  -2   44.02    1.70
   4  -1  -2   43.83    2.34
   4  -1  -2   42.45    2.54
   4  -1  -2   43.56    2.27
  -4   1   2   49.55    1.72
  -4   1   2   50.48    2.67
  -4   1   2   52.86    2.28
  -4   1   2   49.39    2.47
  -4   1   2   49.12    2.49
   3  -1  -2  234.24    6.87
   3  -1  -2  239.02    7.64
   3  -1  -2  236.43    6.88
   3  -1  -2  235.82    7.23
   3  -1  -2  229.16    7.07
  -3   1   2  230.98    7.23
  -3   1   2  235.12    7.66
  -3   1   2  238.41    6.89
  -3   1   2  250.24    7.02
  -3   1   2  239.05    6.88
  -3   1   2  224.13    7.08
   2  -1  -2  124.24    4.06
   2  -1  -2  129.62    3.81
   2  -1  -2  128.69    3.87
   2  -1  -2  129.22    3.88
   2  -1  -2  127.44    4.29
  -2   1   2  118.03    4.34
  -2   1   2  123.53    3.86
  -2   1   2  121.05    4.01
  -2   1   2  122.27    4.09
  -2   1   2  123.83    3.84
  -2   1   2  125.61    3.85
   1  -1  -2   55.69    2.07
   1  -1  -2   58.16    1.81
   1  -1  -2   55.02    2.12
   1  -1  -2   55.64    2.16
  -1   1   2   58.21    2.13
  -1   1   2   59.35    2.09
  -1   1   2   57.02    2.11
  -1   1   2   59.76    1.85
  -1   1   2   54.45    2.21
   0  -1  -2  152.75    4.53
   0  -1  -2  152.82    4.58
   0  -1  -2  146.99    4.60
   0   1   2  147.21    4.59
  -1  -1  -2   56.76    2.15
  -1  -1  -2   57.77    2.05
  -1  -1  -2   58.47    2.20
   1   1   2   56.38    2.03
   1   1   2   54.61    2.18
   1   1   2   56.70    2.16
  -2  -1  -2  125.42    4.04
  -2  -1  -2  121.19    4.05
  -2  -1  -2  125.22    4.17
   2   1   2  132.22    4.06
   2   1   2  132.32    4.01
   2   1   2  129.57    4.04
   2   1   2  127.91    4.16
  -3  -1  -2  244.28    7.17
  -3  -1  -2  239.10    7.11
  -3  -1  -2  238.01    7.16
   3   1   2  240.49    7.17
   3   1   2  235.65    7.46
   3   1   2  241.52    7.16
   3   1   2  248.40    7.47
  -4  -1  -2   50.42    1.96
  -4  -1  -2   48.99    1.98
  -4  -1  -2   50.55    2.17
   4   1   2   44.30    1.94
   4   1   2   44.68    1.97
   4   1   2   40.44    2.40
   4   1   2   45.69    2.24
  -5  -1  -2    0.18    0.69
  -5  -1  -2    0.56    0.69
  -5  -1  -2   -0.87    0.74
   5   1   2   -1.37    0.88
   5   1   2    0.06    0.63
   5   1   2    0.92    0.90
   5   1   2    0.49    0.99
   5   1   2   -0.07    0.67
  -6  -1  -2   23.05    1.51
  -6  -1  -2   23.52    1.51
  -6  -1  -2   24.54    1.85
   6   1   2   31.50    1.58
   6   1   2   28.69    1.50
   6   1   2   31.74    2.30
   6   1   2   27.18    2.29
   6   1   2   26.19    2.10
  -7  -1  -2   88.99    3.69
  -7  -1  -2   92.31    3.08
  -7  -1  -2   94.00    3.08
   7   1   2   89.93    3.86
   7   1   2   88.25    4.04
   7   1   2   88.99    3.96
   7   1   2   91.11    3.07
   7   1   2   91.63    3.90
   7   1   2   89.58    3.06
  -8  -1  -2  129.75    3.86
  -8  -1  -2  123.46    4.78
  -8  -1  -2  121.51    3.84
   8   1   2  119.83    4.92
   8   1   2  118.39    4.91
   8   1   2  118.69    5.17
   9   1   2   26.63    3.26
   9   1   2   31.69    3.03
   9   1   2   23.49    3.00
  10   1   2    2.41    2.00
  10   1   2    3.89    1.86
  10   1   2    4.25    1.96
  11   1   2    2.22    2.06
  11   1   2   -2.34    2.11
 -12  -1  -2   15.83    2.96
  12   1   2   12.04    3.09
  12   1   2   10.27    2.76
 -13  -1  -2   14.74    3.31
  13   1   2   11.51    3.74
  13   1   2   23.81    3.68
  13  -2  -2   12.58    3.36
 -13   2   2   13.31    3.00
  12  -2  -2    8.36    2.77
 -12   2   2    8.16    2.52
  11  -2  -2    6.67    2.04
  10  -2  -2    5.07    1.85
  10  -2  -2    3.57    1.75
   9  -2  -2    2.14    1.45
   9  -2  -2    1.64    1.24
   8  -2  -2    4.90    1.48
   8  -2  -2    5.25    1.29
  -8   2   2    5.70    1.43
  -8   2   2    6.69    1.28
   7  -2  -2    8.87    1.38
   7  -2  -2    8.05    1.33
   7  -2  -2    7.32    1.35
  -7   2   2    5.54    1.30
  -7   2   2    8.78    1.43
  -7   2   2    7.01    1.21
  -7   2   2    4.70    1.28
   6  -2  -2    9.75    1.79
   6  -2  -2    6.09    1.07
   6  -2  -2    6.30    1.10
   6  -2  -2    6.56    1.10
   6  -2  -2    6.09    1.00
  -6   2   2   12.49    1.80
  -6   2   2    8.14    1.20
  -6   2   2    8.49    1.38
  -6   2   2   10.54    1.82
  -6   2   2    7.17    1.05
   5  -2  -2   83.39    2.97
   5  -2  -2   82.21    3.84
   5  -2  -2   83.95    2.95
   5  -2  -2   85.43    3.52
  -5   2   2   91.66    3.44
  -5   2   2   88.28    2.96
  -5   2   2   92.31    3.95
  -5   2   2   90.88    3.59
  -5   2   2   90.92    3.70
   4  -2  -2  213.80    6.48
   4  -2  -2  212.72    6.49
   4  -2  -2  217.31    7.31
  -4   2   2  213.64    6.74
  -4   2   2  221.65    6.50
  -4   2   2  215.35    6.92
  -4   2   2  212.83    7.31
  -4   2   2  224.87    6.72
   3  -2  -2   59.57    2.82
   3  -2  -2   58.15    2.28
   3  -2  -2   56.84    2.27
  -3   2   2   60.81    2.38
  -3   2   2   62.90    2.31
  -3   2   2   60.75    2.71
  -3   2   2   64.21    2.61
  -3   2   2   62.58    2.85
   2  -2  -2  290.29    7.94
   2  -2  -2  291.85    8.19
   2  -2  -2  288.88    8.18
   2  -2  -2  288.25    8.67
  -2   2   2  258.79    8.15
  -2   2   2  274.02    7.95
  -2   2   2  266.13    8.16
  -2   2   2  252.52    8.63
   1  -2  -2   63.45    2.50
   1  -2  -2   66.84    2.54
   1  -2  -2   66.72    2.49
  -1   2   2   67.20    2.56
  -1   2   2   65.08    2.56
  -1   2   2   68.44    2.54
   0  -2  -2   17.54    1.45
   0  -2  -2   19.04    1.53
   0   2   2   18.63    1.54
  -1  -2  -2   63.28    2.55
  -1  -2  -2   67.76    2.53
   1   2   2   64.90    2.57
   1   2   2   67.21    2.52
  -2  -2  -2  258.87    8.24
  -2  -2  -2  264.83    8.18
  -2  -2  -2  257.19    8.18
   2   2   2  288.81    8.27
   2   2   2  291.88    8.21
   2   2   2  291.77    8.20
  -3  -2  -2   64.69    2.41
  -3  -2  -2   62.48    2.42
  -3  -2  -2   59.79    2.69
   3   2   2   57.02    2.34
   3   2   2   59.10    2.39
   3   2   2   58.06    2.35
   3   2   2   60.18    2.68
  -4  -2  -2  222.99    6.56
  -4  -2  -2  219.49    6.56
  -4  -2  -2  224.12    6.98
   4   2   2  206.75    6.86
   4   2   2  208.17    6.94
   4   2   2  210.93    6.54
   4   2   2  212.63    6.54
  -5  -2  -2   92.99    3.12
  -5  -2  -2   92.17    3.14
  -5  -2  -2   91.16    3.75
   5   2   2   83.20    3.10
   5   2   2   83.21    3.67
   5   2   2   84.50    3.50
   5   2   2   83.27    3.09
  -6  -2  -2    7.78    1.26
  -6  -2  -2    8.45    1.40
  -6  -2  -2    5.91    0.86
   6   2   2    8.15    1.34
   6   2   2    7.07    1.27
   6   2   2    7.15    0.90
   6   2   2    6.54    0.89
  -7  -2  -2    8.49    1.34
  -7  -2  -2    7.27    1.27
  -7  -2  -2    8.80    1.46
   7   2   2    4.95    1.28
   7   2   2    7.50    1.34
   7   2   2    7.64    1.38
   7   2   2    7.82    1.24
   7   2   2    6.95    0.91
  -8  -2  -2    7.76    0.92
  -8  -2  -2    7.16    1.24
  -8  -2  -2    7.23    0.84
   8   2   2    6.99    0.86
   8   2   2    6.01    1.56
   8   2   2    7.70    1.66
   9   2   2    0.07    1.47
   9   2   2    2.37    1.62
   9   2   2    1.43    1.70
  10   2   2    3.63    2.08
  10   2   2    1.47    1.88
  10   2   2    2.63    1.89
  11   2   2   10.05    2.55
  11   2   2    7.77    2.64
  11   2   2    8.14    2.39
 -12  -2  -2   10.01    2.68
  12   2   2    4.34    2.86
  12   2   2    5.76    2.92
  12   2   2    7.00    2.81
 -13  -2  -2    6.84    2.53
  13   2   2   10.29    3.63
  13   2   2   14.00    3.41
  13  -3  -2    5.99    2.99
 -13   3   2    4.66    2.73
  12  -3  -2    4.95    2.67
 -12   3   2    6.59    2.61
  11  -3  -2    4.00    2.09
  10  -3  -2    1.73    1.52
   9  -3  -2    5.07    1.52
  -9   3   2    2.25    1.63
   8  -3  -2   31.08    1.61
   8  -3  -2   30.52    1.64
  -8   3   2   26.29    2.83
  -8   3   2   28.50    1.61
  -8   3   2   28.86    2.11
  -8   3   2   29.35    2.73
  -8   3   2   32.22    1.76
   7  -3  -2   35.37    1.90
   7  -3  -2   37.47    1.82
  -7   3   2   36.81    2.73
  -7   3   2   38.62    2.64
  -7   3   2   39.17    1.91
  -7   3   2   36.14    2.64
  -7   3   2   34.82    2.24
   6  -3  -2   24.17    2.43
   6  -3  -2   27.24    1.67
   6  -3  -2   25.74    1.67
  -6   3   2   24.55    1.66
  -6   3   2   26.58    2.43
  -6   3   2   23.04    1.81
  -6   3   2   26.31    2.22
  -6   3   2   24.27    2.22
   5  -3  -2    4.67    0.95
   5  -3  -2    6.37    1.32
   5  -3  -2    4.60    0.87
  -5   3   2    4.13    1.02
  -5   3   2    4.28    1.14
  -5   3   2    2.51    0.84
  -5   3   2    3.57    1.16
  -5   3   2    4.72    0.94
   4  -3  -2  117.81    3.97
   4  -3  -2  114.43    4.50
   4  -3  -2  117.70    3.92
  -4   3   2  112.82    4.11
  -4   3   2  113.68    3.91
  -4   3   2  112.28    4.26
  -4   3   2  110.75    4.55
  -4   3   2  117.83    4.05
   3  -3  -2   31.44    1.90
   3  -3  -2   31.13    1.87
  -3   3   2   32.60    2.27
  -3   3   2   34.27    1.85
   2  -3  -2    4.99    0.94
   2  -3  -2    5.09    0.90
  -2   3   2    1.71    1.00
  -2   3   2    2.26    0.83
   1  -3  -2  482.68   14.64
   1  -3  -2  492.64   14.64
  -1   3   2  516.82   14.66
  -1   3   2  522.60   14.67
   0  -3  -2   88.55    3.31
   0  -3  -2   93.45    3.36
   0   3   2   90.93    3.34
   0   3   2   89.59    3.34
  -1  -3  -2  483.73   14.32
  -1  -3  -2  510.11   14.33
   1   3   2  485.18   14.31
   1   3   2  486.81   14.32
  -2  -3  -2    2.55    0.90
  -2  -3  -2    3.14    0.89
  -2  -3  -2    2.10    0.80
   2   3   2    3.65    0.91
   2   3   2    2.84    0.83
  -3  -3  -2   29.26    1.88
  -3  -3  -2   34.82    2.13
  -3  -3  -2   31.21    1.85
   3   3   2   30.59    1.86
   3   3   2   28.46    1.81
  -4  -3  -2  113.38    4.31
  -4  -3  -2  114.26    3.95
  -4  -3  -2  115.34    3.92
   4   3   2  108.88    3.89
   4   3   2  113.08    3.94
   4   3   2  111.42    4.24
  -5  -3  -2    3.14    0.89
  -5  -3  -2    1.81    0.91
  -5  -3  -2    3.12    1.11
   5   3   2    5.10    0.90
   5   3   2    5.30    1.13
   5   3   2    4.91    0.96
   5   3   2    6.77    1.34
  -6  -3  -2   25.44    1.77
  -6  -3  -2   24.27    2.32
  -6  -3  -2   23.49    1.80
   6   3   2   27.55    1.78
   6   3   2   26.15    2.12
   6   3   2   26.27    1.76
   6   3   2   28.78    2.30
  -7  -3  -2   37.40    2.07
  -7  -3  -2   36.19    1.97
  -7  -3  -2   33.74    2.22
   7   3   2   35.07    2.59
   7   3   2   36.83    2.00
   7   3   2   34.70    2.60
  -8  -3  -2   31.52    2.30
  -8  -3  -2   29.03    1.84
  -8  -3  -2   30.26    1.94
   8   3   2   31.84    2.82
   8   3   2   27.71    1.86
   8   3   2   29.37    2.91
  -9  -3  -2    2.32    0.86
  -9  -3  -2    3.03    0.88
   9   3   2    4.93    0.89
   9   3   2    6.15    1.88
   9   3   2    3.24    1.65
  10   3   2    0.37    1.92
  10   3   2    2.15    2.02
  10   3   2   -0.01    1.77
  11   3   2    0.61    2.25
  11   3   2    2.04    2.34
  11   3   2    3.81    2.49
 -12  -3  -2    6.91    2.68
  12   3   2    4.54    2.85
  12   3   2    9.14    2.93
  12   3   2    3.71    3.14
 -13  -3  -2    0.94    2.52
  13   3   2    2.77    3.42
  13   3   2    4.29    3.49
  13   3   2    5.52    3.30
  12  -4  -2    9.15    2.94
 -12   4   2    5.06    2.54
  11  -4  -2    2.30    2.02
 -11   4   2   -1.14    2.16
  10  -4  -2    9.15    2.11
 -10   4   2    9.60    2.42
   9  -4  -2   13.09    1.69
   9  -4  -2    9.24    1.59
  -9   4   2    9.31    1.21
  -9   4   2    6.31    1.93
  -9   4   2   10.52    1.64
  -9   4   2   10.27    1.99
   8  -4  -2   36.57    2.10
   8  -4  -2   35.66    2.20
  -8   4   2   33.41    2.37
  -8   4   2   39.20    3.04
  -8   4   2   34.55    2.87
  -8   4   2   37.40    2.18
   7  -4  -2   48.03    2.45
   7  -4  -2   47.40    2.41
  -7   4   2   49.97    2.44
  -7   4   2   51.72    3.22
  -7   4   2   47.58    2.63
  -7   4   2   46.53    3.03
  -7   4   2   47.21    3.00
   6  -4  -2   56.71    2.66
   6  -4  -2   60.27    2.70
  -6   4   2   58.58    2.64
  -6   4   2   57.12    2.75
  -6   4   2   59.99    3.10
  -6   4   2   60.32    3.31
  -6   4   2   59.87    3.09
   5  -4  -2   11.54    1.66
   5  -4  -2   10.57    1.81
  -5   4   2   12.30    1.70
  -5   4   2   11.97    1.91
  -5   4   2    9.91    1.53
  -5   4   2   12.27    1.88
   4  -4  -2   43.74    2.33
   4  -4  -2   42.88    2.45
  -4   4   2   46.04    2.74
  -4   4   2   43.82    2.57
  -4   4   2   41.84    2.31
   3  -4  -2  101.15    3.72
   3  -4  -2   99.47    3.73
  -3   4   2   99.26    3.72
  -3   4   2  100.43    4.06
   2  -4  -2  344.79   10.31
   2  -4  -2  334.80   10.30
  -2   4   2  347.21   10.31
  -2   4   2  340.83   10.75
   1  -4  -2  346.88   10.52
   1  -4  -2  344.22   10.52
  -1   4   2  358.83   10.54
   0  -4  -2   93.91    3.57
   0  -4  -2   94.24    3.54
   0   4   2   90.78    3.56
   0   4   2   96.54    3.58
  -1  -4  -2  367.85   10.67
  -1  -4  -2  365.77   10.71
   1   4   2  334.03   10.65
   1   4   2  352.70   10.66
  -2  -4  -2  347.81   10.40
  -2  -4  -2  350.14   10.39
   2   4   2  341.21   10.37
   2   4   2  340.45   10.39
  -3  -4  -2  100.24    3.76
  -3  -4  -2  101.91    3.76
  -3  -4  -2  102.56    3.96
   3   4   2  102.40    3.74
   3   4   2   98.70    3.74
  -4  -4  -2   45.09    2.35
  -4  -4  -2   44.48    2.38
  -4  -4  -2   43.28    2.67
   4   4   2   39.40    2.30
   4   4   2   41.88    2.34
  -5  -4  -2    7.52    1.25
  -5  -4  -2   12.41    1.71
  -5  -4  -2   10.40    1.75
   5   4   2   12.10    1.65
  -6  -4  -2   59.80    2.75
  -6  -4  -2   56.62    3.09
  -6  -4  -2   58.97    2.75
   6   4   2   56.49    2.99
   6   4   2   59.74    3.06
   6   4   2   57.41    2.67
  -7  -4  -2   49.18    2.51
  -7  -4  -2   47.12    3.04
  -7  -4  -2   47.87    2.53
   7   4   2   46.84    2.46
   7   4   2   53.31    2.98
  -8  -4  -2   36.87    2.36
  -8  -4  -2   34.76    2.27
  -8  -4  -2   37.93    2.60
   8   4   2   36.21    3.05
   8   4   2   34.06    2.17
  -9  -4  -2   12.44    1.81
  -9  -4  -2   11.15    1.93
   9   4   2    8.27    2.12
   9   4   2    9.66    1.72
   9   4   2    9.77    1.95
  10   4   2    9.80    2.36
  10   4   2    8.00    2.13
  10   4   2   11.25    2.29
 -11  -4  -2    0.36    2.24
  11   4   2   -2.63    2.37
  11   4   2   -1.37    2.35
  11   4   2    1.81    2.36
 -12  -4  -2    7.35    2.53
  12   4   2    6.26    3.14
  12   4   2    2.23    2.94
  12   4   2    2.73    2.87
  12  -5  -2    3.21    2.80
  11  -5  -2   16.24    2.74
 -11   5   2   14.50    3.12
  10  -5  -2   10.15    1.40
  10  -5  -2    9.07    1.33
 -10   5   2   10.98    1.53
 -10   5   2   10.45    2.25
 -10   5   2    8.73    2.46
 -10   5   2   11.58    2.09
   9  -5  -2   37.19    2.49
   9  -5  -2   37.71    2.60
  -9   5   2   35.78    3.63
  -9   5   2   35.98    2.54
  -9   5   2   31.43    3.52
   8  -5  -2    1.33    1.16
   8  -5  -2    2.34    1.14
  -8   5   2    3.12    1.60
  -8   5   2    1.62    1.47
  -8   5   2    3.06    1.22
   7  -5  -2   13.99    2.10
   7  -5  -2   15.16    2.03
  -7   5   2   16.42    2.40
  -7   5   2   19.49    2.58
  -7   5   2   11.58    1.71
  -7   5   2   13.64    2.04
   6  -5  -2   49.35    2.78
   6  -5  -2   51.72    2.74
  -6   5   2   52.10    2.98
  -6   5   2   54.14    3.27
  -6   5   2   54.66    3.00
  -6   5   2   51.75    2.72
   5  -5  -2   85.70    3.62
   5  -5  -2   91.19    3.54
  -5   5   2   83.50    3.77
  -5   5   2   85.55    3.62
  -5   5   2   80.20    3.88
  -5   5   2   84.39    3.52
   4  -5  -2   13.08    1.99
   4  -5  -2    7.91    1.31
  -4   5   2    8.91    1.53
  -4   5   2    6.58    1.19
   3  -5  -2   69.27    3.19
   3  -5  -2   67.93    3.17
  -3   5   2   65.26    3.29
  -3   5   2   71.71    3.18
   2  -5  -2   81.24    3.39
   2  -5  -2   78.40    3.31
  -2   5   2   71.43    3.30
   1  -5  -2   60.92    2.99
   1  -5  -2   65.11    3.06
  -1   5   2   65.72    3.03
   0  -5  -2    0.39    0.99
   0  -5  -2    1.07    0.93
   0   5   2    1.41    1.10
  -1  -5  -2   61.65    2.93
  -1  -5  -2   60.37    2.87
   1   5   2   61.43    2.90
  -2  -5  -2   68.61    3.18
  -2  -5  -2   65.86    3.10
   2   5   2   76.10    3.18
  -3  -5  -2   66.21    3.09
  -3  -5  -2   67.05    3.20
  -3  -5  -2   64.43    3.05
   3   5   2   65.74    3.07
  -4  -5  -2    8.13    1.23
  -4  -5  -2    7.52    1.24
  -4  -5  -2    7.58    1.40
   4   5   2    7.77    1.21
  -5  -5  -2   80.73    3.52
  -5  -5  -2   83.64    3.67
  -5  -5  -2   79.87    3.47
   5   5   2   90.66    3.54
  -6  -5  -2   50.21    2.76
  -6  -5  -2   55.77    3.02
  -6  -5  -2   52.24    2.77
   6   5   2   43.79    2.60
  -7  -5  -2   11.53    2.11
  -7  -5  -2   15.83    2.20
   7   5   2   18.04    2.48
   7   5   2   12.19    1.98
  -8  -5  -2    3.40    1.27
  -8  -5  -2    0.40    1.28
   8   5   2    2.18    1.14
   8   5   2    1.06    1.47
  -9  -5  -2   33.60    2.51
  -9  -5  -2   36.23    2.82
  -9  -5  -2   38.93    2.67
   9   5   2   38.99    3.58
   9   5   2   39.73    2.54
 -10  -5  -2   10.40    1.43
 -10  -5  -2   15.11    2.13
  10   5   2    9.04    1.35
  10   5   2    6.92    2.36
  10   5   2   13.15    2.57
 -11  -5  -2   12.88    2.77
  11   5   2   24.52    4.60
  11   5   2   19.22    3.16
  11   5   2   19.26    2.91
 -12  -5  -2    4.58    2.60
  12   5   2    2.02    3.00
  12   5   2    6.86    3.13
  12   5   2    3.99    3.29
  12  -6  -2    9.37    3.14
 -12   6   2    1.81    3.34
  11  -6  -2    2.01    1.41
  11  -6  -2    2.71    1.47
 -11   6   2    2.80    2.79
 -11   6   2    2.74    1.47
 -11   6   2    0.48    1.54
  10  -6  -2   15.14    1.91
  10  -6  -2   18.22    2.63
 -10   6   2   15.00    2.70
 -10   6   2   19.13    2.75
 -10   6   2   16.02    2.01
 -10   6   2   16.11    2.82
   9  -6  -2    9.08    1.52
   9  -6  -2    5.69    1.63
  -9   6   2   10.32    2.19
  -9   6   2    8.19    1.66
  -9   6   2    8.83    2.12
   8  -6  -2   61.45    3.37
   8  -6  -2   57.18    3.23
  -8   6   2   51.53    3.76
  -8   6   2   57.48    3.86
  -8   6   2   53.17    3.29
   7  -6  -2   13.20    2.25
   7  -6  -2   13.44    1.73
  -7   6   2   10.98    1.82
  -7   6   2   14.72    1.94
  -7   6   2   15.75    2.40
   6  -6  -2    8.21    1.50
   6  -6  -2    9.36    1.41
  -6   6   2   10.36    1.74
  -6   6   2    9.13    1.60
  -6   6   2   14.40    2.20
  -6   6   2   12.54    1.67
   5  -6  -2   -0.58    1.13
   5  -6  -2    0.88    1.14
  -5   6   2    1.33    1.10
  -5   6   2   -1.16    1.13
   4  -6  -2   18.21    2.29
   4  -6  -2   21.02    2.28
  -4   6   2   21.51    2.21
  -4   6   2   22.59    2.30
   3  -6  -2   21.79    2.30
   3  -6  -2   23.57    2.28
  -3   6   2   21.46    2.16
   2  -6  -2  139.10    5.06
   2  -6  -2  140.61    5.13
  -2   6   2  129.34    4.99
   1  -6  -2   47.44    2.70
   1  -6  -2   44.65    2.83
  -1   6   2   45.47    2.75
   0  -6  -2    9.00    1.44
   0  -6  -2    6.07    1.29
   0   6   2    7.57    1.47
  -1  -6  -2   42.49    2.71
  -1  -6  -2   44.33    2.71
   1   6   2   47.34    2.73
  -2  -6  -2  130.44    4.96
  -2  -6  -2  131.32    4.94
   2   6   2  141.74    5.01
  -3  -6  -2   26.18    2.31
  -3  -6  -2   23.17    2.32
   3   6   2   27.25    2.24
  -4  -6  -2   22.17    2.15
  -4  -6  -2   20.27    2.22
  -4  -6  -2   23.54    2.29
   4   6   2   17.00    2.19
  -5  -6  -2   -1.78    1.03
  -5  -6  -2    1.27    1.16
  -5  -6  -2    0.95    1.11
   5   6   2    0.01    1.06
  -6  -6  -2   11.04    1.54
  -6  -6  -2   10.67    1.56
  -6  -6  -2   16.73    2.16
   6   6   2    6.74    1.40
  -7  -6  -2   12.55    1.68
  -7  -6  -2   16.61    2.44
   7   6   2   12.05    1.63
  -8  -6  -2   53.62    3.29
  -8  -6  -2   52.48    3.38
   8   6   2   60.88    3.25
   8   6   2   63.10    3.80
  -9  -6  -2    7.32    1.66
  -9  -6  -2    6.74    1.57
   9   6   2    7.25    1.55
   9   6   2    8.48    1.96
 -10  -6  -2   14.79    2.59
 -10  -6  -2   16.14    1.82
  10   6   2   18.50    2.50
  10   6   2   16.61    2.68
 -11  -6  -2   -1.08    2.21
 -11  -6  -2    2.93    1.41
 -11  -6  -2    0.97    1.35
  11   6   2    0.39    1.33
  11   6   2    2.78    2.60
  11   6   2   -0.57    2.70
 -12  -6  -2    5.58    2.74
  12   6   2    7.96    3.72
  12   6   2    8.29    3.37
  12   6   2    4.40    3.24
  12  -7  -2   12.19    3.35
 -12   7   2   15.25    4.31
  11  -7  -2   31.11    3.49
  11  -7  -2   33.57    3.51
 -11   7   2   37.44    5.46
 -11   7   2   31.06    3.87
 -11   7   2   27.25    3.68
 -11   7   2   29.67    3.51
  10  -7  -2   25.60    3.38
  10  -7  -2   29.02    3.19
 -10   7   2   29.70    3.63
 -10   7   2   34.31    4.51
 -10   7   2   26.03    3.41
   9  -7  -2   27.06    3.31
   9  -7  -2   33.00    3.01
  -9   7   2   29.92    3.37
  -9   7   2   24.87    3.82
  -9   7   2   24.12    3.90
   8  -7  -2    2.23    1.62
   8  -7  -2    4.18    1.64
  -8   7   2    2.31    1.56
  -8   7   2    2.67    1.79
  -8   7   2    2.34    1.83
   7  -7  -2   13.39    1.84
   7  -7  -2   14.26    2.59
  -7   7   2   13.19    1.93
  -7   7   2   12.37    1.84
  -7   7   2   18.58    2.79
   6  -7  -2   17.45    2.51
   6  -7  -2   20.28    2.65
  -6   7   2   23.32    2.62
  -6   7   2   17.62    2.36
  -6   7   2   18.89    2.54
   5  -7  -2   41.87    3.02
   5  -7  -2   45.08    3.01
  -5   7   2   47.79    2.96
  -5   7   2   41.87    2.98
   4  -7  -2  101.44    4.30
   4  -7  -2   97.16    4.32
  -4   7   2  102.74    4.50
  -4   7   2   99.47    4.22
   3  -7  -2  129.80    4.94
   3  -7  -2  130.26    4.93
  -3   7   2  116.76    4.81
   2  -7  -2   61.77    3.24
   2  -7  -2   54.91    3.16
  -2   7   2   62.64    3.16
   1  -7  -2    1.20    1.10
   1  -7  -2    1.37    1.13
  -1   7   2    0.54    1.02
   0  -7  -2    0.46    1.20
   0  -7  -2    1.44    1.16
   0   7   2    0.85    1.07
  -1  -7  -2    0.74    1.08
  -1  -7  -2    2.54    1.15
   1   7   2    1.68    1.03
  -2  -7  -2   60.37    3.13
  -2  -7  -2   63.70    3.19
   2   7   2   59.45    3.13
  -3  -7  -2  114.43    4.66
  -3  -7  -2  119.14    4.70
   3   7   2  124.64    4.76
  -4  -7  -2   99.80    4.24
  -4  -7  -2   99.47    4.27
  -4  -7  -2  100.09    4.36
   4   7   2  101.29    4.20
  -5  -7  -2   44.04    3.04
  -5  -7  -2   43.45    2.93
  -5  -7  -2   42.01    2.95
   5   7   2   43.88    2.93
  -6  -7  -2   17.89    2.64
  -6  -7  -2   25.49    2.72
   6   7   2   21.57    2.61
  -7  -7  -2   11.87    1.86
  -7  -7  -2   15.16    2.73
   7   7   2   12.84    1.76
  -8  -7  -2    3.16    1.66
  -8  -7  -2    3.57    1.68
   8   7   2    4.93    1.63
  -9  -7  -2   26.02    3.25
  -9  -7  -2   31.88    3.39
   9   7   2   34.29    3.12
   9   7   2   39.88    3.81
 -10  -7  -2   30.54    3.35
 -10  -7  -2   25.49    3.20
  10   7   2   20.94    3.11
  10   7   2   25.00    4.13
 -11  -7  -2   30.83    4.51
 -11  -7  -2   33.21    3.23
 -11  -7  -2   24.22    3.23
  11   7   2   24.02    3.65
  11   7   2   31.26    3.07
  12   7   2   22.30    4.09
  12   7   2    9.36    3.61
  11  -8  -2   -0.64    2.38
  11  -8  -2    0.21    2.22
 -11   8   2    4.28    2.55
 -11   8   2    0.06    2.26
 -11   8   2    0.67    3.11
 -11   8   2    1.19    3.09
  10  -8  -2    0.25    2.14
  10  -8  -2    4.68    1.92
 -10   8   2    3.32    2.18
 -10   8   2   -0.69    2.56
 -10   8   2    2.91    2.51
   9  -8  -2   11.47    2.24
   9  -8  -2    8.88    1.93
  -9   8   2    6.30    2.41
  -9   8   2    5.72    2.08
  -9   8   2    8.94    2.34
   8  -8  -2   40.32    3.51
   8  -8  -2   29.59    3.65
  -8   8   2   36.01    3.79
  -8   8   2   31.59    3.61
  -8   8   2   33.74    3.73
   7  -8  -2    1.78    1.74
   7  -8  -2    3.48    1.68
  -7   8   2    1.87    1.67
  -7   8   2    4.99    1.76
  -7   8   2    0.44    1.51
   6  -8  -2   -0.70    1.47
   6  -8  -2    1.40    1.50
  -6   8   2   -0.30    1.40
  -6   8   2    1.70    1.42
   5  -8  -2   27.64    2.91
   5  -8  -2   22.68    2.84
  -5   8   2   21.23    2.72
   4  -8  -2   40.00    3.01
   4  -8  -2   32.41    2.90
  -4   8   2   34.20    2.92
  -4   8   2   40.97    2.87
   3  -8  -2   47.46    3.14
   3  -8  -2   58.39    3.21
  -3   8   2   50.26    3.07
   2  -8  -2   17.30    2.23
   2  -8  -2   16.53    2.27
  -2   8   2   14.09    2.10
   1  -8  -2   25.81    2.51
   1  -8  -2   31.40    2.50
  -1   8   2   30.35    2.42
   0  -8  -2   18.83    2.40
   0  -8  -2   24.40    2.45
   0   8   2   23.52    2.37
  -1  -8  -2   29.09    2.58
  -1  -8  -2   26.98    2.45
   1   8   2   27.50    2.31
  -2  -8  -2   16.29    2.19
  -2  -8  -2   20.09    2.33
   2   8   2   18.26    2.18
  -3  -8  -2   53.58    3.16
  -3  -8  -2   50.75    3.13
   3   8   2   51.59    3.04
  -4  -8  -2   40.00    2.93
  -4  -8  -2   36.59    2.89
   4   8   2   31.74    2.75
  -5  -8  -2   19.22    2.75
  -5  -8  -2   18.16    2.79
  -5  -8  -2   20.62    2.46
   5   8   2   20.88    2.59
  -6  -8  -2    4.81    1.66
  -6  -8  -2    0.82    1.59
   6   8   2   -1.27    1.40
  -7  -8  -2    2.70    1.71
  -7  -8  -2    2.80    1.78
   7   8   2    4.67    1.81
  -8  -8  -2   36.22    3.72
  -8  -8  -2   32.41    3.55
   8   8   2   34.55    3.38
  -9  -8  -2    8.96    2.23
  -9  -8  -2   11.73    2.10
   9   8   2    8.63    2.07
   9   8   2   11.65    2.41
 -10  -8  -2    1.44    1.97
 -10  -8  -2    4.84    2.20
  10   8   2    2.56    1.96
  10   8   2   -0.18    2.56
 -11  -8  -2    0.12    2.06
 -11  -8  -2    1.69    2.14
  11   8   2    1.93    2.08
  11   8   2    2.28    2.99
  11  -9  -2   14.39    3.04
  11  -9  -2   11.62    2.69
 -11   9   2   11.88    3.24
 -11   9   2   10.01    2.85
 -11   9   2   16.88    3.60
 -11   9   2   10.92    4.13
  10  -9  -2    5.49    2.41
  10  -9  -2    0.56    2.46
 -10   9   2    4.67    2.51
 -10   9   2    2.10    2.84
 -10   9   2   -4.60    2.92
   9  -9  -2    4.60    2.23
   9  -9  -2    4.72    2.27
  -9   9   2    2.59    2.38
  -9   9   2    4.80    2.25
  -9   9   2    3.08    2.65
   8  -9  -2    4.15    2.09
   8  -9  -2    6.79    2.22
  -8   9   2    9.48    2.19
  -8   9   2    3.58    2.11
  -8   9   2    7.08    2.19
   7  -9  -2    4.75    1.97
   7  -9  -2    4.92    1.88
  -7   9   2    5.31    1.91
  -7   9   2    2.89    1.89
   6  -9  -2    3.78    1.78
   6  -9  -2    4.66    1.68
  -6   9   2    3.88    1.71
   5  -9  -2   24.01    3.30
   5  -9  -2   29.07    3.23
  -5   9   2   27.26    3.18
  -5   9   2   27.90    3.21
   4  -9  -2   80.46    4.28
   4  -9  -2   81.37    4.20
  -4   9   2   74.63    4.02
   3  -9  -2   50.10    3.32
   3  -9  -2   51.06    3.34
  -3   9   2   58.91    3.36
   2  -9  -2   87.76    4.18
   2  -9  -2   89.66    4.16
  -2   9   2   89.09    4.10
   1  -9  -2   35.48    2.80
   1  -9  -2   37.14    2.73
  -1   9   2   43.18    2.73
   0  -9  -2   11.67    1.77
   0  -9  -2   12.11    1.76
   0   9   2   15.18    2.25
  -1  -9  -2   39.54    2.87
  -1  -9  -2   42.11    2.88
   1   9   2   35.49    2.68
  -2  -9  -2   81.77    4.08
  -2  -9  -2   86.38    4.01
   2   9   2   87.93    3.98
  -3  -9  -2   56.73    3.44
  -3  -9  -2   55.82    3.33
   3   9   2   45.50    3.20
  -4  -9  -2   74.38    4.11
  -4  -9  -2   81.72    4.20
   4   9   2   80.75    4.10
  -5  -9  -2   24.06    3.21
  -5  -9  -2   26.25    3.15
   5   9   2   23.94    3.07
  -6  -9  -2    1.62    1.79
  -6  -9  -2    2.84    1.78
   6   9   2    4.82    1.74
  -7  -9  -2    4.20    2.09
  -7  -9  -2    5.32    2.02
   7   9   2    4.60    2.03
  -8  -9  -2    6.87    2.21
  -8  -9  -2    4.15    2.15
   8   9   2    9.45    2.16
  -9  -9  -2    6.10    2.31
  -9  -9  -2    9.55    2.46
   9   9   2    2.57    2.19
 -10  -9  -2    2.17    2.31
 -10  -9  -2    2.89    2.51
  10   9   2    1.86    2.26
  10   9   2    5.96    2.92
 -11  -9  -2   11.76    2.83
 -11  -9  -2    6.13    2.67
  11   9   2   12.05    3.58
  11   9   2    9.77    2.67
  10 -10  -2   13.66    2.91
  10 -10  -2   10.52    3.15
 -10  10   2   10.92    3.09
 -10  10   2    7.62    3.21
 -10  10   2    3.59    3.35
   9 -10  -2    2.36    2.37
   9 -10  -2   -1.12    2.55
  -9  10   2   -2.16    2.69
  -9  10   2    0.75    2.40
  -9  10   2    1.08    2.58
   8 -10  -2    2.34    2.30
   8 -10  -2    2.32    2.29
  -8  10   2    1.70    2.18
  -8  10   2    1.59    2.34
  -8  10   2    7.49    2.26
   7 -10  -2   10.54    2.30
   7 -10  -2    9.67    2.33
  -7  10   2   12.63    2.36
  -7  10   2    8.96    2.22
   6 -10  -2   19.24    2.60
   6 -10  -2   16.75    2.45
  -6  10   2   22.96    3.50
   5 -10  -2   30.37    3.61
   5 -10  -2   25.85    3.53
  -5  10   2   22.43    3.15
  -5  10   2   26.84    3.51
   4 -10  -2    9.71    1.89
   4 -10  -2    7.35    1.89
  -4  10   2    6.17    1.75
   3 -10  -2   23.63    2.80
   3 -10  -2   19.38    2.78
  -3  10   2   22.28    2.64
   2 -10  -2   17.21    2.54
  -2  10   2   13.83    2.37
   1 -10  -2   39.42    2.92
   0 -10  -2   17.35    2.42
  -1 -10  -2   34.00    2.79
  -2 -10  -2    7.40    1.51
  -2 -10  -2   12.43    1.77
   2  10   2   12.99    2.12
  -3 -10  -2   23.14    2.85
  -3 -10  -2   25.32    2.85
   3  10   2   18.48    2.72
  -4 -10  -2    4.05    1.69
  -4 -10  -2    6.47    1.71
   4  10   2    9.66    1.82
  -5 -10  -2   22.88    3.40
  -5 -10  -2   18.97    3.42
   5  10   2   19.33    3.39
  -6 -10  -2   23.74    3.72
  -6 -10  -2   17.41    2.55
   6  10   2   25.31    3.75
  -7 -10  -2    7.83    2.35
  -7 -10  -2    9.35    2.38
   7  10   2    9.43    2.33
  -8 -10  -2    1.20    2.29
  -8 -10  -2    3.37    2.24
   8  10   2    0.90    2.23
  -9 -10  -2   -1.63    2.57
  -9 -10  -2   -0.05    2.59
   9  10   2    1.45    2.40
 -10 -10  -2    9.65    2.96
 -10 -10  -2   14.25    3.35
  10  10   2   19.30    3.57
  10  10   2   14.21    3.02
   9 -11  -2    6.36    2.95
   9 -11  -2    7.71    3.06
  -9  11   2    4.72    2.90
  -9  11   2    4.51    3.20
  -9  11   2    5.60    3.09
   8 -11  -2    2.03    2.54
   8 -11  -2    2.36    2.80
  -8  11   2    7.25    2.61
  -8  11   2    1.27    2.78
  -8  11   2    4.98    2.74
   7 -11  -2    8.76    2.58
   7 -11  -2   10.32    2.54
  -7  11   2    5.27    2.23
  -7  11   2    7.49    2.43
   6 -11  -2    0.41    2.18
   6 -11  -2    2.09    2.02
  -6  11   2    3.87    2.20
   5 -11  -2    1.52    1.97
   5 -11  -2   -0.41    1.89
  -5  11   2    0.75    1.85
  -5  11   2    4.29    2.02
   4 -11  -2    7.95    1.93
   4 -11  -2    9.80    2.01
  -4  11   2    9.15    2.03
   3 -11  -2   34.50    3.44
  -3  11   2   37.60    3.27
   0 -11  -2   -0.54    1.33
  -2 -11  -2   36.60    3.27
  -3 -11  -2   41.40    3.53
  -3 -11  -2   34.74    3.45
   3  11   2   30.78    3.33
  -4 -11  -2    6.27    1.96
  -4 -11  -2    9.84    2.15
   4  11   2    8.37    1.86
  -5 -11  -2    1.66    2.00
  -5 -11  -2    0.76    1.97
   5  11   2    1.17    1.87
  -6 -11  -2    0.19    2.16
  -6 -11  -2    2.63    2.23
   6  11   2    1.10    2.17
  -7 -11  -2    7.38    2.68
  -7 -11  -2    5.67    2.60
   7  11   2    7.63    2.53
  -8 -11  -2    3.11    2.64
  -8 -11  -2    1.48    2.70
   8  11   2    3.13    2.58
  -9 -11  -2    6.39    2.81
  -9 -11  -2    5.68    3.16
   9  11   2    8.03    2.96
   9 -12  -2    7.59    3.42
   9 -12  -2    7.97    3.57
  -9  12   2    3.94    3.32
  -9  12   2    6.79    3.43
  -9  12   2   10.87    4.10
   8 -12  -2    4.02    3.04
   8 -12  -2    6.22    3.21
  -8  12   2    4.49    2.95
  -8  12   2    8.83    3.24
  -8  12   2    6.77    2.98
   7 -12  -2    7.87    2.80
   7 -12  -2    6.92    2.96
  -7  12   2    5.78    2.72
   6 -12  -2   26.12    4.61
   6 -12  -2   29.06    4.57
  -6  12   2   28.77    4.64
   5 -12  -2   16.64    2.82
   5 -12  -2   16.14    2.80
  -5  12   2   10.73    2.39
  -5  12   2   16.21    2.54
   4 -12  -2    7.89    2.19
   4 -12  -2    2.50    2.09
  -4  12   2    6.89    2.03
  -3 -12  -2    6.99    2.03
  -3 -12  -2    4.66    1.89
   3  12   2    7.33    2.16
  -4 -12  -2    3.20    2.20
  -4 -12  -2    4.28    2.27
   4  12   2    3.99    1.96
  -5 -12  -2   12.43    2.72
  -5 -12  -2   11.35    2.46
   5  12   2   13.72    2.62
  -6 -12  -2   21.09    3.21
  -6 -12  -2   28.43    4.86
   6  12   2   30.37    4.80
  -7 -12  -2    5.09    2.76
  -7 -12  -2    8.89    2.75
   7  12   2    6.35    2.77
  -8 -12  -2    7.84    3.11
  -8 -12  -2    4.24    3.17
   8  12   2    8.94    3.06
  -9 -12  -2    8.52    3.48
  -9 -12  -2    7.34    3.31
   9  12   2    8.18    3.50
   8 -13  -2    0.20    3.45
   8 -13  -2   -2.99    3.43
  -8  13   2    8.22    3.57
  -8  13   2    1.19    3.20
  -8  13   2   -0.19    3.37
   7 -13  -2    1.21    2.96
   7 -13  -2    1.80    3.15
  -7  13   2    4.64    3.04
   6 -13  -2    7.07    2.91
   6 -13  -2    7.95    3.04
  -6  13   2    9.06    2.89
  -6  13   2   11.77    3.34
   5 -13  -2    5.70    2.47
   5 -13  -2   -2.74    2.08
  -5  13   2    3.76    2.60
  -5  13   2    3.48    2.41
   4 -13  -2    5.92    2.32
   4 -13  -2    6.06    2.24
  -4  13   2    5.66    2.03
  -3 -13  -2    3.70    2.13
   3  13   2    0.82    1.97
  -4 -13  -2   11.56    2.58
  -4 -13  -2    5.43    2.66
   4  13   2    9.03    2.46
  -5 -13  -2    3.85    2.63
  -5 -13  -2    2.14    2.65
   5  13   2    3.20    2.60
  -6 -13  -2    7.36    3.02
  -6 -13  -2    7.01    3.09
   6  13   2   10.79    3.19
  -7 -13  -2    1.40    3.23
  -7 -13  -2    4.19    3.23
   7  13   2    1.11    3.12
  -8 -13  -2   -0.26    3.53
  -8 -13  -2   -1.44    3.25
   8  13   2    4.14    3.60
   6 -14  -2    8.13    3.27
   6 -14  -2    3.70    3.37
  -6  14   2   13.56    3.80
  -6  14   2    4.76    3.22
   5 -14  -2    7.28    2.92
   5 -14  -2   10.50    3.07
  -5  14   2    8.52    3.16
  -5  14   2    7.14    2.93
   4 -14  -2    2.68    2.36
   4 -14  -2   -2.81    2.27
  -4  14   2    4.63    2.51
  -3 -14  -2    4.92    2.28
  -4 -14  -2    4.56    2.80
  -4 -14  -2    7.65    2.85
   4  14   2    5.43    2.73
  -5 -14  -2    6.37    3.35
  -5 -14  -2    4.65    3.10
   5  14   2    3.72    3.22
  -6 -14  -2   14.42    3.60
  -6 -14  -2    7.58    3.37
   6  14   2   11.45    3.48
   5 -15  -2   -3.91    3.32
   5 -15  -2   -4.50    3.18
  -5  15   2   -1.73    3.61
  -5  15   2   -0.89    3.18
   4 -15  -2   16.54    3.63
  -3 -15  -2   -4.89    2.89
  -4 -15  -2    9.52    3.46
  -4 -15  -2   10.22    3.32
   4  15   2    6.37    3.10
  -5 -15  -2    0.95    3.29
  -5 -15  -2   -0.66    3.50
   5  15   2   -0.73    3.28
   5  15  -3    1.20    3.31
  -5 -15   3    1.97    3.42
  -5 -15   3    6.69    3.53
   4  15  -3    5.40    3.11
  -4 -15   3   11.13    3.41
  -4 -15   3    7.94    3.35
   3  15  -3   -1.30    2.55
  -3 -15   3   11.00    3.07
  -3 -15   3    2.68    3.00
  -5  15  -3    9.50    3.65
   5 -15   3    6.92    3.38
   6  14  -3    5.16    3.11
  -6 -14   3    1.63    3.39
  -6 -14   3    4.38    3.45
   5  14  -3    7.30    3.07
  -5 -14   3   12.22    3.35
  -5 -14   3    6.81    3.06
   4  14  -3    1.16    2.47
  -4 -14   3   14.38    3.02
  -4 -14   3    5.66    2.83
   3  14  -3    0.00    2.26
  -3 -14   3    1.08    2.55
  -5  14  -3    4.22    3.09
   5 -14   3    5.70    3.01
  -6  14  -3    8.74    3.60
   6 -14   3   11.34    3.34
  -8 -13   3    3.12    3.21
   7  13  -3    5.72    3.03
  -7 -13   3    5.22    3.11
  -7 -13   3    4.81    3.19
   6  13  -3    5.83    2.89
  -6 -13   3    0.87    2.81
  -6 -13   3    3.03    2.71
   5  13  -3    4.65    2.63
  -5 -13   3    7.10    2.76
  -5 -13   3    5.96    2.75
   4  13  -3    1.32    2.38
  -4 -13   3    3.24    2.37
   3  13  -3   11.10    2.28
  -3 -13   3   16.14    2.62
   4 -13   3    7.73    2.20
  -5  13  -3    7.14    2.67
   5 -13   3    8.39    2.65
  -6  13  -3    2.27    2.69
   6 -13   3   11.22    3.09
  -7  13  -3    1.60    2.26
  -7  13  -3    0.21    3.05
   7 -13   3    2.27    3.10
  -8  13  -3    5.39    4.35
   8  12  -3   12.77    3.07
  -8 -12   3   16.27    3.19
  -8 -12   3   12.25    3.01
   7  12  -3    0.35    2.52
  -7 -12   3    0.00    2.63
  -7 -12   3    3.98    2.70
   6  12  -3    0.11    2.48
  -6 -12   3    4.40    2.50
  -6 -12   3    3.73    2.44
   5  12  -3   27.16    4.20
  -5 -12   3   19.14    2.92
  -5 -12   3   34.87    4.37
   4  12  -3    6.94    2.36
  -4 -12   3   13.85    2.52
   3  12  -3   36.48    3.81
  -3 -12   3   26.31    3.71
  -2 -12   3    5.21    1.85
   4 -12   3   12.15    2.24
  -5  12  -3   14.68    2.61
   5 -12   3   20.10    2.73
  -6  12  -3    3.13    1.92
  -6  12  -3    3.29    2.60
   6 -12   3    5.31    2.65
  -7  12  -3   -2.42    2.58
  -7  12  -3    1.09    2.06
   7 -12   3   -1.32    2.70
  -8  12  -3   13.77    3.57
  -8  12  -3   17.90    4.03
  -8  12  -3   16.36    2.58
   8 -12   3    9.84    3.20
   9  11  -3    0.46    2.66
  -9 -11   3    5.06    2.73
  -9 -11   3   -1.00    2.80
   8  11  -3    2.45    2.42
  -8 -11   3    1.62    2.43
  -8 -11   3    6.28    2.56
   7  11  -3    6.59    2.24
  -7 -11   3    6.62    2.46
  -7 -11   3    1.61    2.46
   6  11  -3    0.40    2.05
  -6 -11   3    3.03    2.15
  -6 -11   3    2.10    2.24
   5  11  -3   14.24    2.41
  -5 -11   3   25.08    3.88
   4  11  -3    1.08    1.90
  -4 -11   3   -2.86    1.87
   3  11  -3   19.16    3.10
  -3 -11   3   18.56    2.48
   2  11  -3    1.12    1.52
  -2 -11   3    3.01    1.45
  -4  11  -3   -0.17    1.49
   4 -11   3    1.10    1.63
  -5  11  -3   13.48    2.25
   5 -11   3   20.52    3.57
  -6  11  -3   -0.35    2.21
  -6  11  -3    2.09    1.69
   6 -11   3    7.68    2.29
  -7  11  -3    6.12    1.89
  -7  11  -3    4.86    2.47
   7 -11   3    8.54    2.60
  -8  11  -3    1.99    2.10
  -8  11  -3    0.11    2.90
  -8  11  -3    0.62    2.84
  -8  11  -3    0.93    2.56
   8 -11   3   -1.15    2.51
  -9  11  -3    0.06    3.36
  -9  11  -3    4.48    3.02
  -9  11  -3    2.24    2.28
  -9  11  -3    2.86    3.37
   9 -11   3    5.38    3.18
  10  10  -3   12.05    3.23
  10  10  -3   12.92    2.75
 -10 -10   3   10.79    2.78
 -10 -10   3   11.55    2.66
   9  10  -3    2.14    2.35
  -9 -10   3    0.61    2.46
  -9 -10   3    2.76    2.37
   8  10  -3    3.63    2.13
  -8 -10   3    2.22    2.12
  -8 -10   3    7.74    2.22
   7  10  -3    0.08    1.82
  -7 -10   3    3.11    1.97
  -7 -10   3    3.65    1.98
   6  10  -3    1.21    1.83
  -6 -10   3    4.74    2.07
  -6 -10   3    6.53    2.02
   5  10  -3   21.96    3.42
  -5 -10   3   32.60    3.57
   4  10  -3    8.72    1.83
  -4 -10   3    9.71    1.96
   3  10  -3   84.71    4.45
  -3 -10   3   94.05    4.60
   2  10  -3    4.20    1.36
  -2 -10   3    1.11    1.36
  -1 -10   3   15.45    2.38
   0 -10   3    1.03    1.18
   1 -10   3   14.61    2.42
   2 -10   3    3.66    1.34
  -3  10  -3   86.76    4.49
   3 -10   3  102.12    4.58
  -4  10  -3    9.99    1.95
   4 -10   3    7.30    1.69
  -5  10  -3   21.39    3.49
   5 -10   3   22.35    3.28
  -6  10  -3    6.50    2.20
  -6  10  -3    3.81    1.48
   6 -10   3    4.92    2.19
  -7  10  -3    7.52    2.69
  -7  10  -3    2.07    2.28
  -7  10  -3    2.32    1.57
   7 -10   3    3.81    2.21
  -8  10  -3    1.68    2.34
  -8  10  -3    6.44    2.88
  -8  10  -3    7.97    2.67
  -8  10  -3    2.51    1.83
   8 -10   3    1.69    2.30
  -9  10  -3    5.31    3.07
  -9  10  -3    5.42    2.75
  -9  10  -3    2.31    3.09
  -9  10  -3    2.87    2.17
   9 -10   3    6.23    2.79
 -10  10  -3   11.39    3.30
 -10  10  -3   13.44    3.76
 -10  10  -3   19.27    3.75
  10 -10   3   11.36    3.29
  10   9  -3    5.87    2.42
  10   9  -3    9.49    2.33
 -10  -9   3    8.66    2.39
 -10  -9   3   12.30    2.34
   9   9  -3    7.84    2.42
   9   9  -3    6.77    2.09
  -9  -9   3    9.02    2.16
  -9  -9   3    9.44    2.34
   8   9  -3   12.16    2.17
  -8  -9   3   13.01    2.17
  -8  -9   3   20.61    3.50
   7   9  -3   35.07    3.63
  -7  -9   3   39.40    3.63
  -7  -9   3   43.45    3.68
   6   9  -3    7.45    1.94
  -6  -9   3    7.69    1.85
   5   9  -3   39.13    3.40
  -5  -9   3   43.50    3.53
   4   9  -3    0.11    1.38
  -4  -9   3    1.21    1.35
   3   9  -3    2.22    1.38
  -3  -9   3   -1.15    1.18
   2   9  -3   54.54    3.25
  -2  -9   3   44.31    3.07
   1   9  -3   42.37    2.87
  -1  -9   3   39.48    2.82
   0   9  -3    2.87    1.22
   0  -9   3   -0.22    1.15
  -1   9  -3   38.05    2.89
   1  -9   3   40.42    2.84
  -2   9  -3   47.31    3.20
   2  -9   3   56.53    3.19
  -3   9  -3    2.00    1.27
   3  -9   3   -1.83    1.12
  -4   9  -3    4.96    1.55
   4  -9   3    3.26    1.34
  -5   9  -3   39.80    3.45
   5  -9   3   33.72    3.29
  -6   9  -3    5.96    1.92
  -6   9  -3    9.46    1.57
   6  -9   3    8.86    2.03
  -7   9  -3   47.88    3.13
  -7   9  -3   28.87    4.22
  -7   9  -3   44.72    4.20
   7  -9   3   39.01    3.88
  -8   9  -3   19.32    2.92
  -8   9  -3   17.15    2.56
  -8   9  -3   13.07    2.76
  -8   9  -3   22.39    3.07
   8  -9   3   16.06    2.58
  -9   9  -3    8.76    2.93
  -9   9  -3   10.73    2.63
  -9   9  -3    6.73    2.85
   9  -9   3   10.12    2.54
 -10   9  -3   13.99    3.11
 -10   9  -3    7.33    3.34
 -10   9  -3   10.06    2.89
  10  -9   3   12.43    2.83
 -11   9  -3    4.54    3.88
  11   8  -3    3.39    3.28
  11   8  -3    7.46    1.72
  11   8  -3    4.53    1.68
 -11  -8   3    5.40    1.67
 -11  -8   3    6.04    1.84
 -11  -8   3   14.17    3.17
  10   8  -3    6.07    2.03
  10   8  -3    4.46    1.79
 -10  -8   3    3.50    1.95
 -10  -8   3    1.96    1.71
   9   8  -3   13.86    2.06
   9   8  -3   17.47    2.29
  -9  -8   3   15.85    2.02
  -9  -8   3   15.00    2.09
   8   8  -3    2.36    1.63
  -8  -8   3    0.39    1.62
  -8  -8   3    2.56    1.72
   7   8  -3    7.73    1.72
  -7  -8   3    7.29    1.76
  -7  -8   3    4.95    1.72
   6   8  -3    2.33    1.43
  -6  -8   3    3.53    1.59
   5   8  -3   10.84    1.71
  -5  -8   3    9.07    1.78
   4   8  -3    4.33    1.32
  -4  -8   3    2.84    1.35
   3   8  -3   25.47    2.56
  -3  -8   3   32.62    2.69
   2   8  -3   18.17    2.31
  -2  -8   3   17.19    2.25
   1   8  -3   39.88    2.80
  -1  -8   3   41.63    2.74
   0   8  -3   31.18    2.55
   0  -8   3   31.57    2.56
  -1   8  -3   47.23    2.86
   1  -8   3   38.31    2.77
  -2   8  -3   21.40    2.30
   2  -8   3   22.72    2.29
  -3   8  -3   28.18    2.56
   3  -8   3   27.00    2.44
  -4   8  -3    4.41    1.46
   4  -8   3    4.30    1.39
  -5   8  -3   14.63    1.98
  -5   8  -3   11.52    1.85
   5  -8   3   16.67    2.58
  -6   8  -3    1.25    1.16
  -6   8  -3    3.06    1.64
   6  -8   3    0.94    1.55
  -7   8  -3    7.40    1.97
  -7   8  -3    4.72    2.01
  -7   8  -3    3.05    1.42
  -7   8  -3    7.99    1.93
   7  -8   3    7.77    1.85
  -8   8  -3    3.56    1.93
  -8   8  -3    1.82    2.07
  -8   8  -3    1.76    1.54
  -8   8  -3    2.60    2.18
   8  -8   3    0.12    1.84
  -9   8  -3   10.97    2.42
  -9   8  -3   21.79    2.87
  -9   8  -3   19.09    2.87
   9  -8   3   12.82    2.36
 -10   8  -3    4.05    2.53
 -10   8  -3    4.25    2.72
 -10   8  -3    4.04    2.46
  10  -8   3    3.41    2.36
 -11   8  -3    5.80    2.70
 -11   8  -3   11.08    3.45
 -11   8  -3    7.64    2.63
 -11   8  -3   10.71    3.56
  11  -8   3    9.92    2.75
  11   7  -3    0.68    3.06
 -11  -7   3    1.99    2.92
  10   7  -3   22.96    2.56
  10   7  -3   21.60    2.78
 -10  -7   3   28.05    4.31
 -10  -7   3   23.56    2.63
 -10  -7   3   24.09    2.73
   9   7  -3   29.49    2.75
   9   7  -3   31.78    3.04
  -9  -7   3   26.14    2.84
  -9  -7   3   26.61    2.95
   8   7  -3   15.33    1.90
   8   7  -3   13.03    1.70
  -8  -7   3   10.00    1.68
  -8  -7   3    9.24    1.63
   7   7  -3   89.89    4.00
  -7  -7   3   77.53    4.45
  -7  -7   3   85.52    4.02
  -7  -7   3   87.51    3.94
   6   7  -3   39.49    2.88
  -6  -7   3   38.55    2.88
  -6  -7   3   45.79    3.15
   5   7  -3   15.85    2.31
  -5  -7   3   18.73    2.41
  -5  -7   3   17.57    2.45
   4   7  -3   13.03    2.24
  -4  -7   3    9.72    1.48
   3   7  -3    2.71    1.19
  -3  -7   3    4.04    1.21
   2   7  -3   14.41    2.09
  -2  -7   3   10.78    1.53
   1   7  -3   73.84    3.66
  -1  -7   3   82.74    3.65
   0   7  -3   47.28    2.93
   0  -7   3   41.01    2.79
  -1   7  -3   83.51    3.80
   1  -7   3   79.16    3.72
  -2   7  -3    8.34    1.40
   2  -7   3   15.60    2.10
  -3   7  -3    4.05    1.36
   3  -7   3    2.19    1.03
  -4   7  -3    9.45    1.48
   4  -7   3   13.59    2.18
  -5   7  -3   14.97    1.73
  -5   7  -3   15.55    2.63
   5  -7   3   21.43    2.54
  -6   7  -3   36.67    3.11
  -6   7  -3   38.83    2.42
  -6   7  -3   38.19    3.31
   6  -7   3   35.61    3.07
  -7   7  -3   84.06    4.35
  -7   7  -3   80.15    4.51
  -7   7  -3   87.50    3.67
  -7   7  -3   81.54    4.34
   7  -7   3   95.12    4.48
  -8   7  -3    9.46    2.16
  -8   7  -3   12.74    2.15
  -8   7  -3   10.25    1.98
   8  -7   3   12.60    2.03
  -9   7  -3   25.59    3.96
  -9   7  -3   24.60    3.69
  -9   7  -3   28.53    3.48
   9  -7   3   27.29    3.54
 -10   7  -3   27.61    4.59
 -10   7  -3   22.45    3.75
 -10   7  -3   21.35    2.72
 -10   7  -3   26.60    4.54
  10  -7   3   25.43    3.72
 -11   7  -3    3.11    2.36
 -11   7  -3    1.77    3.06
 -11   7  -3    7.03    3.16
 -11   7  -3    2.47    2.15
  11  -7   3    1.74    2.29
  12   6  -3    4.41    3.37
 -12  -6   3    3.59    2.70
  11   6  -3   14.23    3.29
 -11  -6   3   11.12    2.82
  10   6  -3    7.95    2.62
 -10  -6   3    4.27    2.33
   9   6  -3   10.18    1.41
   9   6  -3   10.23    1.45
  -9  -6   3    7.41    1.91
  -9  -6   3   14.60    2.14
  -9  -6   3    9.85    1.43
   8   6  -3    1.97    1.18
   8   6  -3    0.15    1.25
  -8  -6   3    4.27    1.63
  -8  -6   3    0.84    1.26
  -8  -6   3    1.16    1.31
   7   6  -3   21.88    2.29
   7   6  -3   24.03    2.61
  -7  -6   3   21.29    2.33
  -7  -6   3   21.27    2.30
  -7  -6   3   17.74    2.55
   6   6  -3    7.30    1.34
  -6  -6   3    5.78    1.61
  -6  -6   3    7.47    1.34
   5   6  -3   30.61    2.41
  -5  -6   3   34.90    2.42
  -5  -6   3   35.81    2.60
   4   6  -3   27.17    2.30
  -4  -6   3   22.68    2.23
   3   6  -3   17.32    2.14
  -3  -6   3   17.92    2.10
   2   6  -3   92.26    4.00
  -2  -6   3  100.16    3.98
   1   6  -3    2.35    1.23
  -1  -6   3    0.74    1.14
   0   6  -3   78.94    3.67
   0  -6   3   79.17    3.58
  -1   6  -3    2.40    1.28
   1  -6   3    0.47    1.07
  -2   6  -3   89.61    3.98
   2  -6   3   95.96    3.95
  -3   6  -3   14.97    2.12
   3  -6   3   18.59    2.15
  -4   6  -3   22.49    2.39
  -4   6  -3   23.97    1.61
   4  -6   3   28.77    2.35
  -5   6  -3   31.01    2.76
  -5   6  -3   31.04    1.90
  -5   6  -3   34.95    2.72
   5  -6   3   29.58    2.54
  -6   6  -3    9.30    1.64
  -6   6  -3    7.73    1.55
  -6   6  -3    8.71    1.20
  -6   6  -3    9.06    1.54
   6  -6   3    8.94    1.52
  -7   6  -3   22.41    2.34
  -7   6  -3   18.29    2.75
  -7   6  -3   25.42    2.93
  -7   6  -3   17.31    2.88
  -7   6  -3   21.77    2.80
   7  -6   3   23.79    2.65
  -8   6  -3    3.71    1.70
  -8   6  -3   -0.36    1.67
  -8   6  -3    5.17    1.83
  -8   6  -3    0.98    1.64
   8  -6   3    1.63    1.53
  -9   6  -3   10.30    1.98
  -9   6  -3   10.72    2.34
  -9   6  -3    9.81    2.01
  -9   6  -3    6.42    2.28
   9  -6   3   10.28    1.87
 -10   6  -3    8.75    2.50
 -10   6  -3   12.53    2.64
 -10   6  -3    5.99    1.97
 -10   6  -3    5.45    1.90
  10  -6   3    4.78    2.00
 -11   6  -3   13.56    2.27
 -11   6  -3   11.39    2.20
 -11   6  -3    5.95    3.01
 -11   6  -3   16.89    3.48
  11  -6   3    5.86    2.07
 -12   6  -3    3.09    2.18
 -12   6  -3    7.68    3.91
 -12   6  -3    6.18    2.14
  12  -6   3   -1.00    1.90
  12  -6   3    4.43    2.13
  12   5  -3    2.02    3.06
 -12  -5   3   -0.71    2.39
  11   5  -3   10.13    2.88
 -11  -5   3    6.63    2.67
  10   5  -3    6.01    2.27
 -10  -5   3    0.16    1.99
   9   5  -3    8.74    2.13
   9   5  -3    9.47    1.47
  -9  -5   3    7.64    1.04
  -9  -5   3    9.13    1.95
   8   5  -3    2.26    1.07
   8   5  -3    1.96    0.97
  -8  -5   3    0.81    1.05
  -8  -5   3    0.71    1.46
  -8  -5   3    1.02    1.01
   7   5  -3   33.08    2.33
   7   5  -3   30.56    2.21
  -7  -5   3   30.62    2.22
  -7  -5   3   32.89    2.17
  -7  -5   3   36.48    2.84
   6   5  -3    7.56    1.20
  -6  -5   3    7.91    1.21
  -6  -5   3    7.48    1.51
   5   5  -3   33.85    2.35
  -5  -5   3   38.24    2.71
  -5  -5   3   39.74    2.33
   4   5  -3    2.90    1.09
  -4  -5   3    1.92    0.99
   3   5  -3  154.81    5.46
  -3  -5   3  162.27    5.44
   2   5  -3   18.50    2.08
  -2  -5   3   20.41    2.04
   1   5  -3   31.37    2.32
  -1  -5   3   30.96    2.26
   0   5  -3   16.54    2.05
   0  -5   3   17.06    1.97
  -1   5  -3   27.73    2.27
   1  -5   3   29.79    2.25
  -2   5  -3   19.10    2.13
   2  -5   3   19.55    2.13
  -3   5  -3  160.63    5.50
   3  -5   3  150.24    5.45
  -4   5  -3    2.05    1.05
  -4   5  -3    1.38    0.68
  -4   5  -3    2.75    1.21
   4  -5   3    2.73    1.09
  -5   5  -3   34.12    2.60
  -5   5  -3   31.99    1.89
  -5   5  -3   37.14    2.57
   5  -5   3   32.96    2.41
  -6   5  -3   10.06    1.51
  -6   5  -3    7.66    1.46
  -6   5  -3    9.71    1.48
  -6   5  -3   11.09    1.72
  -6   5  -3   12.03    2.19
   6  -5   3    8.03    1.42
  -7   5  -3   31.00    2.77
  -7   5  -3   33.76    2.77
  -7   5  -3   31.99    3.01
  -7   5  -3   33.42    2.85
   7  -5   3   33.89    2.70
  -8   5  -3    2.56    1.61
  -8   5  -3   -1.53    1.67
  -8   5  -3    1.31    1.39
  -8   5  -3    0.83    1.40
   8  -5   3    1.04    1.32
  -9   5  -3   12.47    2.26
  -9   5  -3   12.73    2.28
  -9   5  -3   10.04    1.75
  -9   5  -3   10.27    1.76
   9  -5   3   11.20    1.73
 -10   5  -3   -0.84    2.09
 -10   5  -3    0.48    1.61
 -10   5  -3   -0.25    1.58
 -10   5  -3   -1.57    2.14
  10  -5   3    0.84    1.65
 -11   5  -3    7.77    1.89
 -11   5  -3   11.67    3.15
 -11   5  -3    7.58    1.76
  11  -5   3    7.96    1.75
 -12   5  -3    4.16    1.82
 -12   5  -3   -1.29    3.45
 -12   5  -3    4.97    1.70
  12  -5   3    6.75    1.83
  12  -5   3    1.97    1.66
  12   4  -3    1.42    2.95
  12   4  -3   -0.08    2.95
 -12  -4   3    2.17    2.48
  11   4  -3   14.04    2.96
 -11  -4   3   14.01    2.76
  10   4  -3   22.58    3.81
   9   4  -3   21.51    3.22
  -9  -4   3   17.67    3.03
   8   4  -3    0.67    0.73
   8   4  -3    0.58    0.70
  -8  -4   3   -0.30    0.74
  -8  -4   3    2.10    1.52
  -8  -4   3    1.82    0.79
   7   4  -3   35.22    2.59
   7   4  -3   33.42    1.94
   7   4  -3   34.92    1.91
  -7  -4   3   30.56    1.95
  -7  -4   3   32.77    2.77
  -7  -4   3   32.79    1.89
   6   4  -3  115.36    4.59
   6   4  -3  112.64    3.96
   6   4  -3  115.44    3.99
  -6  -4   3  113.56    3.96
  -6  -4   3  115.53    4.73
   5   4  -3   78.61    3.15
   5   4  -3   80.34    3.18
  -5  -4   3   81.46    3.66
  -5  -4   3   81.05    3.12
   4   4  -3  156.46    5.28
  -4  -4   3  164.37    5.26
  -4  -4   3  156.98    5.62
   3   4  -3  112.46    4.14
  -3  -4   3  117.39    4.10
   2   4  -3   64.43    2.75
  -2  -4   3   54.57    2.65
   1   4  -3    2.99    0.96
  -1  -4   3    3.67    0.95
   0   4  -3  133.42    4.64
   0  -4   3  128.70    4.57
  -1   4  -3    3.31    1.05
   1  -4   3    3.81    0.93
  -2   4  -3   59.05    2.92
   2  -4   3   63.31    2.86
  -3   4  -3  119.74    4.31
  -3   4  -3  113.08    3.42
  -3   4  -3  110.18    4.23
   3  -4   3  107.47    4.16
  -4   4  -3  157.40    5.50
  -4   4  -3  165.94    5.52
  -4   4  -3  154.84    4.79
   4  -4   3  159.86    5.50
  -5   4  -3   78.82    3.42
  -5   4  -3   77.81    3.28
  -5   4  -3   75.67    3.35
   5  -4   3   78.96    3.35
  -6   4  -3  112.85    4.42
  -6   4  -3  112.95    4.90
  -6   4  -3  115.84    4.39
  -6   4  -3  114.21    4.35
   6  -4   3  120.30    4.37
  -7   4  -3   32.84    2.49
  -7   4  -3   34.89    2.93
  -7   4  -3   30.90    2.55
  -7   4  -3   32.69    2.69
   7  -4   3   32.06    2.43
  -8   4  -3    2.46    1.63
  -8   4  -3    1.40    1.26
  -8   4  -3    1.39    1.29
  -8   4  -3    2.25    1.53
   8  -4   3    1.28    1.21
  -9   4  -3   15.66    2.53
  -9   4  -3   23.73    3.38
  -9   4  -3   17.86    2.28
  -9   4  -3   17.37    2.61
   9  -4   3   15.45    1.77
 -10   4  -3   24.62    4.25
 -10   4  -3   23.92    2.70
 -10   4  -3   21.82    2.70
  10  -4   3   21.73    2.50
 -11   4  -3   12.16    2.93
 -11   4  -3   15.80    2.58
 -11   4  -3   14.82    2.60
  11  -4   3   13.61    1.66
 -12   4  -3    5.49    3.51
  12   3  -3    4.69    2.55
  12   3  -3    0.75    3.04
 -12  -3   3    2.87    2.60
  11   3  -3    8.67    2.69
 -11  -3   3    8.84    2.78
  10   3  -3   17.67    3.30
   9   3  -3   -0.36    1.60
   9   3  -3    1.42    1.62
   8   3  -3   65.05    3.72
  -8  -3   3   56.36    3.11
  -8  -3   3   62.66    3.68
   7   3  -3   11.45    1.09
   7   3  -3   13.25    1.10
   7   3  -3   14.29    2.04
  -7  -3   3   12.89    1.17
  -7  -3   3   14.51    2.23
  -7  -3   3   14.62    1.12
   6   3  -3   14.37    1.33
   6   3  -3   11.26    1.29
   6   3  -3   12.52    1.89
  -6  -3   3   13.07    1.30
  -6  -3   3    8.20    1.38
   5   3  -3   86.03    3.20
   5   3  -3   87.12    3.19
   5   3  -3   90.94    3.76
  -5  -3   3   93.16    3.81
  -5  -3   3   93.29    3.19
   4   3  -3  179.74    5.92
   4   3  -3  175.15    5.61
   4   3  -3  180.48    5.64
  -4  -3   3  178.03    6.01
  -4  -3   3  180.14    5.62
   3   3  -3    2.80    0.88
   3   3  -3    3.35    0.86
  -3  -3   3    1.19    0.79
   2   3  -3   47.54    2.30
   2   3  -3   46.12    2.33
  -2  -3   3   54.09    2.31
   1   3  -3    2.47    0.89
   1   3  -3    2.23    0.92
  -1  -3   3    3.81    0.88
   0   3  -3   43.33    2.31
   0   3  -3   41.26    2.30
   0  -3   3   43.85    2.27
  -1   3  -3    3.67    0.99
  -1   3  -3    4.69    1.00
   1  -3   3    3.11    0.99
  -2   3  -3   48.92    2.43
  -2   3  -3   47.41    2.44
  -2   3  -3   47.78    1.48
   2  -3   3   47.87    2.40
  -3   3  -3    2.02    0.90
  -3   3  -3    1.31    0.91
  -3   3  -3    1.93    0.50
   3  -3   3    1.57    0.88
  -4   3  -3  173.59    5.80
  -4   3  -3  170.30    5.77
  -4   3  -3  176.87    5.58
   4  -3   3  180.27    5.79
  -5   3  -3   89.03    3.52
  -5   3  -3   96.09    4.06
  -5   3  -3   96.94    3.64
  -5   3  -3   94.24    3.62
   5  -3   3   91.64    3.59
   5  -3   3   88.94    3.22
  -6   3  -3    8.87    1.51
  -6   3  -3   12.49    1.79
  -6   3  -3   11.20    1.50
  -6   3  -3   11.77    1.86
  -6   3  -3   11.13    1.33
   6  -3   3   11.14    1.68
   6  -3   3   13.95    1.84
  -7   3  -3   14.47    1.95
  -7   3  -3   13.18    2.21
  -7   3  -3   14.13    1.89
  -7   3  -3   14.46    2.48
  -7   3  -3   15.00    1.69
   7  -3   3   10.85    1.36
   7  -3   3   14.16    1.97
  -8   3  -3   67.47    4.01
  -8   3  -3   63.84    3.25
  -8   3  -3   59.23    3.04
  -8   3  -3   61.71    3.57
  -8   3  -3   67.05    3.12
   8  -3   3   65.15    3.02
   8  -3   3   66.62    3.34
  -9   3  -3    0.03    1.19
  -9   3  -3    1.83    1.24
  -9   3  -3    2.37    1.89
   9  -3   3   -0.44    1.07
   9  -3   3    1.17    1.43
 -10   3  -3   14.23    2.58
 -10   3  -3   16.66    2.26
 -10   3  -3   16.41    2.29
  10  -3   3   14.90    1.54
  10  -3   3   23.23    3.28
 -11   3  -3   12.07    2.86
 -11   3  -3    8.92    1.34
 -11   3  -3   10.72    1.34
  11  -3   3   13.09    1.88
  11  -3   3   13.18    2.39
 -12   3  -3    2.11    2.66
  13   2  -3    4.18    3.18
  13   2  -3    2.57    2.95
  13   2  -3    1.86    3.36
  13   2  -3    4.14    3.48
 -13  -2   3    1.01    2.66
  12   2  -3    2.96    2.64
  12   2  -3    1.71    2.90
  12   2  -3    0.16    2.72
 -12  -2   3    2.18    2.41
  11   2  -3   -1.57    2.07
  11   2  -3    0.35    1.93
  10   2  -3    7.67    1.83
  10   2  -3    2.72    1.87
   9   2  -3   40.31    3.04
   9   2  -3   36.34    3.28
   8   2  -3   20.04    2.32
   8   2  -3   18.74    2.38
  -8  -2   3   17.99    1.91
   7   2  -3   75.23    3.53
   7   2  -3   75.25    3.51
   7   2  -3   70.57    3.41
  -7  -2   3   70.79    3.28
   6   2  -3   92.48    3.76
   6   2  -3   91.73    3.74
   6   2  -3   86.08    3.64
   6   2  -3   86.87    2.74
   6   2  -3   84.19    2.71
  -6  -2   3   82.77    2.71
  -6  -2   3   79.10    3.75
   5   2  -3    7.38    1.22
   5   2  -3    6.72    1.07
   5   2  -3    6.85    0.78
   5   2  -3    4.59    1.21
   5   2  -3    5.55    1.16
  -5  -2   3    6.10    1.17
  -5  -2   3    6.23    0.73
   4   2  -3  127.39    4.62
   4   2  -3  131.10    4.22
   4   2  -3  130.57    4.23
  -4  -2   3  138.57    4.71
  -4  -2   3  139.17    4.24
   3   2  -3   18.54    1.38
   3   2  -3   17.45    1.42
   3   2  -3   17.60    1.73
  -3  -2   3   11.56    1.65
  -3  -2   3   14.08    1.31
   2   2  -3    1.74    0.74
   2   2  -3    1.67    0.81
   2   2  -3    1.86    0.74
  -2  -2   3    0.38    0.73
   1   2  -3  164.98    5.30
   1   2  -3  166.75    5.31
   1   2  -3  169.87    5.05
  -1  -2   3  167.34    5.33
  -1  -2   3  171.79    5.31
   0   2  -3   80.30    3.03
   0   2  -3   81.90    2.51
   0   2  -3   78.93    3.05
   0  -2   3   80.96    3.01
   0  -2   3   77.53    3.05
  -1   2  -3  164.83    5.35
  -1   2  -3  172.84    5.38
   1  -2   3  167.68    5.36
   1  -2   3  166.28    5.38
  -2   2  -3   -0.04    0.81
  -2   2  -3    0.09    0.78
   2  -2   3    1.36    0.52
   2  -2   3    2.81    0.89
   2  -2   3    1.33    0.82
  -3   2  -3   12.27    1.60
  -3   2  -3   12.23    1.28
  -3   2  -3   13.60    1.61
   3  -2   3   21.83    1.71
   3  -2   3   18.78    1.62
   3  -2   3   18.97    1.03
  -4   2  -3  139.63    4.59
  -4   2  -3  138.97    4.56
  -4   2  -3  135.87    4.40
  -4   2  -3  132.13    4.57
   4  -2   3  134.41    4.56
   4  -2   3  132.12    4.19
  -5   2  -3    5.71    1.02
  -5   2  -3    7.01    1.04
  -5   2  -3    4.85    0.96
  -5   2  -3    5.73    0.96
  -5   2  -3    5.04    1.19
   5  -2   3    7.63    1.06
   5  -2   3    5.92    0.93
  -6   2  -3   79.75    3.23
  -6   2  -3   76.97    3.21
  -6   2  -3   77.72    3.36
  -6   2  -3   75.94    3.30
  -6   2  -3   80.35    3.77
   6  -2   3   90.53    3.26
   6  -2   3   86.87    3.23
  -7   2  -3   67.45    2.97
  -7   2  -3   68.82    3.28
  -7   2  -3   74.88    3.75
  -7   2  -3   72.69    3.05
  -7   2  -3   66.27    3.11
   7  -2   3   71.13    3.17
   7  -2   3   71.75    2.93
  -8   2  -3   22.34    1.93
  -8   2  -3   20.57    2.02
  -8   2  -3   21.49    2.91
  -8   2  -3   22.86    1.91
   8  -2   3   19.76    2.38
   8  -2   3   18.49    1.84
  -9   2  -3   41.18    2.36
  -9   2  -3   32.33    3.63
  -9   2  -3   36.50    2.38
   9  -2   3   34.55    2.19
   9  -2   3   42.40    3.18
 -10   2  -3    6.19    1.15
 -10   2  -3    6.61    2.32
 -10   2  -3    7.65    1.19
  10  -2   3    7.16    1.13
  10  -2   3    3.84    1.74
  11  -2   3    1.67    2.07
 -12   2  -3    1.66    2.37
  12  -2   3   -0.22    2.57
 -13   2  -3    5.06    2.86
  13  -2   3    6.29    3.35
  13   1  -3    8.50    3.55
  13   1  -3    7.76    3.57
  13   1  -3    7.00    3.17
  13   1  -3    9.05    2.89
 -13  -1   3    5.31    2.70
  12   1  -3   34.49    4.94
  12   1  -3   31.17    4.77
  12   1  -3   35.85    5.07
  12   1  -3   40.15    4.76
 -12  -1   3   35.57    4.28
  11   1  -3    2.23    2.00
  11   1  -3    0.94    1.85
  11   1  -3   -0.26    2.09
  10   1  -3   61.05    4.02
   9   1  -3    3.49    1.56
   8   1  -3   32.80    2.70
   8   1  -3   31.48    2.81
  -8  -1   3   31.57    2.26
   7   1  -3    7.41    1.32
   7   1  -3   11.05    1.94
   7   1  -3    7.15    1.22
  -7  -1   3   11.78    1.50
   6   1  -3  188.36    6.41
   6   1  -3  192.54    6.49
   6   1  -3  195.11    6.85
   6   1  -3  185.75    6.50
  -6  -1   3  188.23    6.30
   5   1  -3   29.02    2.25
   5   1  -3   32.97    2.15
   5   1  -3   30.40    2.26
   5   1  -3   28.76    2.21
   5   1  -3   30.57    1.34
   5   1  -3   28.61    1.30
  -5  -1   3   36.76    2.06
  -5  -1   3   35.84    1.36
  -5  -1   3   33.62    2.29
   4   1  -3  155.52    5.36
   4   1  -3  158.07    4.86
   4   1  -3  163.16    5.48
   4   1  -3  166.60    4.89
   4   1  -3  158.96    5.34
  -4  -1   3  160.68    5.36
  -4  -1   3  167.64    4.88
   3   1  -3   26.13    1.44
   3   1  -3   23.71    1.88
   3   1  -3   24.29    1.89
   3   1  -3   24.23    1.44
   3   1  -3   24.72    1.71
  -3  -1   3   32.11    1.45
  -3  -1   3   31.17    2.00
  -3  -1   3   29.62    1.75
  -3  -1   3   30.14    1.48
   2   1  -3   62.52    2.32
   2   1  -3   59.59    2.33
   2   1  -3   61.75    2.49
  -2  -1   3   64.48    2.52
  -2  -1   3   63.51    2.36
  -2  -1   3   60.82    2.31
  -2  -1   3   61.63    2.33
   1   1  -3   79.06    2.74
   1   1  -3   81.03    2.88
   1   1  -3   79.43    2.90
  -1  -1   3   82.02    2.86
  -1  -1   3   81.72    2.90
  -1  -1   3   81.55    2.76
   0   1  -3    3.55    0.76
   0   1  -3    2.35    0.72
   0  -1   3    3.81    0.86
   0  -1   3    3.05    0.53
   0  -1   3    2.94    0.90
  -1   1  -3   78.89    2.94
  -1   1  -3   80.86    2.96
   1  -1   3   80.28    2.96
   1  -1   3   78.43    2.93
  -2   1  -3   63.05    2.00
  -2   1  -3   62.58    2.51
  -2   1  -3   61.81    2.53
   2  -1   3   60.31    2.50
   2  -1   3   63.67    2.18
   2  -1   3   59.48    2.50
  -3   1  -3   33.33    1.66
  -3   1  -3   32.79    1.80
  -3   1  -3   31.14    1.77
  -3   1  -3   32.61    1.46
   3  -1   3   27.52    1.76
   3  -1   3   27.54    1.62
   3  -1   3   26.19    1.72
  -4   1  -3  161.48    5.14
  -4   1  -3  160.32    5.12
  -4   1  -3  159.40    5.12
  -4   1  -3  159.04    4.99
  -4   1  -3  158.61    5.47
   4  -1   3  156.97    5.12
   4  -1   3  158.18    5.10
   4  -1   3  157.25    4.89
   4  -1   3  162.84    4.98
  -5   1  -3   31.32    1.97
  -5   1  -3   31.78    1.99
  -5   1  -3   34.52    1.94
  -5   1  -3   37.41    2.38
   5  -1   3   30.65    1.94
   5  -1   3   31.58    1.92
   5  -1   3   26.82    1.90
   5  -1   3   31.45    1.88
  -6   1  -3  176.78    6.14
  -6   1  -3  183.96    6.58
  -6   1  -3  186.35    5.92
  -6   1  -3  186.25    5.88
   6  -1   3  191.06    5.88
   6  -1   3  187.96    5.98
   6  -1   3  189.49    6.06
  -7   1  -3    9.10    1.61
  -7   1  -3    6.49    1.13
  -7   1  -3    6.97    1.44
  -7   1  -3    8.64    1.54
   7  -1   3    9.14    1.47
   7  -1   3    9.37    1.33
   7  -1   3    7.58    1.03
   7  -1   3   11.04    1.84
  -8   1  -3   27.58    2.27
  -8   1  -3   30.03    1.98
  -8   1  -3   28.16    2.86
  -8   1  -3   28.41    2.00
   8  -1   3   28.48    1.86
   8  -1   3   28.30    2.64
   8  -1   3   27.88    2.60
  -9   1  -3    2.96    0.96
  -9   1  -3    0.16    1.73
  -9   1  -3    1.17    0.97
   9  -1   3    2.21    0.89
   9  -1   3    2.25    1.57
   9  -1   3    2.54    1.55
  10  -1   3   66.25    4.21
  10  -1   3   75.84    4.30
  11  -1   3    2.33    2.11
 -12   1  -3   31.96    4.28
  12  -1   3   31.15    4.95
 -13   1  -3    4.10    2.84
  13  -1   3    7.24    3.22
  13   0  -3    0.34    3.36
  13   0  -3    0.80    3.07
  13   0  -3    1.54    2.95
  13   0  -3    4.03    3.27
 -13   0   3    3.40    2.65
  12   0  -3   13.46    2.70
  12   0  -3   13.29    3.15
  12   0  -3   11.50    2.51
  12   0  -3   11.62    2.71
 -12   0   3   12.84    2.76
  11   0  -3    3.99    2.23
  11   0  -3    2.88    2.22
  10   0  -3    7.84    1.79
  10   0  -3    9.06    1.84
   9   0  -3   23.00    2.76
   8   0  -3   22.17    2.42
  -8   0   3   18.09    1.84
   7   0  -3   66.08    3.27
   7   0  -3   65.67    3.31
   7   0  -3   70.42    3.32
  -7   0   3   61.50    2.99
   6   0  -3   34.18    2.46
   6   0  -3   41.61    2.49
   6   0  -3   42.16    2.50
   6   0  -3   35.85    2.46
  -6   0   3   36.31    2.16
   5   0  -3    0.07    1.00
   5   0  -3   -0.20    0.86
   5   0  -3    0.02    0.47
   5   0  -3   -0.39    0.96
   5   0  -3    0.51    0.95
   5   0  -3   -0.06    0.41
  -5   0   3    1.37    0.84
  -5   0   3   -0.21    0.47
  -5   0   3    0.19    0.45
  -5   0   3    0.06    1.03
   4   0  -3    3.66    1.18
   4   0  -3    4.07    0.60
   4   0  -3    3.17    1.06
   4   0  -3    3.81    0.57
   4   0  -3    3.76    1.11
   4   0  -3    4.60    0.93
  -4   0   3    3.71    1.00
  -4   0   3    3.43    0.61
  -4   0   3    3.78    0.93
  -4   0   3    3.82    0.60
   3   0  -3   35.77    1.58
   3   0  -3   34.91    1.57
   3   0  -3   38.92    2.14
   3   0  -3   34.05    2.03
   3   0  -3   36.02    1.85
  -3   0   3   34.60    1.58
  -3   0   3   36.10    1.79
  -3   0   3   33.11    2.07
  -3   0   3   35.35    2.10
  -3   0   3   36.05    1.57
   2   0  -3   17.72    1.21
   2   0  -3   16.55    1.57
   2   0  -3   18.43    1.30
   2   0  -3   19.60    1.60
   2   0  -3   18.46    1.32
  -2   0   3   15.14    1.52
  -2   0   3   16.40    1.56
  -2   0   3   17.40    1.22
  -2   0   3   17.33    1.30
  -2   0   3   16.56    1.31
   1   0  -3  186.44    5.59
   1   0  -3  185.47    5.49
   1   0  -3  184.67    5.60
  -1   0   3  181.73    5.62
  -1   0   3  179.60    5.50
  -1   0   3  184.86    5.59
  -1   0   3  186.86    5.28
  -1   0   3  180.45    5.46
   0   0  -3    0.29    0.71
   0   0  -3   -0.14    0.62
   0   0  -3   -0.32    0.41
   0   0   3    0.30    0.42
   0   0   3   -0.08    0.69
   0   0   3   -0.33    0.81
  -1   0  -3  182.33    5.66
  -1   0  -3  181.97    5.68
  -1   0  -3  183.21    5.17
   1   0   3  181.50    5.67
   1   0   3  189.75    5.18
   1   0   3  184.01    5.66
  -2   0  -3   15.90    1.51
  -2   0  -3   17.83    1.52
  -2   0  -3   16.00    1.11
   2   0   3   17.54    1.50
   2   0   3   16.09    1.47
   2   0   3   17.63    0.86
   2   0   3   17.55    1.06
  -3   0  -3   34.25    1.80
  -3   0  -3   34.56    1.72
  -3   0  -3   34.56    1.85
  -3   0  -3   34.11    1.80
   3   0   3   32.88    1.63
   3   0   3   33.27    1.81
   3   0   3   34.59    1.80
   3   0   3   37.45    1.55
  -4   0  -3    3.47    0.94
  -4   0  -3    3.84    0.85
  -4   0  -3    3.86    0.84
  -4   0  -3    3.12    0.81
   4   0   3    4.00    0.81
   4   0   3    3.17    0.93
   4   0   3    4.06    0.86
   4   0   3    3.54    0.84
  -5   0  -3   -0.02    0.76
  -5   0  -3    0.48    0.81
  -5   0  -3    0.82    0.88
  -5   0  -3   -0.30    0.93
   5   0   3   -0.30    0.89
   5   0   3    0.45    0.79
   5   0   3    0.02    0.78
   5   0   3    0.99    1.01
  -6   0  -3   36.53    2.19
  -6   0  -3   37.34    2.00
  -6   0  -3   39.54    2.02
  -6   0  -3   43.47    2.59
   6   0   3   32.34    2.32
   6   0   3   38.58    1.95
   6   0   3   37.87    2.26
   6   0   3   37.33    1.97
  -7   0  -3   68.49    2.71
  -7   0  -3   61.53    3.03
  -7   0  -3   65.44    2.67
  -7   0  -3   63.97    3.47
   7   0   3   66.68    2.68
   7   0   3   70.63    3.36
   7   0   3   70.21    3.19
   7   0   3   66.21    3.17
   7   0   3   66.49    2.67
  -8   0  -3   22.33    1.74
  -8   0  -3   18.73    1.69
  -8   0  -3   21.24    2.00
   8   0   3   19.58    1.61
   8   0   3   20.67    2.51
   8   0   3   18.77    2.46
  -9   0  -3   22.56    1.70
  -9   0  -3   22.14    1.69
  -9   0  -3   21.38    2.21
   9   0   3   20.72    2.90
   9   0   3   15.68    2.78
   9   0   3   21.48    1.63
  10   0   3   11.46    2.12
  10   0   3   10.47    2.10
  11   0   3    3.12    2.28
  11   0   3    5.31    2.12
 -12   0  -3   11.98    2.73
  12   0   3   11.17    2.77
  12   0   3   11.99    2.96
 -13   0  -3    4.64    2.85
  13   0   3    1.43    3.21
  13  -1  -3    3.86    3.08
  13  -1  -3    8.69    3.30
 -13   1   3    3.35    2.76
  12  -1  -3   28.88    4.88
  12  -1  -3   34.73    4.59
  12  -1  -3   40.84    4.74
 -12   1   3   36.53    4.40
  11  -1  -3    4.19    2.21
  11  -1  -3    3.94    2.11
  10  -1  -3   55.28    4.17
  10  -1  -3   63.05    4.26
   9  -1  -3    3.35    1.48
   9  -1  -3    4.47    1.38
   8  -1  -3   29.99    2.53
   8  -1  -3   30.25    2.62
  -8   1   3   24.85    2.14
   7  -1  -3   11.41    1.93
   7  -1  -3    7.89    1.24
   7  -1  -3   10.26    1.36
  -7   1   3    9.15    1.40
  -7   1   3    9.02    1.47
   6  -1  -3  189.28    6.38
   6  -1  -3  185.88    6.82
   6  -1  -3  191.65    6.47
   6  -1  -3  189.10    6.29
  -6   1   3  185.48    6.48
  -6   1   3  185.63    6.22
  -6   1   3  187.07    6.32
   5  -1  -3   35.32    1.47
   5  -1  -3   32.99    1.47
   5  -1  -3   31.56    2.26
   5  -1  -3   31.90    2.15
   5  -1  -3   37.47    2.23
   5  -1  -3   30.57    2.41
  -5   1   3   31.58    2.27
  -5   1   3   28.86    1.99
  -5   1   3   28.61    2.27
  -5   1   3   29.87    1.49
   4  -1  -3  158.33    5.44
   4  -1  -3  161.26    4.88
   4  -1  -3  166.63    5.29
   4  -1  -3  162.66    5.32
   4  -1  -3  154.94    5.69
   4  -1  -3  164.61    4.91
  -4   1   3  162.95    5.46
  -4   1   3  162.58    4.90
  -4   1   3  157.78    5.33
  -4   1   3  156.23    4.90
  -4   1   3  158.56    5.17
   3  -1  -3   33.50    2.04
   3  -1  -3   31.94    1.66
   3  -1  -3   32.38    1.55
   3  -1  -3   32.47    1.52
   3  -1  -3   31.64    1.96
  -3   1   3   25.73    1.97
  -3   1   3   27.78    1.53
  -3   1   3   27.08    1.64
  -3   1   3   26.19    1.49
  -3   1   3   24.68    1.92
   2  -1  -3   61.67    2.70
   2  -1  -3   61.39    2.39
   2  -1  -3   66.36    2.18
   2  -1  -3   64.93    2.39
   2  -1  -3   63.05    2.54
  -2   1   3   61.95    2.58
  -2   1   3   62.30    2.40
  -2   1   3   58.72    2.58
  -2   1   3   65.73    2.25
  -2   1   3   63.62    2.38
   1  -1  -3   83.01    2.92
   1  -1  -3   78.57    2.94
   1  -1  -3   83.60    2.99
   1  -1  -3   84.94    2.49
  -1   1   3   80.68    2.95
  -1   1   3   77.95    2.85
  -1   1   3   82.48    2.49
  -1   1   3   82.65    2.92
   0  -1  -3    3.04    0.83
   0  -1  -3    2.47    0.80
   0  -1  -3    3.09    0.57
   0   1   3    2.55    0.82
   0   1   3    3.58    0.76
  -1  -1  -3   83.60    2.99
  -1  -1  -3   81.99    2.73
  -1  -1  -3   81.12    3.02
   1   1   3   81.97    2.71
   1   1   3   80.98    2.98
   1   1   3   82.30    3.03
  -2  -1  -3   61.37    2.55
  -2  -1  -3   61.12    2.50
  -2  -1  -3   65.77    2.20
  -2  -1  -3   63.00    2.13
   2   1   3   62.42    2.54
   2   1   3   62.49    2.51
   2   1   3   63.14    2.48
  -3  -1  -3   26.85    1.71
  -3  -1  -3   26.57    1.55
  -3  -1  -3   27.49    1.56
  -3  -1  -3   25.76    1.71
   3   1   3   33.29    1.95
   3   1   3   33.09    1.82
   3   1   3   32.40    1.73
  -4  -1  -3  167.07    5.24
  -4  -1  -3  159.59    5.22
  -4  -1  -3  162.91    5.44
  -4  -1  -3  161.51    5.22
   4   1   3  165.90    5.42
   4   1   3  164.49    5.55
   4   1   3  163.88    5.22
   4   1   3  166.42    5.23
  -5  -1  -3   30.33    1.92
  -5  -1  -3   29.45    1.90
  -5  -1  -3   34.58    2.06
   5   1   3   34.71    1.94
   5   1   3   35.14    1.92
   5   1   3   37.46    2.05
   5   1   3   38.23    2.36
   5   1   3   36.05    2.22
  -6  -1  -3  183.07    5.90
  -6  -1  -3  190.63    5.93
  -6  -1  -3  185.05    6.21
   6   1   3  187.41    6.55
   6   1   3  188.58    5.90
   6   1   3  191.11    6.55
   6   1   3  192.55    6.19
   6   1   3  190.48    5.93
  -7  -1  -3    8.42    1.03
  -7  -1  -3    9.47    1.34
  -7  -1  -3    7.79    1.07
   7   1   3   11.92    2.06
   7   1   3    9.21    1.35
   7   1   3    9.34    1.43
   7   1   3   10.89    1.46
   7   1   3    8.74    1.52
  -8  -1  -3   28.98    1.86
  -8  -1  -3   24.61    2.19
  -8  -1  -3   26.84    1.83
   8   1   3   35.25    2.84
   8   1   3   26.22    2.68
   8   1   3   31.86    2.86
   8   1   3   30.70    1.82
   8   1   3   27.69    1.86
  -9  -1  -3    3.61    0.87
  -9  -1  -3    2.19    0.87
  -9  -1  -3    2.34    1.14
   9   1   3    2.49    0.88
   9   1   3    2.97    1.51
   9   1   3    3.70    1.66
 -10  -1  -3   65.29    3.66
  10   1   3   58.21    4.28
  10   1   3   60.72    4.12
  11   1   3    2.46    2.15
  11   1   3    0.71    2.11
 -12  -1  -3   38.60    4.27
  12   1   3   33.35    4.68
  12   1   3   40.55    5.30
 -13  -1  -3    3.23    2.85
  13   1   3    6.39    3.09
  13   1   3    2.18    2.92
  13  -2  -3    3.58    3.01
 -13   2   3    3.47    2.93
  12  -2  -3   -0.40    2.55
 -12   2   3   -2.46    2.23
  11  -2  -3    0.95    2.14
  10  -2  -3    3.83    1.77
   9  -2  -3   39.89    3.27
   8  -2  -3   19.41    2.46
  -8   2   3   17.88    2.43
  -8   2   3   17.92    1.96
  -8   2   3   15.75    2.52
   7  -2  -3   71.93    3.48
   7  -2  -3   69.97    2.40
   7  -2  -3   67.94    2.37
   7  -2  -3   68.68    3.37
   7  -2  -3   69.81    3.66
  -7   2   3   70.92    3.25
  -7   2   3   71.25    3.52
  -7   2   3   71.99    3.46
  -7   2   3   72.24    2.42
   6  -2  -3   75.92    3.49
   6  -2  -3   79.52    2.80
   6  -2  -3   76.34    3.57
   6  -2  -3   79.14    3.88
   6  -2  -3   80.60    2.81
  -6   2   3   83.12    3.41
  -6   2   3   83.49    3.59
  -6   2   3   86.19    3.69
  -6   2   3   84.02    2.81
   5  -2  -3    5.31    1.21
   5  -2  -3    6.16    1.26
   5  -2  -3    5.43    0.84
   5  -2  -3    6.23    0.85
  -5   2   3    5.21    1.30
  -5   2   3    4.03    1.06
  -5   2   3    6.41    1.04
  -5   2   3    6.05    0.83
  -5   2   3    7.24    1.34
   4  -2  -3  136.95    4.33
   4  -2  -3  137.96    4.32
   4  -2  -3  139.15    5.05
  -4   2   3  134.67    4.32
  -4   2   3  129.87    5.04
  -4   2   3  128.93    4.76
  -4   2   3  133.94    4.31
  -4   2   3  129.51    4.66
  -4   2   3  129.22    4.48
   3  -2  -3   13.37    1.45
   3  -2  -3   12.07    1.35
   3  -2  -3   10.31    1.80
  -3   2   3   18.97    1.49
  -3   2   3   18.87    1.91
  -3   2   3   19.75    1.39
  -3   2   3   19.51    1.44
  -3   2   3   16.81    1.83
  -3   2   3   18.76    1.80
   2  -2  -3   -0.51    0.74
   2  -2  -3   -0.12    0.70
   2  -2  -3    0.15    0.78
   2  -2  -3    0.02    0.53
  -2   2   3    2.39    0.79
  -2   2   3    1.29    0.95
  -2   2   3    1.98    0.64
  -2   2   3    1.15    0.77
  -2   2   3    2.06    0.88
   1  -2  -3  171.48    5.37
   1  -2  -3  172.24    4.89
   1  -2  -3  171.42    5.43
   1  -2  -3  168.64    5.34
  -1   2   3  165.72    5.41
  -1   2   3  169.92    5.33
  -1   2   3  163.28    5.33
   0  -2  -3   80.11    3.03
   0  -2  -3   81.70    2.98
   0   2   3   77.99    2.63
   0   2   3   76.98    3.01
  -1  -2  -3  167.39    5.37
  -1  -2  -3  168.26    5.15
  -1  -2  -3  161.43    5.37
   1   2   3  169.33    5.38
   1   2   3  176.02    5.38
  -2  -2  -3    2.16    0.92
  -2  -2  -3    1.76    0.86
  -2  -2  -3    1.23    0.77
   2   2   3    1.04    0.83
   2   2   3    0.16    0.37
   2   2   3    0.77    0.77
   2   2   3    0.06    0.74
  -3  -2  -3   19.78    1.62
  -3  -2  -3   17.35    1.59
  -3  -2  -3   19.25    1.72
   3   2   3   13.11    1.52
   3   2   3   10.13    1.47
   3   2   3   11.51    1.14
   3   2   3   12.72    1.66
  -4  -2  -3  129.82    4.53
  -4  -2  -3  132.65    4.52
  -4  -2  -3  129.58    4.81
   4   2   3  138.03    4.53
   4   2   3  138.65    4.83
   4   2   3  142.37    4.59
   4   2   3  136.83    4.52
  -5  -2  -3    4.72    0.96
  -5  -2  -3    6.59    1.10
  -5  -2  -3    7.15    1.03
   5   2   3    7.35    1.09
   5   2   3    7.04    1.27
   5   2   3    8.96    1.53
   5   2   3    5.22    0.94
  -6  -2  -3   86.70    3.18
  -6  -2  -3   85.48    3.18
  -6  -2  -3   89.43    3.46
   6   2   3   79.56    3.11
   6   2   3   83.29    3.56
   6   2   3   73.64    3.54
   6   2   3   79.32    3.10
  -7  -2  -3   67.41    3.18
  -7  -2  -3   73.00    2.89
  -7  -2  -3   76.33    2.90
   7   2   3   67.01    3.52
   7   2   3   69.75    3.50
   7   2   3   69.01    2.83
   7   2   3   74.29    3.38
   7   2   3   70.63    2.88
  -8  -2  -3   13.27    1.92
  -8  -2  -3   16.32    1.72
  -8  -2  -3   18.50    1.78
   8   2   3   17.70    2.56
   8   2   3   18.95    1.72
   8   2   3   26.26    2.71
   8   2   3   20.53    1.71
  -9  -2  -3   37.00    2.12
  -9  -2  -3   39.53    2.75
  -9  -2  -3   40.99    2.17
   9   2   3   41.57    3.53
   9   2   3   43.45    2.13
   9   2   3   43.60    3.42
   9   2   3   41.23    3.50
 -10  -2  -3    7.10    1.53
  10   2   3    8.51    2.16
  10   2   3    6.77    2.14
  10   2   3    7.16    2.22
  11   2   3    4.32    2.29
  11   2   3    1.61    2.20
 -12  -2  -3    3.13    2.38
  12   2   3    1.77    2.66
  12   2   3    3.57    2.76
 -13  -2  -3    7.93    2.69
  13   2   3    3.83    3.58
  13   2   3   -1.46    3.10
  12  -3  -3    0.59    2.69
 -12   3   3    5.57    2.54
  11  -3  -3   10.13    2.62
 -11   3   3    8.27    2.49
  10  -3  -3   20.56    3.39
   9  -3  -3    0.28    1.40
  -9   3   3   -0.30    1.47
  -9   3   3   -1.60    1.52
   8  -3  -3   58.25    2.36
   8  -3  -3   60.02    2.31
   8  -3  -3   65.54    3.61
  -8   3   3   57.90    3.12
  -8   3   3   63.61    3.51
  -8   3   3   61.67    2.41
  -8   3   3   63.07    3.70
   7  -3  -3   12.95    2.18
   7  -3  -3   14.36    1.42
   7  -3  -3   15.07    1.55
  -7   3   3   11.72    2.21
  -7   3   3   11.81    1.46
  -7   3   3   10.51    1.65
  -7   3   3    8.88    1.42
  -7   3   3    9.29    1.45
   6  -3  -3    9.52    1.50
   6  -3  -3   10.37    1.58
   6  -3  -3   13.03    2.12
  -6   3   3   15.29    2.00
  -6   3   3   13.96    1.99
  -6   3   3   12.97    1.61
  -6   3   3   13.38    1.82
  -6   3   3   12.50    1.49
   5  -3  -3   94.15    3.35
   5  -3  -3   89.65    4.02
   5  -3  -3   94.53    3.37
  -5   3   3   92.81    3.56
  -5   3   3   87.05    3.76
  -5   3   3   89.67    4.09
  -5   3   3   89.08    3.33
  -5   3   3   86.98    3.65
   4  -3  -3  181.59    5.67
   4  -3  -3  172.93    6.29
   4  -3  -3  178.58    5.68
  -4   3   3  172.48    5.83
  -4   3   3  173.41    6.29
  -4   3   3  179.62    5.66
  -4   3   3  177.87    5.70
  -4   3   3  178.40    6.02
   3  -3  -3    0.64    0.79
   3  -3  -3    1.10    0.86
   3  -3  -3    1.31    1.07
  -3   3   3    2.61    0.87
  -3   3   3    3.04    0.86
  -3   3   3    2.61    0.99
  -3   3   3    3.21    1.14
   2  -3  -3   50.30    2.35
   2  -3  -3   50.07    2.32
   2  -3  -3   49.04    1.97
   2  -3  -3   51.44    2.44
  -2   3   3   50.54    2.49
  -2   3   3   48.76    2.34
  -2   3   3   46.94    2.34
   1  -3  -3    4.38    0.98
   1  -3  -3    3.98    0.85
  -1   3   3    2.81    0.90
  -1   3   3    2.89    0.95
  -1   3   3    2.82    0.84
   0  -3  -3   46.15    2.34
   0  -3  -3   42.39    2.24
   0   3   3   43.82    2.32
   0   3   3   42.51    2.27
  -1  -3  -3    1.76    0.94
  -1  -3  -3    0.96    0.82
   1   3   3    3.27    0.89
   1   3   3    4.34    0.92
  -2  -3  -3   46.99    2.36
  -2  -3  -3   46.73    2.41
  -2  -3  -3   48.56    2.34
   2   3   3   49.47    2.40
   2   3   3   50.39    2.39
  -3  -3  -3    2.30    0.88
  -3  -3  -3    4.19    1.11
  -3  -3  -3    1.47    0.88
   3   3   3    0.67    0.83
   3   3   3    1.98    0.90
  -4  -3  -3  176.48    5.76
  -4  -3  -3  178.21    5.75
  -4  -3  -3  179.92    6.04
   4   3   3  176.30    5.75
   4   3   3  175.39    5.74
   4   3   3  172.28    5.98
   4   3   3  180.43    5.74
  -5  -3  -3   88.58    3.45
  -5  -3  -3   92.11    3.83
  -5  -3  -3   88.52    3.47
   5   3   3   89.15    3.83
   5   3   3   93.50    3.52
   5   3   3   89.04    3.44
   5   3   3   93.83    3.48
  -6  -3  -3   13.63    1.79
  -6  -3  -3   13.18    1.71
  -6  -3  -3   11.35    1.54
   6   3   3   11.03    1.65
   6   3   3   11.00    1.52
   6   3   3   11.91    1.69
   6   3   3    9.77    1.83
  -7  -3  -3   10.71    1.72
  -7  -3  -3   10.06    1.27
  -7  -3  -3   10.84    1.76
   7   3   3   13.91    1.71
   7   3   3   12.98    1.78
   7   3   3   18.13    2.28
  -8  -3  -3   65.50    2.85
  -8  -3  -3   62.61    3.23
  -8  -3  -3   61.51    2.80
   8   3   3   62.16    2.79
   8   3   3   65.10    3.52
   8   3   3   65.06    3.63
   8   3   3   57.47    2.75
  -9  -3  -3   -1.01    1.01
  -9  -3  -3    1.48    1.35
  -9  -3  -3    0.51    1.01
   9   3   3    0.16    1.65
   9   3   3    1.09    1.03
   9   3   3    1.11    1.65
 -10  -3  -3   15.77    1.88
 -10  -3  -3   22.48    2.47
 -10  -3  -3   19.05    1.76
  10   3   3   15.89    2.40
  10   3   3   13.04    2.42
  10   3   3   16.68    1.72
  10   3   3   19.50    3.42
  11   3   3    5.98    2.65
  11   3   3    7.69    2.67
  11   3   3   12.84    2.77
 -12  -3  -3    8.04    2.85
  12   3   3    2.58    2.90
  12   3   3    7.00    2.94
  12   3   3    5.48    2.93
  12  -4  -3    2.27    2.80
 -12   4   3    2.76    2.60
  11  -4  -3   16.25    2.63
 -11   4   3   13.62    2.90
  10  -4  -3   23.92    3.73
 -10   4   3   20.25    3.53
   9  -4  -3   18.89    3.14
   9  -4  -3   13.90    1.75
   9  -4  -3   15.05    1.68
  -9   4   3   12.71    2.33
  -9   4   3   16.63    1.75
  -9   4   3   17.00    2.83
   8  -4  -3    2.82    1.01
   8  -4  -3    0.34    0.95
  -8   4   3    2.61    1.43
  -8   4   3    0.58    0.95
  -8   4   3    0.25    1.37
  -8   4   3    2.28    1.13
   7  -4  -3   34.83    2.21
   7  -4  -3   27.07    2.15
  -7   4   3   36.53    2.81
  -7   4   3   33.43    2.34
  -7   4   3   28.24    2.74
  -7   4   3   32.95    2.14
  -7   4   3   35.35    2.62
   6  -4  -3  112.88    4.11
   6  -4  -3  115.01    4.20
  -6   4   3  114.70    4.37
  -6   4   3  121.23    4.56
  -6   4   3  111.98    4.82
  -6   4   3  113.37    4.14
  -6   4   3  116.77    4.64
   5  -4  -3   76.60    3.18
   5  -4  -3   82.99    3.30
  -5   4   3   78.75    3.76
  -5   4   3   79.25    3.59
  -5   4   3   80.45    3.48
  -5   4   3   76.80    3.23
   4  -4  -3  155.76    5.28
   4  -4  -3  160.24    5.30
  -4   4   3  157.19    5.55
  -4   4   3  155.56    5.26
  -4   4   3  155.46    5.82
   3  -4  -3  113.68    4.05
   3  -4  -3  111.70    4.06
  -3   4   3  109.37    4.04
  -3   4   3  103.64    4.30
   2  -4  -3   56.36    2.76
   2  -4  -3   54.93    2.69
  -2   4   3   66.14    2.80
  -2   4   3   61.97    2.82
  -2   4   3   66.79    2.90
   1  -4  -3    2.00    0.92
   1  -4  -3    1.92    0.92
  -1   4   3    4.28    1.08
  -1   4   3    5.09    1.11
  -1   4   3    3.87    0.94
   0  -4  -3  131.51    4.59
   0  -4  -3  128.36    4.56
   0   4   3  130.59    4.61
  -1  -4  -3    5.05    1.19
  -1  -4  -3    4.48    1.06
   1   4   3    2.51    0.94
   1   4   3    3.85    1.01
  -2  -4  -3   64.77    2.87
  -2  -4  -3   61.41    2.78
  -2  -4  -3   65.88    2.79
   2   4   3   54.77    2.75
   2   4   3   57.02    2.80
  -3  -4  -3  106.44    4.03
  -3  -4  -3  103.97    4.07
  -3  -4  -3  104.83    4.13
   3   4   3  111.94    4.09
   3   4   3  117.86    4.08
  -4  -4  -3  153.63    5.26
  -4  -4  -3  152.94    5.48
  -4  -4  -3  153.21    5.30
   4   4   3  155.00    5.27
   4   4   3  155.97    5.28
  -5  -4  -3   81.63    3.68
  -5  -4  -3   78.13    3.34
  -5  -4  -3   81.07    3.38
   5   4   3   85.70    3.40
   5   4   3   83.26    3.33
   5   4   3   81.58    3.40
  -6  -4  -3  115.93    4.24
  -6  -4  -3  109.53    4.55
  -6  -4  -3  117.95    4.20
   6   4   3  112.34    4.19
   6   4   3  107.94    4.52
   6   4   3  110.61    4.31
   6   4   3  114.04    4.16
  -7  -4  -3   28.17    2.66
  -7  -4  -3   32.46    2.38
  -7  -4  -3   36.11    2.36
   7   4   3   31.13    2.56
   7   4   3   33.90    2.32
   7   4   3   31.03    2.25
  -8  -4  -3    2.48    1.36
  -8  -4  -3    1.65    1.17
  -8  -4  -3    0.87    1.10
   8   4   3    1.08    1.48
   8   4   3    2.07    1.17
  -9  -4  -3   19.36    2.17
  -9  -4  -3   14.13    2.19
  -9  -4  -3   12.35    1.79
   9   4   3   12.90    2.04
   9   4   3   21.93    3.17
   9   4   3   14.01    2.14
 -10  -4  -3   24.28    2.82
 -10  -4  -3   20.51    2.28
 -10  -4  -3   20.88    2.14
  10   4   3   23.14    2.16
  10   4   3   23.23    3.57
  10   4   3   21.17    3.81
 -11  -4  -3    9.79    2.53
  11   4   3   14.69    2.82
  11   4   3   16.38    2.97
  11   4   3   15.35    2.91
 -12  -4  -3    3.74    2.60
  12   4   3    3.79    3.03
  12   4   3   -1.32    2.90
  12   4   3    2.07    3.07
  12  -5  -3    2.27    2.80
  11  -5  -3    9.85    2.54
 -11   5   3    9.29    2.95
  10  -5  -3    0.52    1.19
  10  -5  -3    0.24    1.98
  10  -5  -3    1.76    1.15
 -10   5   3    1.83    2.18
 -10   5   3    0.11    1.35
 -10   5   3    0.37    2.02
 -10   5   3    1.89    1.19
   9  -5  -3   10.19    1.49
   9  -5  -3   10.39    1.41
  -9   5   3   11.76    2.02
  -9   5   3   11.88    2.11
  -9   5   3    9.98    1.95
   8  -5  -3   -0.35    1.13
   8  -5  -3   -1.10    1.16
  -8   5   3    1.44    1.15
  -8   5   3    0.44    1.47
  -8   5   3    0.37    1.35
   7  -5  -3   35.01    2.49
   7  -5  -3   31.03    2.43
  -7   5   3   31.77    2.82
  -7   5   3   33.45    2.70
  -7   5   3   33.00    2.47
   6  -5  -3   10.21    1.34
   6  -5  -3    9.13    1.42
  -6   5   3    9.18    1.54
  -6   5   3    7.88    1.30
  -6   5   3    5.38    1.37
  -6   5   3    6.14    1.39
   5  -5  -3   40.73    2.45
   5  -5  -3   33.71    2.48
  -5   5   3   37.81    2.53
  -5   5   3   34.39    2.40
  -5   5   3   33.11    2.65
  -5   5   3   37.79    2.52
   4  -5  -3    2.09    1.05
   4  -5  -3    1.55    1.06
  -4   5   3    1.56    1.03
  -4   5   3    2.73    1.16
   3  -5  -3  158.08    5.52
   3  -5  -3  161.57    5.50
  -3   5   3  157.29    5.77
  -3   5   3  155.24    5.47
   2  -5  -3   17.80    2.07
   2  -5  -3   18.59    2.08
  -2   5   3   18.35    2.07
  -2   5   3   22.51    2.08
   1  -5  -3   29.43    2.30
   1  -5  -3   30.13    2.25
  -1   5   3   29.64    2.29
   0  -5  -3   13.40    2.03
   0  -5  -3   18.03    1.98
   0   5   3   14.40    1.86
   0   5   3   13.50    1.95
  -1  -5  -3   30.16    2.24
  -1  -5  -3   27.78    2.30
   1   5   3   30.21    2.23
   1   5   3   26.40    2.16
  -2  -5  -3   22.60    2.15
  -2  -5  -3   19.69    2.08
   2   5   3   16.72    2.04
   2   5   3   20.01    2.12
  -3  -5  -3  143.80    5.29
  -3  -5  -3  151.66    5.33
  -3  -5  -3  156.36    5.39
   3   5   3  153.10    5.34
   3   5   3  151.12    5.31
  -4  -5  -3    2.63    1.07
  -4  -5  -3    1.39    1.10
  -4  -5  -3    2.59    1.06
   4   5   3    1.81    1.09
   4   5   3    0.92    0.98
  -5  -5  -3   34.69    2.36
  -5  -5  -3   33.28    2.46
  -5  -5  -3   31.28    2.51
   5   5   3   36.00    2.38
   5   5   3   37.36    2.38
  -6  -5  -3   13.18    2.13
  -6  -5  -3    7.33    1.48
  -6  -5  -3    7.61    1.35
   6   5   3    8.61    1.35
   6   5   3    7.14    1.32
  -7  -5  -3   32.11    2.61
  -7  -5  -3   33.26    2.57
   7   5   3   29.56    2.44
   7   5   3   28.34    2.59
  -8  -5  -3    2.10    1.29
  -8  -5  -3    1.06    1.27
   8   5   3    1.03    1.25
   8   5   3    0.35    1.42
  -9  -5  -3    6.57    1.84
  -9  -5  -3   10.52    1.56
  -9  -5  -3   12.21    1.58
   9   5   3   10.03    1.52
   9   5   3   10.08    2.01
 -10  -5  -3   -4.53    1.40
 -10  -5  -3    0.45    1.39
 -10  -5  -3   -1.28    1.39
  10   5   3   -2.60    2.11
  10   5   3   -1.99    1.24
  10   5   3    1.44    1.98
 -11  -5  -3    3.40    2.43
 -11  -5  -3    5.07    1.40
 -11  -5  -3    7.11    1.38
  11   5   3   10.02    2.66
  11   5   3    8.32    2.83
  11   5   3   13.42    2.13
 -12  -5  -3    5.78    2.62
  12   5   3    5.84    3.17
  12   5   3    0.10    3.09
  12   5   3    0.41    3.04
  12  -6  -3   -4.93    2.87
 -12   6   3   -0.25    3.31
  11  -6  -3   12.98    3.02
  11  -6  -3   10.93    1.54
  11  -6  -3   12.78    1.66
 -11   6   3   12.09    1.83
 -11   6   3    9.05    2.96
 -11   6   3    9.64    3.15
 -11   6   3   10.49    1.65
  10  -6  -3    8.53    1.73
  10  -6  -3    7.25    1.56
 -10   6   3    8.43    2.58
 -10   6   3    8.88    2.47
 -10   6   3    6.40    1.63
   9  -6  -3    9.63    1.77
   9  -6  -3   12.09    1.74
  -9   6   3   10.47    1.75
  -9   6   3   10.21    2.28
  -9   6   3   12.19    2.22
   8  -6  -3    1.03    1.36
   8  -6  -3    1.29    1.38
  -8   6   3    1.26    1.44
  -8   6   3    1.60    1.78
   7  -6  -3   19.24    2.50
   7  -6  -3   20.12    2.51
  -7   6   3   21.62    2.54
  -7   6   3   24.26    2.82
  -7   6   3   20.44    2.57
   6  -6  -3    7.99    1.48
   6  -6  -3    6.84    1.51
  -6   6   3   11.30    1.61
  -6   6   3    7.46    1.55
  -6   6   3    9.31    1.51
   5  -6  -3   32.53    2.62
   5  -6  -3   31.26    2.48
  -5   6   3   24.32    2.52
  -5   6   3   35.59    2.48
  -5   6   3   30.85    2.45
   4  -6  -3   19.93    2.31
   4  -6  -3   25.15    2.35
  -4   6   3   29.68    2.36
  -4   6   3   31.51    2.46
   3  -6  -3   12.72    2.06
   3  -6  -3   15.49    2.07
  -3   6   3   13.72    2.05
  -3   6   3   16.58    2.15
   2  -6  -3   87.18    3.82
   2  -6  -3   86.62    3.81
  -2   6   3   92.60    3.83
   1  -6  -3    1.70    1.17
   1  -6  -3    3.00    1.08
  -1   6   3    0.30    0.97
   0  -6  -3   77.49    3.52
   0  -6  -3   74.31    3.55
   0   6   3   79.79    3.56
  -1  -6  -3    1.43    1.09
  -1  -6  -3    3.05    1.19
   1   6   3    1.95    1.24
  -2  -6  -3   89.15    3.88
  -2  -6  -3   88.40    3.79
   2   6   3   91.59    3.86
  -3  -6  -3   14.38    2.10
  -3  -6  -3   10.85    2.00
   3   6   3   16.95    2.12
  -4  -6  -3   28.30    2.42
  -4  -6  -3   29.20    2.41
  -4  -6  -3   26.66    2.40
   4   6   3   24.00    2.29
  -5  -6  -3   31.28    2.54
  -5  -6  -3   29.71    2.49
  -5  -6  -3   27.49    2.56
   5   6   3   33.01    2.50
  -6  -6  -3   10.11    1.62
  -6  -6  -3    8.91    1.56
  -6  -6  -3    7.38    1.45
   6   6   3    7.31    1.41
  -7  -6  -3   29.06    2.83
  -7  -6  -3   20.75    2.64
   7   6   3   20.96    2.59
   7   6   3   24.32    2.55
  -8  -6  -3    2.39    1.51
  -8  -6  -3    2.53    1.47
   8   6   3    4.95    1.49
   8   6   3    1.98    1.56
  -9  -6  -3   16.77    2.87
  -9  -6  -3    6.09    1.77
   9   6   3   10.10    1.85
   9   6   3   12.11    2.13
 -10  -6  -3    8.55    1.73
 -10  -6  -3    8.89    1.89
  10   6   3    6.33    2.39
  10   6   3    6.43    1.67
 -11  -6  -3   11.13    1.82
 -11  -6  -3   12.21    2.77
 -11  -6  -3   12.48    1.84
  11   6   3   16.73    3.10
  11   6   3   14.23    3.01
  11   6   3   11.86    1.76
 -12  -6  -3    1.50    2.88
  12   6   3    3.35    3.44
  12   6   3    2.44    3.12
  12   6   3    5.02    3.38
  11  -7  -3    1.70    1.85
  11  -7  -3    3.44    2.02
 -11   7   3    2.12    2.18
 -11   7   3    0.06    2.92
 -11   7   3    2.41    1.92
 -11   7   3    1.05    3.13
  10  -7  -3   28.17    3.12
  10  -7  -3   21.65    3.38
 -10   7   3   27.75    3.38
 -10   7   3   24.89    3.14
 -10   7   3   24.13    3.26
   9  -7  -3   31.94    3.13
   9  -7  -3   31.82    3.36
  -9   7   3   25.63    4.00
  -9   7   3   29.48    3.60
  -9   7   3   28.04    3.35
   8  -7  -3   12.39    1.90
   8  -7  -3    9.83    1.95
  -8   7   3   11.90    1.89
  -8   7   3   12.18    2.24
   7  -7  -3   90.21    4.34
   7  -7  -3   84.01    4.26
  -7   7   3   89.79    4.30
  -7   7   3   86.12    4.60
  -7   7   3   90.80    4.44
   6  -7  -3   35.77    3.04
   6  -7  -3   36.14    3.14
  -6   7   3   38.85    3.07
  -6   7   3   38.53    2.92
  -6   7   3   39.84    3.00
   5  -7  -3   20.25    2.46
   5  -7  -3   18.38    2.57
  -5   7   3   17.36    2.46
  -5   7   3   17.08    2.40
   4  -7  -3   11.27    1.58
   4  -7  -3    8.73    1.60
  -4   7   3   11.06    1.45
  -4   7   3   11.79    2.16
   3  -7  -3    3.77    1.26
   3  -7  -3    4.49    1.19
  -3   7   3    3.47    1.27
  -3   7   3    2.51    1.21
   2  -7  -3    8.18    1.35
   2  -7  -3   10.98    1.51
  -2   7   3   15.12    1.98
   1  -7  -3   79.04    3.64
   1  -7  -3   84.77    3.61
  -1   7   3   72.20    3.56
   0  -7  -3   43.10    2.83
   0  -7  -3   42.94    2.80
   0   7   3   45.12    2.79
  -1  -7  -3   75.87    3.61
  -1  -7  -3   77.58    3.61
   1   7   3   81.25    3.68
  -2  -7  -3   16.43    2.15
  -2  -7  -3   11.81    2.04
   2   7   3   13.08    2.02
  -3  -7  -3    2.52    1.14
  -3  -7  -3    2.03    1.16
   3   7   3    3.40    1.14
  -4  -7  -3   12.58    2.11
  -4  -7  -3   12.19    2.19
  -4  -7  -3   11.23    1.52
   4   7   3   14.25    2.19
  -5  -7  -3   17.29    2.31
  -5  -7  -3   20.95    2.60
  -5  -7  -3   19.58    2.56
   5   7   3   17.76    2.47
  -6  -7  -3   44.84    3.17
  -6  -7  -3   40.17    3.13
  -6  -7  -3   35.81    2.88
   6   7   3   40.12    3.02
  -7  -7  -3   83.17    4.29
  -7  -7  -3   86.85    4.33
   7   7   3   87.37    4.20
  -8  -7  -3   10.94    2.04
  -8  -7  -3   10.25    1.91
   8   7   3   11.80    1.97
   8   7   3   12.51    1.97
  -9  -7  -3   28.62    3.50
  -9  -7  -3   25.38    3.36
   9   7   3   28.21    3.20
   9   7   3   29.93    3.57
 -10  -7  -3   21.88    2.43
 -10  -7  -3   31.45    3.59
  10   7   3   24.05    3.11
  10   7   3   25.01    3.42
 -11  -7  -3    3.03    1.92
 -11  -7  -3    0.39    1.91
 -11  -7  -3    5.08    2.63
  11   7   3    2.37    1.90
  11   7   3    5.87    2.96
  11  -8  -3    5.22    2.48
  11  -8  -3    3.17    2.24
 -11   8   3    8.94    3.34
 -11   8   3   10.90    3.29
 -11   8   3    6.62    2.39
 -11   8   3    5.43    2.67
  10  -8  -3    2.80    2.21
  10  -8  -3    1.03    1.96
 -10   8   3    9.73    2.77
 -10   8   3    3.65    2.12
 -10   8   3    2.65    2.63
   9  -8  -3   15.34    2.27
   9  -8  -3   15.57    2.36
  -9   8   3   15.12    2.72
  -9   8   3   10.12    2.58
  -9   8   3   17.14    2.36
   8  -8  -3    0.04    1.78
   8  -8  -3    1.47    1.76
  -8   8   3    0.20    1.77
  -8   8   3   -0.10    1.79
   7  -8  -3    5.83    1.88
   7  -8  -3    3.99    1.85
  -7   8   3    5.64    1.77
  -7   8   3    5.92    1.83
   6  -8  -3    1.79    1.65
   6  -8  -3    2.04    1.68
  -6   8   3    0.97    1.54
   5  -8  -3   15.90    2.86
   5  -8  -3    9.82    1.76
  -5   8   3   10.11    1.75
  -5   8   3   15.44    2.49
   4  -8  -3    3.03    1.40
   4  -8  -3    0.70    1.33
  -4   8   3    2.86    1.24
  -4   8   3    3.71    1.43
   3  -8  -3   28.55    2.49
   3  -8  -3   27.39    2.65
  -3   8   3   26.89    2.55
   2  -8  -3   17.92    2.23
   2  -8  -3   19.01    2.19
  -2   8   3   17.45    2.21
   1  -8  -3   39.61    2.74
   1  -8  -3   38.52    2.66
  -1   8   3   41.57    2.71
   0  -8  -3   31.35    2.56
   0  -8  -3   33.95    2.59
   0   8   3   29.43    2.49
  -1  -8  -3   42.51    2.78
  -1  -8  -3   40.94    2.81
   1   8   3   37.02    2.68
  -2  -8  -3   18.76    2.31
  -2  -8  -3   19.46    2.22
   2   8   3   18.52    2.17
  -3  -8  -3   23.71    2.54
  -3  -8  -3   30.43    2.63
   3   8   3   28.88    2.53
  -4  -8  -3    2.62    1.33
  -4  -8  -3    2.85    1.30
  -4  -8  -3    3.89    1.38
   4   8   3    4.90    1.45
  -5  -8  -3    5.79    1.64
  -5  -8  -3   11.85    1.87
  -5  -8  -3   13.62    2.40
   5   8   3   13.44    1.90
  -6  -8  -3    1.07    1.64
  -6  -8  -3   -0.13    1.31
  -6  -8  -3   -2.22    1.56
   6   8   3    3.02    1.62
  -7  -8  -3    8.89    1.96
  -7  -8  -3    4.28    1.91
   7   8   3    5.16    1.88
  -8  -8  -3    0.48    1.97
  -8  -8  -3   -0.69    1.83
   8   8   3    0.75    1.84
  -9  -8  -3   18.11    2.52
  -9  -8  -3   17.64    2.47
   9   8   3   20.14    3.62
   9   8   3   16.43    2.35
 -10  -8  -3    3.52    2.16
 -10  -8  -3   -0.08    2.25
  10   8   3    4.78    2.55
  10   8   3    4.59    2.16
 -11  -8  -3    7.05    2.48
 -11  -8  -3    3.28    2.21
 -11  -8  -3    5.07    2.89
  11   8   3   10.27    2.49
  11   8   3    0.72    3.17
 -11   9   3    2.19    3.62
  10  -9  -3   10.86    2.51
  10  -9  -3   10.13    2.68
 -10   9   3    2.99    2.56
 -10   9   3    6.22    3.01
 -10   9   3    5.61    3.02
   9  -9  -3    7.60    2.48
   9  -9  -3    6.85    2.35
  -9   9   3   10.25    2.90
  -9   9   3    7.58    2.48
  -9   9   3    8.78    2.55
   8  -9  -3   13.73    2.33
   8  -9  -3   13.40    2.48
  -8   9   3    9.24    2.31
  -8   9   3   13.24    2.67
   7  -9  -3   45.83    4.04
   7  -9  -3   40.55    3.74
  -7   9   3   34.80    3.87
  -7   9   3   34.40    3.80
   6  -9  -3   12.05    2.22
   6  -9  -3    6.53    1.96
  -6   9   3   11.09    2.09
   5  -9  -3   32.82    3.46
   5  -9  -3   37.27    3.35
  -5   9   3   40.15    3.35
  -5   9   3   33.29    3.38
   4  -9  -3    2.10    1.39
   4  -9  -3    5.63    1.72
  -4   9   3    5.07    1.58
  -4   9   3    2.88    1.57
   3  -9  -3    0.02    1.34
   3  -9  -3    1.45    1.13
  -3   9   3    1.55    1.33
   2  -9  -3   45.80    3.11
   2  -9  -3   47.43    2.98
  -2   9   3   54.57    3.14
   1  -9  -3   41.41    2.82
  -1   9   3   40.14    2.78
   0  -9  -3   -0.25    1.00
   0  -9  -3    1.28    1.13
   0   9   3   -0.79    0.99
  -1  -9  -3   45.58    2.94
  -1  -9  -3   40.81    2.88
   1   9   3   38.36    3.01
  -2  -9  -3   52.19    3.20
  -2  -9  -3   49.16    3.18
   2   9   3   45.54    2.99
  -3  -9  -3    1.81    1.27
  -3  -9  -3    3.64    1.57
   3   9   3    0.93    1.22
  -4  -9  -3    1.11    1.41
  -4  -9  -3    1.84    1.53
   4   9   3    4.35    1.58
  -5  -9  -3   35.69    3.19
  -5  -9  -3   39.27    3.44
  -5  -9  -3   34.71    3.49
   5   9   3   42.82    3.43
  -6  -9  -3    7.18    2.07
  -6  -9  -3   11.68    2.19
   6   9   3   11.80    2.14
  -7  -9  -3   41.17    4.07
  -7  -9  -3   36.18    3.89
   7   9   3   44.20    3.94
  -8  -9  -3   13.63    2.45
  -8  -9  -3   15.93    2.61
   8   9   3   14.53    2.43
  -9  -9  -3    9.11    2.51
  -9  -9  -3   10.99    2.68
   9   9   3   11.86    2.65
   9   9   3    4.64    2.36
 -10  -9  -3    7.96    2.80
 -10  -9  -3   14.68    2.66
  10   9   3   10.46    2.62
  10   9   3   10.35    2.88
  11   9   3    2.67    3.34
  10 -10  -3   12.73    3.20
  10 -10  -3   12.66    3.00
 -10  10   3   11.36    3.10
 -10  10   3    6.17    3.37
 -10  10   3   13.60    3.48
   9 -10  -3    1.42    2.52
   9 -10  -3   -0.17    2.67
  -9  10   3   -1.32    2.67
  -9  10   3    5.79    2.68
  -9  10   3    2.64    2.80
   8 -10  -3    5.12    2.41
   8 -10  -3    5.98    2.44
  -8  10   3    5.12    2.28
  -8  10   3    0.53    2.37
   7 -10  -3    1.90    2.19
   7 -10  -3    1.13    2.08
  -7  10   3    5.18    2.15
  -7  10   3    5.25    2.25
   6 -10  -3    2.76    2.09
   6 -10  -3    5.31    2.09
  -6  10   3    3.02    2.01
   5 -10  -3   21.09    3.39
   5 -10  -3   21.98    3.67
  -5  10   3   23.50    3.50
  -5  10   3   25.50    3.55
   4 -10  -3    9.94    1.94
   4 -10  -3    7.56    1.66
  -4  10   3   11.18    2.20
  -4  10   3    9.41    1.94
   3 -10  -3   92.06    4.52
   3 -10  -3   86.39    4.40
  -3  10   3   95.21    4.52
   2 -10  -3    4.38    1.44
  -2  10   3    2.67    1.45
   1 -10  -3   13.38    2.38
   0 -10  -3    1.28    1.28
  -1 -10  -3   19.54    2.46
  -2 -10  -3    5.27    1.50
  -2 -10  -3    3.10    1.42
  -3 -10  -3   83.42    4.38
  -3 -10  -3   87.58    4.38
   3  10   3   87.82    4.35
  -4 -10  -3    8.68    1.90
  -4 -10  -3   12.51    2.08
   4  10   3    7.45    1.78
  -5 -10  -3   19.47    3.56
  -5 -10  -3   19.46    2.67
   5  10   3   19.31    2.56
  -6 -10  -3    4.88    2.07
  -6 -10  -3    5.14    2.10
   6  10   3    3.44    1.91
  -7 -10  -3    1.60    2.31
  -7 -10  -3   -0.37    2.02
   7  10   3    5.72    2.19
  -8 -10  -3    7.89    2.50
  -8 -10  -3    0.20    2.57
   8  10   3    4.97    2.40
  -9 -10  -3    6.91    2.86
  -9 -10  -3    4.55    2.66
   9  10   3    5.94    2.60
 -10 -10  -3   10.70    3.26
 -10 -10  -3    5.96    3.14
  10  10   3   14.35    3.22
  10  10   3    8.68    2.90
   9 -11  -3    1.51    3.04
   9 -11  -3   -2.78    2.95
  -9  11   3   -0.63    3.08
  -9  11   3    0.83    2.83
  -9  11   3    2.23    3.03
   8 -11  -3   -0.04    2.64
   8 -11  -3    1.67    2.64
  -8  11   3    0.02    2.59
  -8  11   3    0.48    2.63
   7 -11  -3    4.59    2.55
   7 -11  -3    4.34    2.44
  -7  11   3    6.29    2.42
  -7  11   3    3.84    2.18
   6 -11  -3    3.50    2.39
   6 -11  -3    4.66    2.29
  -6  11   3    3.03    2.32
  -6  11   3    1.10    2.20
   5 -11  -3   16.42    2.58
   5 -11  -3   28.41    3.93
  -5  11   3   16.22    2.46
  -5  11   3   14.64    2.80
   4 -11  -3    2.05    2.00
   4 -11  -3   -0.12    1.61
  -4  11   3    0.02    1.80
  -4  11   3    0.84    1.74
   3 -11  -3   25.59    3.21
   3 -11  -3   15.30    2.39
  -3  11   3   26.73    3.12
  -2 -11  -3    0.00    1.39
  -3 -11  -3   18.27    2.49
  -3 -11  -3   18.68    3.19
   3  11   3   18.29    3.02
  -4 -11  -3    4.45    2.01
  -4 -11  -3    0.17    1.94
   4  11   3    1.69    1.78
  -5 -11  -3   19.57    2.71
  -5 -11  -3   18.26    2.64
   5  11   3   16.00    2.48
  -6 -11  -3    2.82    2.23
  -6 -11  -3    2.43    2.40
   6  11   3    2.27    2.38
  -7 -11  -3    7.27    2.64
  -7 -11  -3    5.58    2.64
   7  11   3    4.67    2.56
  -8 -11  -3   -2.98    2.52
  -8 -11  -3    1.84    2.65
   8  11   3    2.76    2.66
  -9 -11  -3    2.66    3.16
  -9 -11  -3    6.88    2.93
   9  11   3    3.90    2.94
   8 -12  -3   11.76    3.37
   8 -12  -3    9.40    3.29
  -8  12   3   16.71    3.46
  -8  12   3   17.26    3.44
   7 -12  -3    2.27    2.72
   7 -12  -3   -3.50    2.55
  -7  12   3    0.52    2.62
   6 -12  -3   -2.62    2.38
   6 -12  -3    0.24    2.46
  -6  12   3    3.65    2.60
  -6  12   3    1.70    2.66
   5 -12  -3   19.96    3.05
   5 -12  -3   18.60    3.09
  -5  12   3   24.61    4.21
  -5  12   3   25.25    4.60
   4 -12  -3    8.47    1.98
   4 -12  -3   10.91    2.36
  -4  12   3   11.83    2.47
  -4  12   3   11.02    2.40
  -3 -12  -3   32.56    3.61
   3  12   3   30.61    3.60
  -4 -12  -3    8.24    2.37
  -4 -12  -3   10.86    2.36
   4  12   3   10.86    2.28
  -5 -12  -3   21.85    2.99
  -5 -12  -3   35.44    4.55
   5  12   3   27.30    4.48
  -6 -12  -3    0.78    2.70
  -6 -12  -3    0.35    2.45
   6  12   3   -0.95    2.44
  -7 -12  -3   -3.40    2.66
  -7 -12  -3   -4.37    2.55
   7  12   3   -0.53    2.68
  -8 -12  -3   17.62    3.39
  -8 -12  -3   12.64    3.47
   8  12   3   17.24    3.49
   8 -13  -3    0.16    3.51
   8 -13  -3    0.52    3.54
   7 -13  -3    1.61    3.10
   7 -13  -3   -0.01    2.98
  -7  13   3   -1.60    2.95
  -7  13   3    0.91    3.18
   6 -13  -3    0.10    2.70
   6 -13  -3    1.10    2.91
  -6  13   3    4.30    2.77
  -6  13   3    3.29    3.12
   5 -13  -3    6.88    2.61
   5 -13  -3    4.58    2.65
  -5  13   3    9.14    3.16
  -5  13   3    5.04    2.83
   4 -13  -3    0.93    2.24
   4 -13  -3    1.11    2.12
  -4  13   3    4.55    2.73
  -4  13   3    4.52    2.25
  -3 -13  -3   27.67    4.13
  -4 -13  -3    5.67    2.51
  -4 -13  -3    5.35    2.33
   4  13   3   -0.42    2.27
  -5 -13  -3    6.49    2.69
  -5 -13  -3    2.13    2.66
   5  13   3    5.62    2.83
  -6 -13  -3    1.60    2.87
  -6 -13  -3   -0.03    2.84
   6  13   3    1.09    3.10
  -7 -13  -3    0.02    3.31
  -7 -13  -3    5.00    3.14
   7  13   3    3.42    3.31
  -8 -13  -3   -0.10    3.59
   6 -14  -3   -2.61    3.12
   6 -14  -3   -3.03    3.26
  -6  14   3   -4.82    3.15
  -6  14   3   -6.89    3.42
   5 -14  -3    7.01    3.00
   5 -14  -3    1.63    3.00
  -5  14   3    6.40    3.12
  -5  14   3    9.34    3.63
   4 -14  -3   -0.23    2.33
   4 -14  -3    2.95    2.72
  -4  14   3    4.93    2.76
  -4  14   3    6.76    3.15
  -4 -14  -3    0.98    2.83
  -4 -14  -3    5.01    2.90
   4  14   3    9.86    2.97
  -5 -14  -3    0.94    2.99
  -5 -14  -3    0.93    3.30
  -5 -14  -3    9.26    3.35
   5  14   3    3.69    3.16
  -6 -14  -3   -2.22    3.24
  -6 -14  -3    1.64    3.16
   6  14   3    2.35    3.37
   5 -15  -3    6.45    3.51
   5 -15  -3    4.61    3.32
  -5  15   3    2.80    3.50
  -5  15   3    4.11    4.07
   4 -15  -3    0.35    2.92
  -4  15   3    9.91    3.54
  -4  15   3   13.16    3.88
  -4 -15  -3   12.66    3.36
  -4 -15  -3   -1.76    3.13
   4  15   3    7.11    3.35
  -5 -15  -3    1.86    3.56
  -5 -15  -3    2.04    3.63
  -5 -15  -3    3.77    3.55
   5  15   3   -0.95    3.55
   4  15  -4    9.37    3.35
  -4 -15   4   11.85    3.64
  -4 -15   4    5.84    3.53
   3  15  -4    7.10    2.98
  -3 -15   4    3.53    3.09
   6  14  -4    5.43    3.31
  -6 -14   4    2.62    3.18
  -6 -14   4    4.57    3.48
   5  14  -4   -0.58    2.72
  -5 -14   4    4.62    3.24
  -5 -14   4   -2.17    2.88
   4  14  -4    7.73    2.81
  -4 -14   4   16.20    3.23
   3  14  -4    2.21    2.38
  -3 -14   4    2.88    2.57
  -5  14  -4   -1.48    2.85
   5 -14   4    0.03    2.77
  -6  14  -4    3.06    3.43
  -6  14  -4    1.01    2.39
   6 -14   4    4.93    3.45
   7  13  -4    2.66    3.09
  -7 -13   4    3.29    3.16
  -7 -13   4    4.34    3.23
   6  13  -4    4.23    2.83
  -6 -13   4   11.98    3.27
  -6 -13   4    7.71    3.09
   5  13  -4    3.63    2.51
  -5 -13   4    8.84    2.80
   4  13  -4   -0.62    2.33
  -4 -13   4    7.26    2.61
   3  13  -4   15.92    2.57
  -3 -13   4   17.60    2.62
   4 -13   4    2.49    2.17
  -5  13  -4    6.15    2.70
   5 -13   4    5.94    2.63
  -6  13  -4    4.56    3.18
  -6  13  -4    7.10    2.25
   6 -13   4    7.91    3.15
  -7  13  -4    1.71    2.25
  -7  13  -4    4.16    3.14
  -7  13  -4   -5.17    3.72
   7 -13   4    2.60    3.24
   8  12  -4   16.50    3.30
  -8 -12   4   10.23    3.23
  -8 -12   4    8.19    3.06
   7  12  -4   -0.63    2.58
  -7 -12   4    6.60    2.84
  -7 -12   4    0.73    2.64
   6  12  -4    1.94    2.40
  -6 -12   4    1.47    2.47
   5  12  -4    2.59    2.34
  -5 -12   4    3.58    2.38
   4  12  -4    2.76    2.01
  -4 -12   4    3.23    2.18
   3  12  -4   17.19    2.52
  -3 -12   4   14.88    2.40
  -2 -12   4   32.28    3.38
   4 -12   4    7.11    2.20
  -5  12  -4    3.51    2.06
   5 -12   4   -0.20    2.11
  -6  12  -4    0.41    2.41
  -6  12  -4    0.49    1.68
   6 -12   4    3.17    2.50
  -7  12  -4    0.45    1.86
  -7  12  -4   -1.39    3.18
  -7  12  -4    0.23    2.69
   7 -12   4    0.35    2.91
  -8  12  -4    9.06    3.34
  -8  12  -4    7.39    2.41
  -8  12  -4   10.32    4.01
   8 -12   4    8.30    3.34
   9  11  -4   -0.71    2.70
   9  11  -4    4.24    3.42
  -9 -11   4    1.21    2.68
  -9 -11   4   -2.20    2.63
   8  11  -4   36.33    4.62
  -8 -11   4   29.86    4.84
  -8 -11   4   23.99    3.11
   7  11  -4   -0.54    2.13
  -7 -11   4    3.57    2.47
  -7 -11   4   -2.15    2.27
   6  11  -4   17.89    2.71
  -6 -11   4   27.47    4.16
   5  11  -4   -0.78    2.03
  -5 -11   4    3.40    2.22
   4  11  -4    0.11    1.93
  -4 -11   4    1.33    1.90
   3  11  -4   22.52    3.30
  -3 -11   4   22.83    3.43
   2  11  -4   13.57    2.12
  -2 -11   4    9.89    1.77
  -4  11  -4    0.90    1.62
   4 -11   4    2.64    1.67
  -5  11  -4   -0.83    2.01
   5 -11   4    4.31    2.10
  -6  11  -4   22.40    2.91
  -6  11  -4   22.88    3.38
  -6  11  -4   30.21    4.49
   6 -11   4   22.13    2.95
  -7  11  -4    2.64    2.42
  -7  11  -4    2.75    2.94
  -7  11  -4    0.53    1.65
   7 -11   4   -1.10    2.39
  -8  11  -4   29.38    5.24
  -8  11  -4   23.96    3.81
  -8  11  -4   16.16    3.19
  -8  11  -4   32.92    3.60
   8 -11   4   24.55    3.51
  -9  11  -4    4.85    3.04
  -9  11  -4   -1.77    3.28
  -9  11  -4    2.59    3.64
   9 -11   4    1.06    3.05
  10  10  -4   12.94    3.20
  10  10  -4   11.08    2.83
 -10 -10   4   11.04    2.84
 -10 -10   4   10.09    2.88
 -10 -10   4   16.06    3.56
   9  10  -4    8.91    3.02
   9  10  -4    9.43    2.53
  -9 -10   4    7.17    2.46
  -9 -10   4   13.38    2.60
   8  10  -4    5.44    2.18
   8  10  -4    0.89    2.66
  -8 -10   4    0.70    2.31
  -8 -10   4    4.74    2.26
   7  10  -4    1.35    1.87
  -7 -10   4    3.55    2.16
  -7 -10   4    2.31    2.00
   6  10  -4   28.73    3.81
  -6 -10   4   33.14    3.71
   5  10  -4    3.16    1.83
  -5 -10   4    2.62    1.78
   4  10  -4   13.54    2.18
  -4 -10   4   10.65    2.04
   3  10  -4   30.33    3.34
  -3 -10   4   29.73    3.12
   2  10  -4   16.64    2.57
  -2 -10   4   15.29    2.63
  -1 -10   4    3.42    1.35
   0 -10   4   30.53    2.71
   1 -10   4    3.97    1.36
   3 -10   4   24.70    2.75
  -4  10  -4    9.85    1.84
   4 -10   4   18.64    2.95
  -5  10  -4    3.44    1.83
   5 -10   4    3.00    1.77
  -6  10  -4   27.90    4.46
  -6  10  -4   29.18    2.64
  -6  10  -4   30.26    4.00
   6 -10   4   26.57    3.97
  -7  10  -4    0.40    2.31
  -7  10  -4    3.28    1.59
  -7  10  -4    0.10    2.53
   7 -10   4    2.85    2.16
  -8  10  -4    0.34    1.67
  -8  10  -4    0.15    2.61
  -8  10  -4    3.54    2.48
  -8  10  -4    4.76    2.83
   8 -10   4    1.94    2.52
  -9  10  -4    7.54    2.86
  -9  10  -4    8.24    3.24
  -9  10  -4   11.67    3.23
   9 -10   4    7.32    2.91
 -10  10  -4   15.72    3.56
 -10  10  -4    8.57    3.75
 -10  10  -4    7.67    3.09
  10 -10   4   11.51    3.26
  10   9  -4    6.93    2.26
  10   9  -4    9.82    2.61
 -10  -9   4    7.18    3.12
 -10  -9   4    5.80    2.33
 -10  -9   4    8.90    2.34
   9   9  -4    1.98    1.97
   9   9  -4   -0.23    2.16
  -9  -9   4    0.88    2.00
  -9  -9   4   -2.63    1.94
  -9  -9   4   -2.06    2.23
   8   9  -4   27.28    4.04
   8   9  -4   22.11    3.60
  -8  -9   4   21.61    3.65
  -8  -9   4   18.45    2.45
   7   9  -4   16.55    2.18
  -7  -9   4   13.24    2.22
   6   9  -4    3.13    1.72
  -6  -9   4    3.38    1.81
   5   9  -4    3.80    1.67
  -5  -9   4    3.59    1.70
   4   9  -4   26.52    3.06
  -4  -9   4   26.38    2.93
   3   9  -4    0.96    1.24
  -3  -9   4    2.54    1.32
   2   9  -4    8.34    1.53
  -2  -9   4    5.93    1.41
   1   9  -4    3.76    1.36
  -1  -9   4    3.11    1.13
   0  -9   4   -0.62    1.05
   1  -9   4    1.02    1.14
  -2   9  -4    6.07    1.64
   2  -9   4    9.90    1.56
  -3   9  -4    3.50    1.30
   3  -9   4    2.13    1.25
  -4   9  -4   22.16    2.93
   4  -9   4   32.84    2.95
  -5   9  -4    5.49    1.22
  -5   9  -4    6.51    1.89
   5  -9   4    6.66    1.62
  -6   9  -4    3.51    1.94
  -6   9  -4    4.53    1.29
  -6   9  -4    4.49    2.27
   6  -9   4    2.44    1.86
  -7   9  -4   16.95    2.90
  -7   9  -4   20.15    2.55
  -7   9  -4   22.29    3.87
   7  -9   4   15.14    2.55
  -8   9  -4   17.24    2.01
  -8   9  -4   18.34    3.00
  -8   9  -4   21.11    2.95
  -8   9  -4   15.64    2.53
   8  -9   4   21.51    2.80
  -9   9  -4    3.52    2.38
  -9   9  -4   -2.69    2.52
  -9   9  -4   -3.11    2.54
   9  -9   4   -4.19    2.34
 -10   9  -4    8.80    2.91
 -10   9  -4    5.63    3.31
 -10   9  -4    7.92    2.92
 -10   9  -4    5.88    3.52
  10  -9   4    7.07    2.79
  11   8  -4    4.62    1.68
  11   8  -4    1.75    1.61
  11   8  -4    2.50    3.55
 -11  -8   4    2.27    1.64
 -11  -8   4    3.03    1.81
 -11  -8   4    5.75    3.25
  10   8  -4   17.35    2.30
  10   8  -4   17.78    3.17
 -10  -8   4   14.37    2.08
 -10  -8   4   20.21    3.40
 -10  -8   4   14.45    2.20
   9   8  -4    5.65    2.00
   9   8  -4    4.73    1.75
  -9  -8   4    1.48    1.72
  -9  -8   4    2.46    1.87
  -9  -8   4    3.28    2.27
   8   8  -4    1.08    1.71
   8   8  -4    0.52    1.87
  -8  -8   4    0.32    1.82
  -8  -8   4    2.07    1.63
  -8  -8   4    1.78    1.68
   7   8  -4    0.62    1.60
   7   8  -4   -0.37    1.75
  -7  -8   4    0.77    1.74
  -7  -8   4    1.52    1.65
   6   8  -4   35.77    3.13
  -6  -8   4   32.04    3.16
  -6  -8   4   37.09    3.16
   5   8  -4   18.52    2.74
  -5  -8   4   12.72    1.81
   4   8  -4   31.03    2.81
  -4  -8   4   28.50    2.81
   3   8  -4   69.17    3.67
  -3  -8   4   72.23    3.69
   2   8  -4   53.81    3.09
  -2  -8   4   43.82    2.94
   1   8  -4   17.31    2.34
  -1  -8   4   18.81    2.17
   0   8  -4   11.00    1.98
   0  -8   4    6.59    1.31
  -1   8  -4   21.89    2.32
   1  -8   4   16.93    2.22
  -2   8  -4   46.48    3.05
   2  -8   4   49.43    2.99
  -3   8  -4   75.19    3.73
   3  -8   4   68.31    3.59
  -4   8  -4   34.95    2.97
   4  -8   4   28.04    2.74
  -5   8  -4   12.96    2.00
  -5   8  -4   11.89    1.71
  -5   8  -4   15.45    2.23
   5  -8   4   13.45    1.98
  -6   8  -4   34.98    2.37
  -6   8  -4   44.80    3.75
  -6   8  -4   29.56    3.47
   6  -8   4   37.89    3.34
  -7   8  -4    4.05    1.93
  -7   8  -4   -1.21    1.22
  -7   8  -4   -0.08    1.87
  -7   8  -4    1.85    1.87
   7  -8   4   -0.79    1.77
  -8   8  -4    3.76    1.96
  -8   8  -4   -1.07    1.99
  -8   8  -4    0.47    2.09
   8  -8   4    1.20    1.96
  -9   8  -4    0.82    2.42
  -9   8  -4    2.20    2.55
  -9   8  -4    5.04    2.31
  -9   8  -4    1.37    2.25
   9  -8   4    4.76    2.29
 -10   8  -4   15.62    3.10
 -10   8  -4   12.07    2.91
 -10   8  -4   14.28    2.71
 -10   8  -4   18.40    3.33
  10  -8   4   15.98    2.93
 -11   8  -4    7.49    3.67
 -11   8  -4    1.41    2.80
 -11   8  -4    4.33    3.48
 -11   8  -4    3.44    2.78
  11  -8   4    2.84    2.78
  11   7  -4    0.57    2.98
 -11  -7   4   -2.03    2.94
  10   7  -4   13.39    1.69
  10   7  -4   11.87    1.72
 -10  -7   4   14.36    3.11
 -10  -7   4   15.76    2.65
 -10  -7   4   15.06    1.75
   9   7  -4   13.41    1.85
   9   7  -4   10.43    1.76
  -9  -7   4   11.77    1.77
  -9  -7   4   14.19    2.60
  -9  -7   4   10.70    1.82
   8   7  -4    3.81    1.67
   8   7  -4    1.88    1.50
  -8  -7   4    1.43    1.73
  -8  -7   4    3.45    1.54
  -8  -7   4    3.85    1.46
   7   7  -4    4.12    1.63
   7   7  -4    2.05    1.42
  -7  -7   4    0.21    1.35
  -7  -7   4    2.19    1.63
   6   7  -4    7.51    1.52
  -6  -7   4    9.05    1.60
  -6  -7   4   12.07    1.69
   5   7  -4    9.34    1.56
  -5  -7   4    6.98    1.43
  -5  -7   4    7.86    1.66
   4   7  -4   33.56    2.76
  -4  -7   4   31.60    2.59
   3   7  -4   20.33    2.36
  -3  -7   4   21.39    2.32
   2   7  -4   17.43    2.17
  -2  -7   4   16.19    2.05
   1   7  -4    5.69    1.29
  -1  -7   4    4.10    1.23
   0   7  -4   80.94    3.80
   0  -7   4   82.72    3.72
  -1   7  -4    5.61    1.22
   1  -7   4    4.90    1.28
  -2   7  -4   18.29    2.21
   2  -7   4   20.76    2.21
  -3   7  -4   21.97    2.35
   3  -7   4   24.93    2.30
  -4   7  -4   27.50    2.62
  -4   7  -4   31.30    2.92
   4  -7   4   33.31    2.66
  -5   7  -4    6.54    1.00
  -5   7  -4    7.65    1.61
  -5   7  -4    6.87    1.59
   5  -7   4    7.23    1.46
  -6   7  -4   10.58    1.83
  -6   7  -4   12.87    1.78
  -6   7  -4   10.29    1.93
   6  -7   4    8.63    1.83
  -7   7  -4    0.23    1.68
  -7   7  -4    3.41    1.78
  -7   7  -4    0.67    1.67
  -7   7  -4    1.87    1.72
   7  -7   4    1.12    1.59
  -8   7  -4    5.68    1.84
  -8   7  -4    3.14    1.99
  -8   7  -4    0.04    1.92
   8  -7   4    4.48    1.80
  -9   7  -4    9.83    2.48
  -9   7  -4   12.14    2.33
  -9   7  -4    8.08    2.53
  -9   7  -4   14.40    2.38
   9  -7   4   12.01    2.15
 -10   7  -4   13.73    2.49
 -10   7  -4   10.43    2.83
 -10   7  -4   11.06    3.06
 -10   7  -4   14.06    2.48
  10  -7   4   14.17    2.50
 -11   7  -4    5.75    3.28
 -11   7  -4    0.35    2.29
 -11   7  -4   -0.54    2.48
 -11   7  -4    5.07    3.10
  11  -7   4   -1.03    2.24
  12   6  -4    5.54    3.56
 -12  -6   4    6.04    2.87
  11   6  -4   11.21    3.21
 -11  -6   4    3.83    3.01
 -11  -6   4    4.33    2.62
  10   6  -4    1.52    2.52
 -10  -6   4    5.15    2.45
   9   6  -4    2.41    1.25
   9   6  -4    2.51    1.32
  -9  -6   4    4.44    1.25
  -9  -6   4    0.90    1.93
  -9  -6   4    4.25    1.37
   8   6  -4   24.52    2.48
   8   6  -4   25.02    2.56
  -8  -6   4   22.13    2.52
  -8  -6   4   23.92    2.61
  -8  -6   4   25.22    3.33
   7   6  -4    2.91    1.30
   7   6  -4    3.40    1.40
  -7  -6   4    1.92    1.27
  -7  -6   4    3.34    1.47
   6   6  -4    5.28    1.29
   6   6  -4    7.91    1.50
  -6  -6   4    5.47    1.38
  -6  -6   4    7.54    1.35
   5   6  -4   24.28    2.32
  -5  -6   4   22.21    2.22
  -5  -6   4   19.28    2.50
   4   6  -4   37.23    2.64
  -4  -6   4   46.63    2.65
   3   6  -4   66.33    3.29
  -3  -6   4   66.52    3.22
   2   6  -4  155.08    5.57
  -2  -6   4  152.30    5.48
   1   6  -4   78.67    3.66
  -1  -6   4   82.77    3.62
   0  -6   4   61.69    3.11
  -1   6  -4   87.85    3.82
   1  -6   4   87.47    3.82
  -2   6  -4  149.60    5.47
   2  -6   4  148.31    5.46
  -3   6  -4   64.46    3.44
  -3   6  -4   64.26    3.24
   3  -6   4   66.63    3.28
  -4   6  -4   44.73    2.91
  -4   6  -4   44.14    1.84
  -4   6  -4   46.15    2.85
   4  -6   4   36.68    2.64
  -5   6  -4   21.84    1.54
  -5   6  -4   17.95    2.54
  -5   6  -4   21.73    2.53
   5  -6   4   20.79    2.48
  -6   6  -4    9.20    1.60
  -6   6  -4    8.36    1.74
  -6   6  -4    7.32    1.62
   6  -6   4    8.78    1.58
  -7   6  -4    3.76    1.64
  -7   6  -4    2.32    1.66
  -7   6  -4    4.45    1.73
  -7   6  -4    2.84    1.57
   7  -6   4    2.99    1.53
  -8   6  -4   24.18    3.26
  -8   6  -4   24.43    3.22
  -8   6  -4   19.58    3.40
  -8   6  -4   22.12    3.22
   8  -6   4   21.19    3.04
  -9   6  -4    0.99    2.18
  -9   6  -4    1.38    2.13
  -9   6  -4    3.45    1.88
  -9   6  -4    4.75    1.88
   9  -6   4    6.51    1.81
 -10   6  -4    1.06    1.91
 -10   6  -4    3.89    2.60
 -10   6  -4    1.63    1.96
 -10   6  -4   -0.40    2.35
  10  -6   4   -0.75    1.81
 -11   6  -4    8.93    2.39
 -11   6  -4    3.06    2.22
 -11   6  -4    6.32    3.29
 -11   6  -4    4.46    2.90
  11  -6   4    5.90    2.26
 -12   6  -4    7.98    4.07
 -12   6  -4    8.15    2.47
 -12   6  -4    4.27    2.33
  12  -6   4    2.88    2.09
  12   5  -4    1.13    3.03
 -12  -5   4   -3.57    2.18
  11   5  -4   21.61    3.19
 -11  -5   4   18.01    2.93
  10   5  -4    6.00    2.34
 -10  -5   4    7.23    2.57
   9   5  -4   16.81    1.70
   9   5  -4   13.98    1.66
  -9  -5   4   15.48    2.31
  -9  -5   4   15.25    1.77
  -9  -5   4   20.77    1.77
   8   5  -4   23.10    2.09
   8   5  -4   26.84    2.09
  -8  -5   4   30.83    3.25
  -8  -5   4   26.72    2.23
  -8  -5   4   24.76    2.10
   7   5  -4   29.98    2.25
   7   5  -4   25.40    2.21
  -7  -5   4   27.29    2.80
  -7  -5   4   26.71    2.16
   6   5  -4   32.06    2.66
   6   5  -4   24.35    2.21
   6   5  -4   24.53    2.26
  -6  -5   4   24.86    2.62
  -6  -5   4   29.18    2.18
   5   5  -4   93.02    3.72
   5   5  -4   92.18    3.64
  -5  -5   4   86.90    3.58
  -5  -5   4   87.58    4.00
   4   5  -4   16.60    2.07
   4   5  -4   21.03    2.20
  -4  -5   4   22.27    2.02
   3   5  -4   22.40    2.16
  -3  -5   4   22.45    2.10
   2   5  -4   31.25    2.29
  -2  -5   4   27.09    2.24
   1   5  -4   53.70    2.97
  -1  -5   4   63.09    2.99
   0   5  -4  306.42    9.60
   0  -5   4  303.03    9.55
  -1   5  -4   58.97    3.06
   1  -5   4   57.32    2.98
  -2   5  -4   27.04    2.45
   2  -5   4   31.73    2.38
  -3   5  -4   23.00    1.15
  -3   5  -4   23.91    2.33
  -3   5  -4   22.74    2.29
   3  -5   4   21.18    2.13
  -4   5  -4   20.21    1.24
  -4   5  -4   21.25    2.18
  -4   5  -4   22.20    2.31
   4  -5   4   16.83    2.20
  -5   5  -4   87.56    3.92
  -5   5  -4   84.75    3.89
   5  -5   4   92.18    3.85
  -6   5  -4   33.02    2.74
  -6   5  -4   28.19    2.46
  -6   5  -4   24.98    2.52
   6  -5   4   24.43    2.49
  -7   5  -4   28.20    3.10
  -7   5  -4   30.06    2.82
  -7   5  -4   27.73    2.69
  -7   5  -4   29.73    2.86
   7  -5   4   23.82    2.63
  -8   5  -4   26.07    3.01
  -8   5  -4   26.01    2.95
  -8   5  -4   24.64    3.28
  -8   5  -4   26.40    2.93
   8  -5   4   29.22    2.91
  -9   5  -4   17.58    2.99
  -9   5  -4   17.01    2.27
  -9   5  -4   19.64    2.91
  -9   5  -4   18.28    2.12
   9  -5   4   13.15    1.87
 -10   5  -4    7.29    2.61
 -10   5  -4   10.03    1.98
 -10   5  -4    2.89    2.30
 -10   5  -4    7.00    2.00
  10  -5   4    6.09    1.81
 -11   5  -4   31.86    5.36
 -11   5  -4   22.87    3.42
 -11   5  -4   30.07    3.56
  11  -5   4   20.93    2.36
 -12   5  -4    4.10    2.08
 -12   5  -4   -4.83    3.58
 -12   5  -4    2.26    1.92
  12  -5   4    1.69    1.91
  12   4  -4   -3.77    2.90
 -12  -4   4   -1.62    2.58
  11   4  -4   15.92    2.99
 -11  -4   4    5.22    2.46
  10   4  -4   21.28    3.73
   9   4  -4   18.64    3.07
  -9  -4   4   25.09    3.33
   8   4  -4   11.06    1.44
   8   4  -4   10.87    1.46
  -8  -4   4   13.13    1.51
  -8  -4   4   12.69    1.99
  -8  -4   4   11.72    1.47
   7   4  -4    2.16    0.92
   7   4  -4    2.77    0.93
  -7  -4   4    2.65    1.41
  -7  -4   4    2.09    0.89
   6   4  -4   59.51    2.63
   6   4  -4   52.62    2.96
   6   4  -4   56.60    2.62
  -6  -4   4   55.37    2.59
  -6  -4   4   52.02    3.16
   5   4  -4   39.28    2.30
   5   4  -4   40.68    2.30
   5   4  -4   39.43    2.57
  -5  -4   4   45.28    2.75
  -5  -4   4   42.33    2.31
   4   4  -4    5.57    1.15
   4   4  -4    6.99    1.28
   4   4  -4    7.45    1.11
  -4  -4   4    7.53    1.34
  -4  -4   4    8.36    1.15
   3   4  -4   53.21    2.73
   3   4  -4   51.28    2.64
  -3  -4   4   56.52    2.67
   2   4  -4   52.33    2.66
   2   4  -4   48.23    2.63
  -2  -4   4   55.12    2.59
   1   4  -4    2.14    0.94
   1   4  -4    1.77    1.08
  -1  -4   4    0.88    0.88
   0   4  -4   20.46    2.06
   0   4  -4   15.79    2.00
   0  -4   4   17.62    1.89
  -1   4  -4    1.49    1.07
  -1   4  -4   -1.16    0.97
   1  -4   4    1.71    1.08
  -2   4  -4   53.22    2.79
  -2   4  -4   56.22    2.85
   2  -4   4   48.76    2.69
  -3   4  -4   55.80    1.77
  -3   4  -4   57.30    2.99
  -3   4  -4   59.24    2.95
   3  -4   4   54.89    2.86
  -4   4  -4    7.87    1.31
  -4   4  -4    8.94    1.38
   4  -4   4    7.16    1.30
  -5   4  -4   45.00    2.67
  -5   4  -4   43.35    2.66
  -5   4  -4   42.47    2.37
   5  -4   4   38.75    2.53
  -6   4  -4   57.48    3.05
  -6   4  -4   57.11    2.85
  -6   4  -4   56.63    2.99
  -6   4  -4   51.37    3.29
   6  -4   4   56.25    3.01
  -7   4  -4    2.03    1.24
  -7   4  -4    2.82    1.34
  -7   4  -4    1.07    1.44
  -7   4  -4    1.43    1.21
   7  -4   4    2.07    1.13
  -8   4  -4   12.33    1.66
  -8   4  -4   11.64    1.67
  -8   4  -4   11.84    1.79
  -8   4  -4   10.60    2.10
   8  -4   4    9.27    1.53
  -9   4  -4   26.89    3.66
  -9   4  -4   20.94    3.19
  -9   4  -4   22.86    2.85
  -9   4  -4   28.02    2.96
   9  -4   4   20.61    2.72
 -10   4  -4   16.96    2.89
 -10   4  -4   18.01    2.92
 -10   4  -4   15.98    2.92
  10  -4   4   15.51    1.91
 -11   4  -4    8.02    3.17
 -11   4  -4   13.40    1.92
 -11   4  -4   13.88    1.94
  11  -4   4   11.61    1.81
 -12   4  -4   -0.56    3.20
 -12   4  -4   -1.27    1.65
 -12   4  -4   -0.95    1.64
  12  -4   4    0.24    1.54
  12   3  -4   10.30    3.32
 -12  -3   4    4.88    2.46
  11   3  -4   38.29    4.19
 -11  -3   4   29.60    4.15
  10   3  -4    1.49    1.70
  -8  -3   4   28.92    3.08
   7   3  -4   44.41    1.97
   7   3  -4   41.95    1.90
   7   3  -4   43.27    2.86
  -7  -3   4   44.25    1.91
  -7  -3   4   47.80    3.02
   6   3  -4   56.34    2.36
   6   3  -4   57.61    2.42
   6   3  -4   61.88    3.13
  -6  -3   4   58.14    3.14
  -6  -3   4   55.53    2.38
   5   3  -4  184.45    6.31
   5   3  -4  185.03    5.93
   5   3  -4  189.32    5.94
  -5  -3   4  193.95    5.93
  -5  -3   4  189.22    6.42
   4   3  -4   26.04    2.15
   4   3  -4   30.17    1.93
   4   3  -4   30.50    1.91
  -4  -3   4   28.83    1.88
  -4  -3   4   25.52    2.24
   3   3  -4   35.93    2.17
   3   3  -4   38.76    2.17
   3   3  -4   36.09    2.21
  -3  -3   4   43.33    2.18
   2   3  -4    9.54    1.56
   2   3  -4    9.41    1.59
   2   3  -4    8.88    1.12
  -2  -3   4   12.50    1.62
   1   3  -4   75.65    2.70
   1   3  -4   76.78    3.06
   1   3  -4   69.09    3.00
  -1  -3   4   70.73    2.99
   0   3  -4    2.11    1.00
   0   3  -4    2.23    0.61
   0   3  -4    2.21    0.98
   0  -3   4    2.75    1.04
  -1   3  -4   70.65    3.11
  -1   3  -4   69.67    3.06
  -1   3  -4   71.96    2.17
   1  -3   4   75.90    3.09
  -2   3  -4    6.65    1.05
  -2   3  -4    7.09    1.08
   2  -3   4    6.69    1.08
  -3   3  -4   39.67    2.40
  -3   3  -4   43.45    2.43
   3  -3   4   36.09    2.31
  -4   3  -4   28.05    2.26
  -4   3  -4   30.58    1.82
  -4   3  -4   29.82    2.25
   4  -3   4   29.97    2.22
  -5   3  -4  191.77    6.36
  -5   3  -4  191.81    6.12
  -5   3  -4  194.66    6.37
   5  -3   4  191.80    6.36
   5  -3   4  191.68    5.77
  -6   3  -4   52.77    2.82
  -6   3  -4   53.83    2.73
  -6   3  -4   52.10    3.26
  -6   3  -4   55.77    2.87
   6  -3   4   54.35    2.82
   6  -3   4   58.65    2.48
  -7   3  -4   44.49    2.75
  -7   3  -4   44.11    2.59
  -7   3  -4   46.77    2.78
  -7   3  -4   43.74    3.25
  -7   3  -4   45.71    2.79
   7  -3   4   48.63    2.50
   7  -3   4   43.46    2.66
  -8   3  -4   33.90    2.70
  -8   3  -4   26.20    2.80
  -8   3  -4   28.86    2.54
  -8   3  -4   28.70    2.28
  -8   3  -4   30.90    3.24
   8  -3   4   29.20    2.52
   8  -3   4   29.38    2.47
  -9   3  -4   23.08    2.30
  -9   3  -4   20.50    2.54
  -9   3  -4   23.53    3.63
  -9   3  -4   20.91    2.55
   9  -3   4   18.11    2.71
   9  -3   4   14.85    1.72
 -10   3  -4    0.44    1.43
 -10   3  -4    1.72    2.35
 -10   3  -4   -1.98    1.34
  10  -3   4    0.28    1.66
  10  -3   4   -0.86    1.31
 -11   3  -4   36.14    2.90
 -11   3  -4   31.01    3.69
 -11   3  -4   32.24    4.13
 -11   3  -4   32.31    2.85
  11  -3   4   33.30    2.72
  11  -3   4   35.17    3.94
 -12   3  -4    5.98    2.63
 -12   3  -4    9.00    3.43
  12   2  -4    9.89    3.02
  12   2  -4    5.48    2.74
 -12  -2   4    7.09    2.59
  11   2  -4   13.45    2.51
  11   2  -4   12.43    2.39
 -11  -2   4   10.72    2.65
  10   2  -4    4.11    1.90
   9   2  -4    1.69    1.42
   8   2  -4   13.86    2.45
  -8  -2   4   17.82    1.94
   7   2  -4   33.97    2.57
   7   2  -4   30.00    2.47
  -7  -2   4   30.51    2.65
  -7  -2   4   28.21    2.10
   6   2  -4   80.72    2.71
   6   2  -4   76.98    3.50
   6   2  -4   76.95    2.67
   6   2  -4   75.23    3.55
   6   2  -4   75.68    3.44
  -6  -2   4   72.70    3.54
  -6  -2   4   74.06    2.66
   5   2  -4   58.02    2.31
   5   2  -4   60.67    2.33
   5   2  -4   57.10    3.00
   5   2  -4   60.26    2.97
  -5  -2   4   53.05    2.89
  -5  -2   4   52.85    2.25
   4   2  -4   29.33    2.16
   4   2  -4   30.84    1.80
   4   2  -4   29.60    1.79
  -4  -2   4   33.53    1.81
  -4  -2   4   31.75    2.15
   3   2  -4   31.11    1.83
   3   2  -4   32.14    2.09
   3   2  -4   30.13    1.79
  -3  -2   4   27.35    1.94
  -3  -2   4   29.99    1.83
   2   2  -4   11.51    1.49
   2   2  -4    9.43    1.50
   2   2  -4    9.42    1.47
  -2  -2   4   12.90    1.50
  -2  -2   4   11.23    1.54
   1   2  -4  172.95    5.39
   1   2  -4  174.06    5.73
   1   2  -4  173.13    5.73
  -1  -2   4  188.54    5.73
  -1  -2   4  190.02    5.76
   0   2  -4   67.74    2.96
   0   2  -4   73.43    2.95
   0   2  -4   73.09    2.39
   0  -2   4   73.09    2.40
   0  -2   4   75.58    2.94
   0  -2   4   72.96    2.98
  -1   2  -4  187.53    5.93
  -1   2  -4  187.61    5.91
   1  -2   4  175.10    5.86
  -2   2  -4   14.05    1.77
  -2   2  -4   12.16    1.66
   2  -2   4   11.30    1.65
   2  -2   4   10.64    1.63
  -3   2  -4   28.16    2.06
  -3   2  -4   25.19    1.44
  -3   2  -4   26.62    2.03
   3  -2   4   32.61    1.22
   3  -2   4   31.97    2.04
   3  -2   4   31.04    2.04
  -4   2  -4   30.12    2.10
  -4   2  -4   32.53    2.17
  -4   2  -4   32.29    1.70
   4  -2   4   28.88    2.06
   4  -2   4   29.27    1.50
   4  -2   4   30.77    2.10
  -5   2  -4   52.28    2.57
  -5   2  -4   58.01    2.73
  -5   2  -4   55.76    2.71
  -5   2  -4   58.10    3.04
  -5   2  -4   54.60    2.48
   5  -2   4   60.38    2.73
   5  -2   4   59.84    2.34
  -6   2  -4   74.00    3.64
  -6   2  -4   67.08    3.11
  -6   2  -4   74.37    3.21
  -6   2  -4   71.49    3.20
  -6   2  -4   73.25    3.12
   6  -2   4   77.70    3.00
   6  -2   4   80.97    3.22
  -7   2  -4   31.81    2.20
  -7   2  -4   32.85    2.89
  -7   2  -4   34.12    2.38
  -7   2  -4   32.62    2.29
   7  -2   4   34.23    2.28
   7  -2   4   35.27    2.25
  -8   2  -4   15.11    2.19
  -8   2  -4   16.12    1.97
  -8   2  -4   11.56    2.12
  -8   2  -4   16.24    2.16
   8  -2   4   12.61    2.24
   8  -2   4   11.49    1.35
  -9   2  -4    2.54    1.24
  -9   2  -4    1.94    1.29
  -9   2  -4    2.12    1.13
  -9   2  -4    3.86    1.98
   9  -2   4    2.15    1.52
   9  -2   4    0.82    1.18
 -10   2  -4    4.05    1.41
 -10   2  -4    5.65    1.34
 -10   2  -4    5.24    1.36
 -10   2  -4    3.06    2.27
  10  -2   4    3.10    1.22
  10  -2   4    2.97    1.78
 -11   2  -4   12.77    2.16
 -11   2  -4   13.92    2.25
 -11   2  -4   14.71    2.97
  11  -2   4   13.09    1.99
  11  -2   4   16.34    2.45
 -12   2  -4   11.97    2.86
  12  -2   4    8.61    2.78
  13   1  -4   -1.19    3.39
  13   1  -4    2.53    3.07
  13   1  -4    1.17    3.30
  13   1  -4   -1.25    3.36
 -13  -1   4    4.41    2.65
  12   1  -4   16.53    3.11
 -12  -1   4   18.86    3.08
  11   1  -4    8.19    2.44
  10   1  -4    1.47    1.90
   9   1  -4   43.71    3.45
   8   1  -4    5.32    1.47
  -8  -1   4    4.97    1.10
   7   1  -4   51.56    2.93
   7   1  -4   52.57    3.02
  -7  -1   4   52.04    2.72
   6   1  -4    9.89    1.87
   6   1  -4   13.37    1.99
   6   1  -4   10.64    1.86
   6   1  -4   12.57    1.05
   6   1  -4    8.57    1.29
   6   1  -4   10.74    0.96
  -6  -1   4   10.71    1.00
  -6  -1   4   11.52    1.53
   5   1  -4  151.41    5.57
   5   1  -4  159.86    4.90
   5   1  -4  159.84    4.88
   5   1  -4  163.69    5.49
   5   1  -4  160.15    5.50
  -5  -1   4  156.93    5.46
  -5  -1   4  157.72    4.88
   4   1  -4   20.76    1.97
   4   1  -4   21.98    1.99
   4   1  -4   17.82    1.52
   4   1  -4   19.75    1.50
   4   1  -4   21.13    1.83
  -4  -1   4   26.09    1.92
  -4  -1   4   24.13    1.55
  -4  -1   4   24.14    2.07
  -4  -1   4   24.29    1.52
   3   1  -4  176.15    5.47
   3   1  -4  181.01    5.49
   3   1  -4  181.49    5.65
   3   1  -4  176.16    5.73
  -3  -1   4  177.14    5.46
  -3  -1   4  170.61    5.52
  -3  -1   4  169.86    5.46
  -3  -1   4  175.74    5.66
   2   1  -4   38.71    1.93
   2   1  -4   36.40    1.87
   2   1  -4   34.36    1.97
   2   1  -4   37.90    2.01
  -2  -1   4   36.61    1.91
  -2  -1   4   37.11    1.73
  -2  -1   4   36.76    1.87
  -2  -1   4   35.65    2.00
   1   1  -4   43.83    1.94
   1   1  -4   43.87    2.12
   1   1  -4   42.11    2.12
  -1  -1   4   40.37    2.07
  -1  -1   4   44.12    2.15
  -1  -1   4   42.53    1.92
   0   1  -4    1.70    0.92
   0   1  -4    1.14    0.78
   0  -1   4    1.24    0.55
   0  -1   4    0.98    0.86
   0  -1   4    1.10    0.75
  -1   1  -4   44.82    2.20
   1  -1   4   40.44    2.22
   1  -1   4   43.93    2.18
  -2   1  -4   35.61    2.06
  -2   1  -4   36.43    2.09
   2  -1   4   37.65    2.12
   2  -1   4   36.01    2.06
   2  -1   4   37.41    1.60
  -3   1  -4  175.45    5.65
  -3   1  -4  171.11    5.63
  -3   1  -4  173.66    5.35
  -3   1  -4  175.91    5.11
   3  -1   4  170.90    5.35
   3  -1   4  177.82    5.63
   3  -1   4  175.34    5.65
  -4   1  -4   23.96    1.94
  -4   1  -4   24.32    1.68
  -4   1  -4   25.52    1.98
  -4   1  -4   25.20    1.95
   4  -1   4   18.66    1.76
   4  -1   4   19.92    1.84
  -5   1  -4  151.29    5.57
  -5   1  -4  153.51    5.22
  -5   1  -4  157.83    5.29
  -5   1  -4  154.51    5.26
   5  -1   4  163.58    5.27
   5  -1   4  164.11    5.26
  -6   1  -4   11.45    1.69
  -6   1  -4   11.40    2.04
  -6   1  -4    9.14    1.27
  -6   1  -4    8.73    1.55
   6  -1   4   12.47    1.69
   6  -1   4   12.25    1.63
   6  -1   4    9.98    1.23
   6  -1   4    8.02    1.12
  -7   1  -4   49.84    2.59
  -7   1  -4   51.42    3.18
  -7   1  -4   50.99    2.63
  -7   1  -4   50.40    2.75
   7  -1   4   51.52    2.77
   7  -1   4   54.43    2.58
   7  -1   4   50.61    2.73
  -8   1  -4    4.29    1.23
  -8   1  -4    5.36    1.65
  -8   1  -4    6.75    1.20
  -8   1  -4    7.98    1.28
   8  -1   4    5.17    1.39
   8  -1   4    6.11    1.36
   8  -1   4    6.12    1.11
  -9   1  -4   45.89    2.57
  -9   1  -4   41.59    2.62
  -9   1  -4   46.13    3.71
  -9   1  -4   45.41    2.99
   9  -1   4   42.64    3.24
   9  -1   4   41.74    2.50
 -10   1  -4    0.92    1.33
 -10   1  -4    4.64    1.20
 -10   1  -4    4.51    1.14
  10  -1   4    3.55    1.18
  10  -1   4    5.97    1.84
  11  -1   4    8.72    2.37
 -12   1  -4   19.73    3.11
  12  -1   4   20.76    3.06
 -13   1  -4    3.61    2.66
  13  -1   4    1.10    3.32
  13   0  -4    7.38    3.48
  13   0  -4   -4.74    2.99
  13   0  -4   -9.90    2.91
 -13   0   4   -0.31    2.86
  12   0  -4    2.18    2.78
  12   0  -4    5.24    2.76
 -12   0   4    8.68    2.60
  11   0  -4   24.36    3.97
  11   0  -4   14.58    2.63
  10   0  -4    1.85    1.83
   9   0  -4    3.01    1.75
   8   0  -4    6.33    1.40
  -8   0   4    5.92    1.13
   7   0  -4   36.57    2.62
   7   0  -4   35.64    2.57
  -7   0   4   38.09    2.31
   6   0  -4   19.03    2.10
   6   0  -4   18.79    1.98
   6   0  -4   20.60    2.13
   6   0  -4   17.20    1.14
   6   0  -4   18.71    2.04
   6   0  -4   16.30    1.06
  -6   0   4   18.49    1.76
  -6   0   4   19.19    1.13
  -6   0   4   14.96    1.13
  -6   0   4   20.73    2.08
   5   0  -4   70.67    3.14
   5   0  -4   71.75    2.55
   5   0  -4   69.51    3.24
   5   0  -4   72.74    2.54
   5   0  -4   72.76    3.51
   5   0  -4   70.24    3.31
  -5   0   4   70.97    3.25
  -5   0   4   73.97    2.57
  -5   0   4   73.62    2.55
  -5   0   4   74.38    3.05
   4   0  -4   10.08    1.25
   4   0  -4   11.74    1.29
   4   0  -4   12.15    1.87
   4   0  -4    6.74    1.13
   4   0  -4   11.43    1.77
   4   0  -4   11.98    1.60
  -4   0   4   10.42    1.45
  -4   0   4   10.58    1.30
  -4   0   4   11.12    1.29
  -4   0   4   11.51    1.81
   3   0  -4    3.41    0.77
   3   0  -4    3.88    0.97
   3   0  -4    4.89    1.03
   3   0  -4    4.61    0.82
   3   0  -4    3.83    0.78
  -3   0   4    3.53    0.99
  -3   0   4    3.34    0.75
  -3   0   4    3.82    0.97
  -3   0   4    4.89    0.88
  -3   0   4    4.94    0.80
   2   0  -4   89.20    3.13
   2   0  -4   87.21    3.21
   2   0  -4   89.02    3.11
  -2   0   4   85.19    3.22
  -2   0   4   85.80    2.84
  -2   0   4   87.14    3.11
  -2   0   4   87.43    3.13
   1   0  -4  440.53   12.52
   1   0  -4  423.77   12.50
   1   0  -4  423.84   12.24
  -1   0   4  422.70   12.51
  -1   0   4  433.43   12.25
  -1   0   4  432.06   12.07
  -1   0   4  424.73   12.11
  -1   0   4  423.86   12.50
   0   0  -4  576.32   16.65
   0   0  -4  569.13   16.64
   0   0  -4  598.98   16.14
   0   0   4  550.95   16.63
   0   0   4  559.70   16.62
   0   0   4  593.84   16.14
  -1   0  -4  415.77   12.39
  -1   0  -4  420.37   12.41
   1   0   4  426.27   12.39
   1   0   4  412.09   12.40
   1   0   4  435.87   11.62
  -2   0  -4   83.08    3.23
  -2   0  -4   82.04    3.22
  -2   0  -4   86.17    2.74
   2   0   4   86.27    3.21
   2   0   4   86.12    2.77
   2   0   4   87.51    3.26
  -3   0  -4    1.68    0.89
  -3   0  -4    4.43    0.76
  -3   0  -4    2.94    0.87
   3   0   4    4.58    0.77
   3   0   4    3.30    0.87
   3   0   4    4.95    0.87
   3   0   4    3.55    0.85
  -4   0  -4   10.04    1.62
  -4   0  -4    7.97    1.09
  -4   0  -4    9.95    1.39
  -4   0  -4    9.38    1.65
   4   0   4    9.27    1.63
   4   0   4   10.43    1.60
   4   0   4   12.17    1.25
  -5   0  -4   68.84    2.96
  -5   0  -4   70.71    2.99
  -5   0  -4   70.98    3.11
  -5   0  -4   70.52    2.95
   5   0   4   75.25    2.82
   5   0   4   70.03    3.27
   5   0   4   71.85    2.96
   5   0   4   74.13    2.99
  -6   0  -4   18.97    1.86
  -6   0  -4   17.11    1.77
  -6   0  -4   17.86    2.04
  -6   0  -4   18.23    1.83
   6   0   4   11.87    1.88
   6   0   4   18.48    1.75
   6   0   4   20.29    1.77
   6   0   4   19.24    1.72
  -7   0  -4   31.54    2.62
  -7   0  -4   34.15    2.15
  -7   0  -4   35.23    2.25
  -7   0  -4   33.36    2.16
   7   0   4   31.03    2.11
   7   0   4   33.77    2.46
   7   0   4   32.09    2.31
   7   0   4   32.34    2.06
  -8   0  -4    7.38    1.17
  -8   0  -4    6.49    1.13
  -8   0  -4    6.33    1.39
  -8   0  -4    8.12    1.69
   8   0   4    6.89    1.17
   8   0   4    6.79    1.49
   8   0   4    6.42    1.15
   8   0   4    7.54    1.52
  -9   0  -4    1.60    1.10
  -9   0  -4    3.24    1.09
  -9   0  -4    5.49    1.37
   9   0   4    3.71    1.04
   9   0   4    5.13    1.63
   9   0   4    4.09    1.62
 -10   0  -4    3.82    1.44
 -10   0  -4    5.69    1.16
 -10   0  -4    4.58    1.20
  10   0   4    5.31    1.81
  10   0   4    4.40    1.88
  10   0   4    5.66    1.10
  11   0   4   14.71    2.71
  11   0   4   13.29    2.57
 -12   0  -4    5.48    2.62
  12   0   4    6.45    2.72
  12   0   4    1.67    2.56
 -13   0  -4    1.51    2.70
  13   0   4    1.04    3.13
  13  -1  -4    6.65    3.22
 -13   1   4    3.45    2.74
  12  -1  -4   18.33    3.00
 -12   1   4   20.03    3.08
  11  -1  -4    9.40    2.29
  11  -1  -4    5.90    2.24
  10  -1  -4    4.76    1.87
  10  -1  -4    4.66    1.89
   9  -1  -4   46.89    3.57
  -9   1   4   39.55    2.75
   8  -1  -4    6.28    1.48
  -8   1   4   10.34    1.62
   7  -1  -4   53.48    3.18
   7  -1  -4   54.14    3.00
   7  -1  -4   53.02    3.07
  -7   1   4   55.60    2.82
  -7   1   4   49.85    3.00
   6  -1  -4    6.44    1.25
   6  -1  -4   12.50    1.90
   6  -1  -4   10.66    1.87
   6  -1  -4   10.68    1.15
   6  -1  -4   11.28    1.91
   6  -1  -4   10.32    1.11
  -6   1   4   11.83    1.62
  -6   1   4   12.79    1.86
  -6   1   4   10.74    1.16
  -6   1   4   14.83    1.94
   5  -1  -4  161.74    5.95
   5  -1  -4  156.76    5.51
   5  -1  -4  159.48    5.64
   5  -1  -4  155.13    4.95
   5  -1  -4  161.84    4.97
   5  -1  -4  157.09    5.41
  -5   1   4  162.68    5.56
  -5   1   4  162.32    4.98
  -5   1   4  164.68    4.99
  -5   1   4  158.67    5.35
  -5   1   4  159.05    5.64
   4  -1  -4   26.08    1.77
   4  -1  -4   24.68    2.08
   4  -1  -4   24.53    1.55
   4  -1  -4   23.78    2.04
   4  -1  -4   26.04    1.61
  -4   1   4   19.60    1.64
  -4   1   4   18.25    1.51
  -4   1   4   20.34    2.05
  -4   1   4   19.78    2.01
  -4   1   4   21.23    1.58
   3  -1  -4  179.32    5.60
   3  -1  -4  176.41    5.57
   3  -1  -4  176.23    5.52
   3  -1  -4  181.25    6.15
   3  -1  -4  176.40    5.83
  -3   1   4  183.91    5.61
  -3   1   4  181.49    5.51
  -3   1   4  183.29    5.60
  -3   1   4  177.63    5.85
   2  -1  -4   36.64    1.97
   2  -1  -4   38.49    1.99
   2  -1  -4   38.07    1.95
   2  -1  -4   37.63    1.49
   2  -1  -4   40.02    2.19
  -2   1   4   36.95    2.04
  -2   1   4   37.77    1.63
  -2   1   4   35.47    1.93
  -2   1   4   37.23    1.94
  -2   1   4   37.88    2.09
   1  -1  -4   40.85    2.09
   1  -1  -4   42.10    2.18
  -1   1   4   41.05    2.11
  -1   1   4   41.33    1.96
  -1   1   4   43.71    2.15
  -1   1   4   45.20    1.49
   0  -1  -4    0.86    0.84
   0  -1  -4    1.65    0.94
   0   1   4    1.35    0.90
   0   1   4    1.62    0.90
  -1  -1  -4   44.09    1.40
  -1  -1  -4   43.96    2.22
  -1  -1  -4   40.59    2.24
   1   1   4   40.02    2.21
   1   1   4   42.52    1.73
   1   1   4   40.25    2.16
  -2  -1  -4   36.82    2.11
  -2  -1  -4   36.46    1.53
  -2  -1  -4   36.43    2.12
   2   1   4   36.55    2.12
   2   1   4   39.96    2.09
   2   1   4   35.90    1.85
  -3  -1  -4  174.77    5.71
  -3  -1  -4  172.78    5.72
  -3  -1  -4  186.47    5.43
  -3  -1  -4  182.83    5.58
   3   1   4  173.69    5.70
   3   1   4  175.01    5.72
   3   1   4  179.36    5.74
  -4  -1  -4   19.26    1.82
  -4  -1  -4   19.97    1.83
  -4  -1  -4   19.04    1.56
  -4  -1  -4   19.98    1.64
   4   1   4   27.56    1.91
   4   1   4   25.43    1.85
   4   1   4   26.33    2.00
  -5  -1  -4  159.59    5.44
  -5  -1  -4  161.32    5.30
  -5  -1  -4  164.59    5.29
  -5  -1  -4  158.85    5.26
   5   1   4  158.46    5.25
   5   1   4  155.44    5.23
   5   1   4  153.44    5.11
   5   1   4  156.34    5.59
  -6  -1  -4    9.87    1.68
  -6  -1  -4   11.96    1.64
  -6  -1  -4   11.85    1.73
   6   1   4   10.99    1.64
   6   1   4   10.55    1.75
   6   1   4   12.61    1.77
   6   1   4   10.93    1.66
  -7  -1  -4   51.23    2.59
  -7  -1  -4   54.59    2.60
  -7  -1  -4   54.90    2.85
   7   1   4   51.84    2.51
   7   1   4   52.83    2.55
   7   1   4   53.81    2.89
  -8  -1  -4    5.49    1.29
  -8  -1  -4    5.65    1.14
  -8  -1  -4    7.53    1.18
   8   1   4    6.64    1.15
   8   1   4    6.02    1.12
   8   1   4    6.35    1.43
  -9  -1  -4   43.00    2.50
  -9  -1  -4   43.39    3.02
  -9  -1  -4   42.39    2.48
   9   1   4   44.96    3.42
   9   1   4   46.43    2.46
   9   1   4   50.08    3.35
   9   1   4   45.26    2.49
 -10  -1  -4    1.67    1.11
 -10  -1  -4    2.25    1.12
 -10  -1  -4    1.28    1.53
  10   1   4    5.78    1.83
  10   1   4    1.94    1.82
  10   1   4    3.63    1.05
  11   1   4    8.25    2.36
  11   1   4    4.70    2.29
 -12  -1  -4   13.80    3.12
  12   1   4   18.96    3.10
  12   1   4   22.01    2.96
 -13  -1  -4   -0.10    2.63
  13   1   4    4.01    3.22
  13   1   4    2.17    3.35
  12  -2  -4   11.59    3.09
 -12   2   4    7.92    2.44
  11  -2  -4   10.46    2.69
  10  -2  -4    6.62    1.96
 -10   2   4    2.49    1.39
   9  -2  -4    1.02    1.52
  -9   2   4    0.19    1.25
   8  -2  -4   14.29    2.42
  -8   2   4    8.80    1.51
  -8   2   4    8.89    1.57
  -8   2   4   13.09    2.02
   7  -2  -4   30.78    1.66
   7  -2  -4   33.63    2.55
   7  -2  -4   35.71    2.74
   7  -2  -4   33.43    1.68
  -7   2   4   34.54    1.71
  -7   2   4   33.74    2.49
  -7   2   4   33.64    2.37
  -7   2   4   30.54    2.51
   6  -2  -4   74.11    3.40
   6  -2  -4   75.43    2.81
   6  -2  -4   70.58    3.44
   6  -2  -4   79.63    3.77
   6  -2  -4   76.24    2.83
  -6   2   4   76.05    2.78
  -6   2   4   78.90    3.50
  -6   2   4   74.53    3.48
  -6   2   4   75.76    3.27
   5  -2  -4   52.92    2.41
   5  -2  -4   54.68    3.08
   5  -2  -4   53.70    2.38
   5  -2  -4   56.27    2.91
  -5   2   4   59.89    2.69
  -5   2   4   59.71    2.93
  -5   2   4   55.38    2.92
  -5   2   4   60.81    2.45
  -5   2   4   58.60    2.41
   4  -2  -4   34.69    1.90
   4  -2  -4   32.95    2.25
   4  -2  -4   32.10    2.38
   4  -2  -4   32.05    1.93
  -4   2   4   30.55    1.90
  -4   2   4   32.42    2.33
  -4   2   4   31.48    1.97
  -4   2   4   32.29    1.92
   3  -2  -4   24.44    2.11
   3  -2  -4   25.57    1.80
   3  -2  -4   30.73    1.80
   3  -2  -4   25.19    1.82
  -3   2   4   34.54    1.72
  -3   2   4   33.13    2.14
  -3   2   4   31.76    1.85
  -3   2   4   33.78    1.85
   2  -2  -4   14.71    1.66
   2  -2  -4   13.14    1.08
   2  -2  -4   13.36    1.54
   2  -2  -4   12.44    1.60
  -2   2   4   11.66    1.12
  -2   2   4   10.03    1.51
  -2   2   4   10.68    1.62
  -2   2   4   10.08    1.50
   1  -2  -4  187.95    5.92
   1  -2  -4  192.57    5.33
   1  -2  -4  195.81    5.98
   1  -2  -4  187.07    5.94
  -1   2   4  174.79    5.89
  -1   2   4  176.09    5.88
   0  -2  -4   74.18    2.94
   0  -2  -4   69.99    2.94
   0  -2  -4   69.83    2.48
   0   2   4   71.27    2.93
   0   2   4   70.28    2.90
  -1  -2  -4  171.93    5.84
  -1  -2  -4  177.00    5.50
  -1  -2  -4  172.34    5.83
   1   2   4  197.67    5.89
   1   2   4  190.19    5.89
  -2  -2  -4   10.67    1.42
  -2  -2  -4    7.31    1.08
  -2  -2  -4   11.95    1.63
   2   2   4   12.76    1.64
   2   2   4   12.36    1.69
   2   2   4   14.79    1.46
  -3  -2  -4   32.92    2.08
  -3  -2  -4   36.29    2.12
  -3  -2  -4   31.68    2.02
   3   2   4   25.89    1.95
   3   2   4   28.16    1.96
   3   2   4   25.72    1.98
  -4  -2  -4   32.70    2.15
  -4  -2  -4   30.95    2.16
  -4  -2  -4   29.88    1.90
   4   2   4   30.98    2.08
   4   2   4   30.97    2.13
   4   2   4   32.98    1.70
   4   2   4   28.44    2.05
  -5  -2  -4   58.28    2.65
  -5  -2  -4   57.33    2.64
  -5  -2  -4   57.69    2.61
   5   2   4   55.25    2.58
   5   2   4   55.01    2.88
   5   2   4   51.38    2.54
   5   2   4   51.36    2.61
  -6  -2  -4   78.52    3.15
  -6  -2  -4   79.54    3.15
  -6  -2  -4   77.15    3.29
   6   2   4   72.10    3.09
   6   2   4   72.50    3.31
   6   2   4   71.95    3.11
   6   2   4   72.79    3.43
  -7  -2  -4   34.03    2.26
  -7  -2  -4   33.85    2.39
  -7  -2  -4   34.07    2.22
   7   2   4   31.98    2.57
   7   2   4   34.75    2.45
   7   2   4   33.28    2.16
   7   2   4   32.95    2.20
  -8  -2  -4   10.61    1.90
  -8  -2  -4   11.21    1.98
  -8  -2  -4   12.08    1.87
   8   2   4   14.95    2.49
   8   2   4   17.15    2.44
   8   2   4   15.58    1.96
   8   2   4   13.42    1.89
  -9  -2  -4    0.58    1.13
  -9  -2  -4    0.77    1.22
  -9  -2  -4    2.15    1.10
   9   2   4    3.07    1.14
   9   2   4    3.27    1.13
   9   2   4    2.63    1.66
 -10  -2  -4    3.42    1.17
 -10  -2  -4    5.03    1.75
 -10  -2  -4    5.43    1.21
  10   2   4    5.26    1.19
  10   2   4    6.61    2.13
  10   2   4    7.09    2.03
  10   2   4    4.69    1.23
  11   2   4    8.63    2.55
  11   2   4   14.49    2.59
 -12  -2  -4    3.31    2.33
  12   2   4    8.88    2.72
  12   2   4    6.41    2.75
  12  -3  -4    9.45    3.10
 -12   3   4    9.70    2.85
  11  -3  -4   25.82    4.46
 -11   3   4   30.42    3.91
  10  -3  -4   -1.16    1.87
 -10   3   4    2.63    1.34
   9  -3  -4   21.37    3.05
  -9   3   4   19.61    2.46
  -9   3   4   21.14    2.33
   8  -3  -4   30.93    2.91
   8  -3  -4   27.94    1.73
   8  -3  -4   30.34    1.83
  -8   3   4   27.32    2.69
  -8   3   4   28.23    1.84
  -8   3   4   27.88    2.41
  -8   3   4   31.60    2.75
   7  -3  -4   41.89    3.10
   7  -3  -4   43.99    2.25
   7  -3  -4   43.98    2.21
  -7   3   4   41.33    2.60
  -7   3   4   45.07    2.20
  -7   3   4   41.79    2.86
  -7   3   4   41.54    2.84
   6  -3  -4   53.57    3.12
   6  -3  -4   56.50    2.53
   6  -3  -4   53.50    2.50
  -6   3   4   53.95    3.15
  -6   3   4   57.70    2.81
  -6   3   4   56.03    2.48
  -6   3   4   59.71    3.11
  -6   3   4   53.73    3.03
   5  -3  -4  192.35    6.01
   5  -3  -4  183.69    6.75
   5  -3  -4  190.70    6.00
  -5   3   4  182.49    5.97
  -5   3   4  182.15    6.41
  -5   3   4  188.74    6.14
  -5   3   4  180.83    6.26
  -5   3   4  192.58    6.80
   4  -3  -4   31.36    2.03
   4  -3  -4   27.32    2.01
   4  -3  -4   30.94    2.36
  -4   3   4   30.28    2.07
  -4   3   4   29.96    2.33
  -4   3   4   31.70    1.98
  -4   3   4   24.49    2.36
  -4   3   4   28.58    2.03
   3  -3  -4   38.49    2.20
   3  -3  -4   39.56    2.15
   3  -3  -4   40.56    2.38
  -3   3   4   36.68    2.16
  -3   3   4   36.70    2.19
  -3   3   4   34.02    2.28
  -3   3   4   39.34    2.45
   2  -3  -4   11.66    1.69
   2  -3  -4   10.26    1.59
   2  -3  -4    9.37    1.13
   2  -3  -4   10.27    1.59
  -2   3   4    7.49    1.05
  -2   3   4    7.26    1.07
  -2   3   4    6.49    1.08
   1  -3  -4   72.11    3.01
   1  -3  -4   70.51    2.97
   1  -3  -4   69.21    2.77
  -1   3   4   70.75    3.00
  -1   3   4   71.30    2.95
  -1   3   4   70.78    2.78
   0  -3  -4    2.54    1.07
   0  -3  -4    2.56    0.93
   0   3   4    2.75    1.00
   0   3   4    3.55    0.67
   0   3   4    1.93    0.89
  -1  -3  -4   74.65    3.06
  -1  -3  -4   73.83    3.02
  -1  -3  -4   72.48    2.70
   1   3   4   68.72    2.31
   1   3   4   68.68    2.96
  -2  -3  -4    9.52    1.53
  -2  -3  -4    6.41    1.04
  -2  -3  -4    7.53    1.15
   2   3   4   10.74    1.71
   2   3   4   10.68    1.65
  -3  -3  -4   36.13    2.30
  -3  -3  -4   35.21    2.32
  -3  -3  -4   36.42    2.30
   3   3   4   39.91    1.53
   3   3   4   38.45    2.23
   3   3   4   38.37    2.29
   3   3   4   40.83    2.27
  -4  -3  -4   27.51    2.17
  -4  -3  -4   26.41    2.14
  -4  -3  -4   27.08    2.20
   4   3   4   31.48    2.20
   4   3   4   30.10    2.15
   4   3   4   28.93    1.59
   4   3   4   29.58    2.09
  -5  -3  -4  191.84    6.32
  -5  -3  -4  192.82    6.33
  -5  -3  -4  189.98    6.62
   5   3   4  191.04    6.62
   5   3   4  200.46    6.36
   5   3   4  189.86    6.29
   5   3   4  195.96    6.30
  -6  -3  -4   58.55    2.84
  -6  -3  -4   58.38    2.81
  -6  -3  -4   55.23    2.83
   6   3   4   58.38    2.82
   6   3   4   58.47    3.06
   6   3   4   58.59    2.78
   6   3   4   55.76    2.82
  -7  -3  -4   44.58    2.73
  -7  -3  -4   46.45    2.57
  -7  -3  -4   45.27    2.59
   7   3   4   43.93    2.75
   7   3   4   44.52    2.56
   7   3   4   43.46    2.55
  -8  -3  -4   27.82    2.34
  -8  -3  -4   29.69    2.46
  -8  -3  -4   26.48    2.26
   8   3   4   25.69    2.28
   8   3   4   29.06    2.78
   8   3   4   27.78    2.25
   8   3   4   32.37    2.80
  -9  -3  -4   20.89    2.30
  -9  -3  -4   21.50    2.54
  -9  -3  -4   16.10    2.22
   9   3   4   21.09    3.12
   9   3   4   19.11    3.07
   9   3   4   21.37    2.22
   9   3   4   20.63    2.25
 -10  -3  -4   -0.45    1.18
 -10  -3  -4    0.95    1.27
 -10  -3  -4    0.11    1.43
  10   3   4   -1.85    1.78
  10   3   4    2.85    1.93
  10   3   4   -0.97    1.18
 -11  -3  -4   31.35    2.22
  11   3   4   32.23    4.32
  11   3   4   37.96    4.66
 -12  -3  -4    6.69    2.63
  12   3   4   11.78    2.93
  12   3   4    2.71    2.94
  12  -4  -4   -1.95    3.07
 -12   4   4    0.95    2.52
  11  -4  -4   13.38    2.75
 -11   4   4   13.93    2.75
  10  -4  -4   16.08    2.43
 -10   4   4   15.78    2.68
 -10   4   4   12.14    1.91
   9  -4  -4   23.93    2.00
   9  -4  -4   22.39    3.20
   9  -4  -4   21.35    1.84
  -9   4   4   26.13    3.36
  -9   4   4   20.44    1.93
  -9   4   4   17.22    2.47
   8  -4  -4   10.80    1.36
   8  -4  -4   10.96    1.82
  -8   4   4    8.19    1.56
  -8   4   4    6.44    1.54
  -8   4   4   12.52    1.90
   7  -4  -4    1.90    1.14
   7  -4  -4    0.46    1.08
  -7   4   4    2.18    1.30
  -7   4   4    1.68    1.16
  -7   4   4    1.62    1.04
  -7   4   4    1.56    1.17
   6  -4  -4   57.80    3.12
   6  -4  -4   56.95    2.82
   6  -4  -4   54.63    2.71
  -6   4   4   58.95    3.09
  -6   4   4   55.70    2.85
  -6   4   4   53.37    2.71
  -6   4   4   49.02    2.96
  -6   4   4   50.80    3.11
   5  -4  -4   43.20    2.73
   5  -4  -4   44.41    2.41
   5  -4  -4   45.57    2.48
  -5   4   4   41.65    2.59
  -5   4   4   41.10    2.73
  -5   4   4   38.49    2.36
  -5   4   4   38.42    2.60
   4  -4  -4    7.11    1.18
   4  -4  -4    5.23    1.26
   4  -4  -4    6.63    1.15
  -4   4   4    5.98    1.14
  -4   4   4    6.91    1.36
  -4   4   4    5.57    1.32
   3  -4  -4   59.53    2.80
   3  -4  -4   62.51    2.87
  -3   4   4   52.61    2.77
  -3   4   4   55.71    2.93
  -3   4   4   54.51    2.80
   2  -4  -4   52.94    2.64
   2  -4  -4   55.16    2.70
  -2   4   4   50.24    2.67
  -2   4   4   45.70    2.60
  -2   4   4   50.37    2.63
   1  -4  -4    1.90    1.07
   1  -4  -4    0.70    0.85
  -1   4   4    2.15    0.85
  -1   4   4    1.66    0.98
  -1   4   4    0.58    0.91
   0  -4  -4   17.75    1.98
   0  -4  -4   18.36    1.99
   0   4   4   16.74    2.04
   0   4   4   16.55    1.92
   0   4   4   18.11    1.45
  -1  -4  -4    0.76    0.92
  -1  -4  -4    0.53    0.95
   1   4   4    0.54    0.98
   1   4   4    0.97    1.07
  -2  -4  -4   47.60    2.45
  -2  -4  -4   49.36    2.73
  -2  -4  -4   47.10    2.59
   2   4   4   50.10    2.68
   2   4   4   53.28    2.64
  -3  -4  -4   56.66    2.83
  -3  -4  -4   51.52    2.77
  -3  -4  -4   53.05    2.82
   3   4   4   57.48    2.80
   3   4   4   54.48    2.78
  -4  -4  -4    5.75    1.23
  -4  -4  -4    7.09    1.17
  -4  -4  -4    5.92    1.22
   4   4   4    7.35    1.22
   4   4   4    6.66    1.17
   4   4   4    7.02    1.19
  -5  -4  -4   40.23    2.54
  -5  -4  -4   38.75    2.46
  -5  -4  -4   38.63    2.58
   5   4   4   38.52    2.46
   5   4   4   41.66    2.62
   5   4   4   41.26    2.44
   5   4   4   40.85    2.08
  -6  -4  -4   53.23    2.87
  -6  -4  -4   52.84    2.91
  -6  -4  -4   60.12    3.15
   6   4   4   59.48    2.88
   6   4   4   56.13    2.72
   6   4   4   51.35    2.82
   6   4   4   52.15    3.01
  -7  -4  -4    3.79    1.37
  -7  -4  -4    3.25    1.18
  -7  -4  -4    1.34    1.20
   7   4   4    2.34    1.26
   7   4   4    1.87    1.20
   7   4   4    2.40    1.17
  -8  -4  -4    9.39    1.48
  -8  -4  -4   10.62    1.52
  -8  -4  -4    9.41    1.74
   8   4   4   11.69    1.56
   8   4   4   11.82    2.15
   8   4   4   12.68    1.86
  -9  -4  -4   17.51    2.45
  -9  -4  -4   18.86    2.59
  -9  -4  -4   19.78    2.51
   9   4   4   24.91    3.10
   9   4   4   18.85    3.12
   9   4   4   16.75    2.38
 -10  -4  -4   18.05    2.59
 -10  -4  -4   17.89    2.49
 -10  -4  -4   19.52    2.88
  10   4   4   17.60    2.44
  10   4   4   21.73    3.71
  10   4   4   20.74    3.67
 -11  -4  -4   10.59    2.66
 -11  -4  -4   13.50    1.63
 -11  -4  -4   11.72    1.51
  11   4   4   12.44    2.68
  11   4   4   13.21    1.55
  11   4   4    9.95    2.68
  11   4   4    5.29    2.64
 -12  -4  -4   -0.80    2.36
  12   4   4    1.36    2.98
  12   4   4    4.12    3.09
  12  -5  -4    3.62    2.97
  11  -5  -4   21.98    3.15
 -11   5   4   23.71    3.27
 -11   5   4   30.55    4.97
  10  -5  -4    7.47    2.24
  10  -5  -4    6.47    1.23
  10  -5  -4    6.30    1.35
 -10   5   4    5.89    1.33
 -10   5   4    5.49    2.35
   9  -5  -4   18.26    2.23
   9  -5  -4   14.48    2.37
  -9   5   4   15.31    2.29
  -9   5   4   14.23    2.22
   8  -5  -4   26.44    2.45
   8  -5  -4   29.08    2.58
  -8   5   4   29.15    3.21
  -8   5   4   24.78    2.44
   7  -5  -4   26.68    2.44
   7  -5  -4   27.43    2.52
  -7   5   4   30.40    2.68
  -7   5   4   28.22    2.46
  -7   5   4   23.92    2.85
   6  -5  -4   27.85    2.41
   6  -5  -4   28.97    2.43
  -6   5   4   27.38    2.36
  -6   5   4   29.24    2.52
  -6   5   4   29.23    2.44
  -6   5   4   28.09    2.57
   5  -5  -4   95.64    3.85
   5  -5  -4   90.06    3.87
  -5   5   4   94.66    3.98
  -5   5   4   94.41    3.84
  -5   5   4   92.36    3.99
  -5   5   4   95.20    4.22
   4  -5  -4   20.38    2.13
   4  -5  -4   22.04    2.13
  -4   5   4   18.06    2.12
  -4   5   4   19.35    2.14
   3  -5  -4   20.46    2.17
   3  -5  -4   25.57    2.21
  -3   5   4   24.47    2.21
  -3   5   4   22.24    2.26
   2  -5  -4   30.10    2.34
   2  -5  -4   28.14    2.32
  -2   5   4   27.90    2.34
  -2   5   4   31.69    2.27
  -2   5   4   30.39    2.27
   1  -5  -4   54.67    2.93
   1  -5  -4   59.35    2.98
  -1   5   4   54.95    2.93
  -1   5   4   55.85    2.71
  -1   5   4   60.18    3.04
   0  -5  -4  306.27    9.56
   0  -5  -4  306.34    9.55
   0   5   4  300.85    9.55
   0   5   4  303.30    9.56
  -1  -5  -4   50.30    2.84
  -1  -5  -4   55.92    2.92
   1   5   4   54.54    2.90
   1   5   4   59.31    2.95
  -2  -5  -4   26.91    2.42
  -2  -5  -4   29.86    2.28
   2   5   4   27.27    2.23
   2   5   4   28.13    2.34
  -3  -5  -4   23.36    2.14
  -3  -5  -4   22.09    2.17
  -3  -5  -4   20.46    2.21
   3   5   4   22.31    2.18
   3   5   4   23.70    2.12
  -4  -5  -4   14.28    2.01
  -4  -5  -4   16.16    2.07
  -4  -5  -4   19.99    2.22
   4   5   4   19.47    2.13
   4   5   4   21.06    2.17
  -5  -5  -4   96.00    3.95
  -5  -5  -4   88.76    3.81
  -5  -5  -4   90.80    3.98
   5   5   4   87.08    3.85
   5   5   4   90.90    3.83
  -6  -5  -4   29.56    2.54
  -6  -5  -4   24.47    2.44
  -6  -5  -4   25.06    2.43
   6   5   4   24.00    2.37
   6   5   4   28.63    2.12
   6   5   4   29.50    2.36
  -7  -5  -4   24.20    2.68
  -7  -5  -4   28.68    2.58
  -7  -5  -4   33.09    2.64
   7   5   4   22.73    2.49
   7   5   4   25.31    2.38
   7   5   4   29.12    2.58
  -8  -5  -4   24.54    2.81
  -8  -5  -4   28.05    2.80
   8   5   4   29.91    2.89
   8   5   4   26.55    2.68
  -9  -5  -4   15.14    1.90
  -9  -5  -4   16.35    2.57
  -9  -5  -4   13.07    2.14
   9   5   4   19.61    2.65
   9   5   4   21.49    3.28
 -10  -5  -4    6.35    1.65
 -10  -5  -4    7.73    1.84
 -10  -5  -4    6.36    1.80
  10   5   4   12.53    2.52
  10   5   4    5.05    1.58
  10   5   4    6.72    2.26
 -11  -5  -4   19.81    2.83
 -11  -5  -4   17.73    2.94
 -11  -5  -4   19.85    3.07
  11   5   4   20.22    2.81
  11   5   4   18.33    3.13
  11   5   4   26.62    3.38
 -12  -5  -4    1.64    2.34
  12   5   4    2.35    3.22
  12   5   4    4.92    3.42
  12   5   4    4.51    3.16
  12  -6  -4    2.08    3.08
 -12   6   4    6.50    3.75
  11  -6  -4    7.66    2.95
  11  -6  -4    6.91    1.59
  11  -6  -4    6.68    1.54
 -11   6   4    9.39    1.86
 -11   6   4    8.08    3.08
 -11   6   4    6.76    3.07
 -11   6   4    7.60    1.60
  10  -6  -4   -0.60    1.52
  10  -6  -4    1.45    1.42
 -10   6   4    1.25    1.55
 -10   6   4    4.62    2.25
   9  -6  -4    6.26    1.68
   9  -6  -4    0.43    1.48
  -9   6   4    2.70    1.51
  -9   6   4   -0.21    1.92
   8  -6  -4   19.63    2.73
   8  -6  -4   22.27    2.78
  -8   6   4   27.72    2.84
  -8   6   4   25.57    3.46
   7  -6  -4    1.10    1.42
   7  -6  -4    2.50    1.38
  -7   6   4    3.73    1.64
  -7   6   4    2.91    1.40
   6  -6  -4    6.83    1.45
   6  -6  -4    7.58    1.62
  -6   6   4    5.28    1.43
  -6   6   4    7.09    1.55
   5  -6  -4   17.62    2.44
   5  -6  -4   20.76    2.34
  -5   6   4   20.07    2.42
  -5   6   4   22.81    2.23
  -5   6   4   19.99    2.41
   4  -6  -4   45.64    2.73
   4  -6  -4   41.13    2.68
  -4   6   4   41.50    2.73
  -4   6   4   37.26    2.82
   3  -6  -4   64.69    3.26
   3  -6  -4   63.29    3.25
  -3   6   4   64.41    3.26
  -3   6   4   64.95    3.34
   2  -6  -4  147.06    5.47
   2  -6  -4  152.90    5.49
  -2   6   4  148.84    5.47
  -2   6   4  154.33    5.58
   1  -6  -4   81.87    3.57
   1  -6  -4   77.34    3.55
  -1   6   4   76.42    3.56
  -1   6   4   74.61    3.50
   0  -6  -4   55.74    3.08
   0  -6  -4   56.54    3.07
   0   6   4   55.64    3.02
   0   6   4   61.45    3.15
  -1  -6  -4   76.37    3.62
  -1  -6  -4   78.60    3.65
   1   6   4   84.83    3.69
   1   6   4   82.87    3.62
  -2  -6  -4  152.53    5.53
  -2  -6  -4  152.71    5.53
   2   6   4  149.86    5.51
   2   6   4  148.93    5.46
  -3  -6  -4   63.65    3.23
  -3  -6  -4   65.43    3.26
  -3  -6  -4   62.38    3.22
   3   6   4   60.76    3.14
   3   6   4   64.18    3.22
  -4  -6  -4   44.49    2.74
  -4  -6  -4   38.66    2.80
  -4  -6  -4   39.24    2.76
   4   6   4   37.70    2.61
   4   6   4   44.55    2.69
  -5  -6  -4   21.47    2.53
  -5  -6  -4   18.72    2.22
  -5  -6  -4   23.27    2.41
   5   6   4   18.19    2.31
   5   6   4   17.18    2.26
  -6  -6  -4    7.27    1.51
  -6  -6  -4    6.48    1.54
  -6  -6  -4    7.35    1.59
   6   6   4    7.67    1.55
   6   6   4    9.08    1.36
  -7  -6  -4    0.25    1.29
  -7  -6  -4    3.51    1.56
  -7  -6  -4    4.23    1.54
   7   6   4    1.61    1.38
   7   6   4    1.85    1.37
  -8  -6  -4   18.68    3.01
  -8  -6  -4   20.73    3.01
   8   6   4   22.26    2.79
   8   6   4   23.12    2.86
  -9  -6  -4    3.93    1.82
  -9  -6  -4    3.69    1.76
   9   6   4    1.85    1.61
   9   6   4    3.96    1.93
 -10  -6  -4    5.43    1.86
 -10  -6  -4    2.74    1.80
 -10  -6  -4    0.63    1.69
  10   6   4    1.14    1.67
  10   6   4    6.44    2.34
 -11  -6  -4    7.72    2.57
 -11  -6  -4    8.99    2.03
 -11  -6  -4   10.86    2.06
  11   6   4    7.09    1.90
  11   6   4   14.72    3.10
  11   6   4    8.79    2.86
 -12  -6  -4    1.72    2.75
 -12  -6  -4    4.32    1.78
 -12  -6  -4    6.19    1.81
  12   6   4    8.28    3.37
  12   6   4    7.15    3.62
  12   6   4   10.76    1.82
  11  -7  -4    0.57    1.93
  11  -7  -4    0.44    1.78
 -11   7   4    0.77    1.87
 -11   7   4    1.44    2.96
 -11   7   4    0.60    2.88
  10  -7  -4   12.61    2.16
  10  -7  -4   11.76    1.98
 -10   7   4    9.01    2.59
 -10   7   4   10.64    2.73
 -10   7   4   13.97    2.10
   9  -7  -4    9.88    1.90
   9  -7  -4   11.02    1.97
  -9   7   4   12.77    2.42
  -9   7   4   12.00    1.97
   8  -7  -4    2.30    1.73
   8  -7  -4    1.51    1.70
  -8   7   4    2.57    1.71
  -8   7   4   -0.54    1.85
   7  -7  -4    0.86    1.50
   7  -7  -4   -0.72    1.55
  -7   7   4    1.55    1.53
  -7   7   4    4.53    1.69
   6  -7  -4   10.69    1.84
   6  -7  -4   10.59    1.74
  -6   7   4    8.89    1.84
  -6   7   4   12.16    1.81
   5  -7  -4    9.07    1.62
   5  -7  -4    9.01    1.67
  -5   7   4    9.58    1.65
  -5   7   4    7.13    1.56
   4  -7  -4   32.81    2.66
   4  -7  -4   28.78    2.64
  -4   7   4   24.58    2.55
  -4   7   4   29.80    2.69
   3  -7  -4   23.38    2.40
   3  -7  -4   24.14    2.41
  -3   7   4   25.74    2.39
  -3   7   4   27.75    2.48
   2  -7  -4   17.46    2.16
   2  -7  -4   18.71    2.26
  -2   7   4   18.38    2.16
  -2   7   4   18.67    2.22
   1  -7  -4    6.01    1.26
   1  -7  -4    3.83    1.20
  -1   7   4    7.43    1.25
   0  -7  -4   78.57    3.77
   0  -7  -4   82.37    3.81
   0   7   4   84.50    3.78
  -1  -7  -4    4.40    1.12
  -1  -7  -4    6.46    1.39
   1   7   4    5.07    1.32
  -2  -7  -4   17.11    2.16
  -2  -7  -4   15.75    2.20
   2   7   4   18.44    2.22
  -3  -7  -4   27.62    2.45
  -3  -7  -4   24.80    2.38
   3   7   4   20.40    2.32
  -4  -7  -4   34.18    2.67
  -4  -7  -4   27.94    2.73
  -4  -7  -4   27.66    2.53
   4   7   4   33.39    2.69
  -5  -7  -4    7.29    1.48
  -5  -7  -4    8.24    1.55
  -5  -7  -4    9.56    1.61
   5   7   4    6.18    1.46
  -6  -7  -4   10.08    1.74
  -6  -7  -4    6.58    1.50
  -6  -7  -4   10.81    1.83
   6   7   4   11.77    1.79
  -7  -7  -4    2.74    1.71
  -7  -7  -4   -0.14    1.60
   7   7   4   -0.06    1.58
   7   7   4    2.00    1.44
  -8  -7  -4    1.24    1.74
  -8  -7  -4    1.82    1.76
   8   7   4    0.42    1.66
   8   7   4    1.23    1.59
  -9  -7  -4   13.75    2.21
  -9  -7  -4   13.05    2.17
   9   7   4   10.65    2.02
   9   7   4   10.11    2.17
 -10  -7  -4   13.90    2.37
 -10  -7  -4   12.01    2.38
  10   7   4   16.17    2.31
  10   7   4   16.69    2.78
 -11  -7  -4   -1.04    2.05
 -11  -7  -4    3.96    2.45
 -11  -7  -4   -2.16    2.06
  11   7   4   -0.19    2.03
  11   7   4    1.26    2.85
  11  -8  -4    2.51    2.44
  11  -8  -4    5.74    2.26
 -11   8   4    5.17    3.18
 -11   8   4    8.33    2.41
 -11   8   4   11.51    3.33
  10  -8  -4   16.54    2.36
  10  -8  -4   17.21    2.68
 -10   8   4   17.22    2.56
 -10   8   4   14.29    3.06
   9  -8  -4    2.02    2.04
   9  -8  -4    3.68    2.09
  -9   8   4    4.18    2.07
  -9   8   4    0.58    2.29
   8  -8  -4    1.71    1.84
   8  -8  -4    0.91    1.79
  -8   8   4    3.36    2.13
  -8   8   4    1.70    1.87
   7  -8  -4    1.50    1.76
   7  -8  -4    0.94    1.65
  -7   8   4   -0.22    1.69
  -7   8   4    0.97    1.76
   6  -8  -4   36.22    3.49
   6  -8  -4   35.70    3.41
  -6   8   4   34.90    3.21
  -6   8   4   30.11    3.33
   5  -8  -4   11.51    1.80
   5  -8  -4   10.65    1.93
  -5   8   4   11.56    1.82
  -5   8   4    9.79    1.86
   4  -8  -4   27.64    2.76
   4  -8  -4   34.28    2.99
  -4   8   4   27.08    2.85
  -4   8   4   26.81    2.75
   3  -8  -4   68.71    3.66
   3  -8  -4   69.78    3.61
  -3   8   4   68.25    3.58
  -3   8   4   71.95    3.83
   2  -8  -4   53.56    3.09
   2  -8  -4   49.29    3.01
  -2   8   4   46.56    2.86
   1  -8  -4   17.61    2.22
   1  -8  -4   18.86    2.20
  -1   8   4   14.99    2.06
   0  -8  -4    9.82    1.52
   0  -8  -4    9.27    1.51
   0   8   4    5.56    1.24
  -1  -8  -4   17.85    2.25
  -1  -8  -4   15.53    2.17
   1   8   4   20.81    2.20
  -2  -8  -4   57.70    3.11
  -2  -8  -4   47.52    3.00
   2   8   4   44.42    2.91
  -3  -8  -4   71.42    3.72
  -3  -8  -4   69.06    3.70
   3   8   4   73.86    3.62
  -4  -8  -4   31.99    2.85
  -4  -8  -4   34.40    2.93
  -4  -8  -4   29.60    2.84
   4   8   4   32.65    2.82
  -5  -8  -4   12.21    1.79
  -5  -8  -4   10.21    1.86
  -5  -8  -4   14.21    2.05
   5   8   4   12.53    1.94
  -6  -8  -4   34.98    3.20
  -6  -8  -4   35.51    3.39
  -6  -8  -4   32.59    3.46
   6   8   4   34.89    3.41
  -7  -8  -4    1.46    1.82
  -7  -8  -4    3.26    1.84
   7   8   4    0.22    1.60
  -8  -8  -4    1.54    2.12
  -8  -8  -4    1.43    2.03
   8   8   4    1.29    1.85
   8   8   4    1.18    1.71
  -9  -8  -4    1.27    2.11
  -9  -8  -4    1.37    2.23
   9   8   4    6.61    2.16
   9   8   4    3.74    2.11
 -10  -8  -4   16.98    2.73
 -10  -8  -4   16.63    2.62
  10   8   4    9.09    2.72
  10   8   4   17.81    2.61
 -11  -8  -4    4.03    2.53
 -11  -8  -4    3.27    2.68
 -11  -8  -4    4.84    2.50
  11   8   4    7.29    3.19
  11   8   4    3.88    2.47
  10  -9  -4    8.79    2.59
  10  -9  -4    7.45    2.68
 -10   9   4   13.47    3.30
 -10   9   4   13.85    3.15
 -10   9   4   10.33    2.71
   9  -9  -4    1.15    2.23
   9  -9  -4    1.09    2.41
  -9   9   4    1.47    2.40
  -9   9   4    2.07    2.34
   8  -9  -4   18.25    2.61
   8  -9  -4   17.36    2.55
  -8   9   4   22.19    3.87
  -8   9   4   27.73    4.22
   7  -9  -4   13.16    2.37
   7  -9  -4   17.51    2.47
  -7   9   4   13.79    2.31
  -7   9   4   14.37    2.46
   6  -9  -4    2.46    1.92
   6  -9  -4    2.80    2.00
  -6   9   4    6.25    1.92
  -6   9   4    4.50    1.89
   5  -9  -4    3.99    1.69
   5  -9  -4    3.47    1.71
  -5   9   4    4.96    1.87
  -5   9   4    3.82    1.74
   4  -9  -4   26.06    3.17
   4  -9  -4   25.41    3.02
  -4   9   4   23.34    2.95
  -4   9   4   24.02    3.16
   3  -9  -4    1.91    1.36
   3  -9  -4    2.39    1.43
  -3   9   4    0.73    1.33
  -3   9   4    0.48    1.24
   2  -9  -4    7.75    1.50
   2  -9  -4    8.15    1.60
  -2   9   4    4.19    1.27
   1  -9  -4    3.60    1.17
  -1   9   4    4.01    1.21
   0  -9  -4   -1.42    0.97
   0  -9  -4    0.04    1.09
   0   9   4   -0.19    1.05
  -1  -9  -4    5.53    1.30
  -2  -9  -4    8.63    1.59
  -2  -9  -4    2.39    1.21
   2   9   4    7.96    1.46
  -3  -9  -4    3.39    1.45
  -3  -9  -4    1.70    1.39
   3   9   4    1.94    1.42
  -4  -9  -4   27.18    3.07
  -4  -9  -4   26.20    3.11
  -4  -9  -4   20.87    2.94
   4   9   4   23.59    3.02
  -5  -9  -4    7.93    1.80
  -5  -9  -4    5.32    1.88
  -5  -9  -4   10.22    1.98
   5   9   4    4.88    1.74
  -6  -9  -4    2.21    1.83
  -6  -9  -4    2.89    1.88
  -6  -9  -4    1.99    2.01
   6   9   4    4.35    1.90
  -7  -9  -4   18.87    2.65
  -7  -9  -4   15.53    2.53
   7   9   4   17.34    2.49
  -8  -9  -4   19.86    2.78
  -8  -9  -4   28.98    4.20
   8   9   4   21.20    2.69
   8   9   4   18.63    2.48
  -9  -9  -4   -0.33    2.30
  -9  -9  -4   -1.56    2.48
   9   9   4    2.11    2.26
   9   9   4    0.60    2.22
 -10  -9  -4   11.44    2.90
 -10  -9  -4    6.57    2.99
  10   9   4    8.20    2.73
  10   9   4    9.82    2.68
  10 -10  -4    8.33    3.26
  10 -10  -4   13.85    3.15
 -10  10   4    7.58    3.50
 -10  10   4   13.00    3.18
 -10  10   4    8.14    3.71
   9 -10  -4    9.13    2.86
   9 -10  -4    5.38    2.76
  -9  10   4    7.80    3.16
  -9  10   4    7.63    2.83
   8 -10  -4    0.59    2.33
   8 -10  -4    1.63    2.39
  -8  10   4    3.21    2.39
  -8  10   4    2.80    2.44
   7 -10  -4    1.88    2.17
   7 -10  -4   -1.95    2.08
  -7  10   4    1.34    2.20
  -7  10   4    0.18    2.20
   6 -10  -4   24.27    2.95
   6 -10  -4   23.55    3.89
  -6  10   4   27.97    3.89
  -6  10   4   23.35    3.98
   5 -10  -4    2.63    1.99
   5 -10  -4    2.38    1.81
  -5  10   4    5.22    1.96
  -5  10   4    3.13    1.88
   4 -10  -4   10.54    1.96
   4 -10  -4    8.42    1.83
  -4  10   4   13.69    2.08
  -4  10   4   12.55    2.18
   3 -10  -4   23.26    2.91
   3 -10  -4   23.79    2.96
  -3  10   4   27.62    3.26
  -3  10   4   26.85    3.01
   2 -10  -4   13.83    2.40
   1 -10  -4    3.95    1.36
   0 -10  -4   33.22    2.92
  -1 -10  -4    0.99    1.23
  -2 -10  -4   15.86    2.14
  -3 -10  -4   24.89    3.01
  -3 -10  -4   24.60    3.12
   3  10   4   32.37    3.04
  -4 -10  -4   10.51    2.04
  -4 -10  -4   10.43    1.89
  -4 -10  -4   10.83    2.00
   4  10   4    8.74    1.86
  -5 -10  -4    5.95    1.99
  -5 -10  -4    4.66    1.93
  -5 -10  -4    2.16    1.98
   5  10   4    2.85    1.89
  -6 -10  -4   29.86    3.64
  -6 -10  -4   26.93    3.86
  -6 -10  -4   21.42    2.92
   6  10   4   30.35    3.98
  -7 -10  -4    3.70    2.43
  -7 -10  -4   -1.87    2.31
   7  10   4    2.86    2.19
  -8 -10  -4    3.27    2.50
  -8 -10  -4   -1.84    2.43
   8  10   4    1.29    2.25
  -9 -10  -4   13.68    2.98
  -9 -10  -4   11.04    3.24
   9  10   4    7.71    2.88
   9  10   4   13.94    2.64
 -10 -10  -4    7.02    3.18
 -10 -10  -4   12.85    3.45
  10  10   4   17.73    3.29
  10  10   4   12.83    3.17
   9 -11  -4   -2.67    2.84
   9 -11  -4   -2.67    3.11
  -9  11   4    0.11    3.21
  -9  11   4   -4.62    2.93
   8 -11  -4   24.53    3.36
   8 -11  -4   25.14    3.41
  -8  11   4   21.54    3.43
  -8  11   4   19.43    3.36
   7 -11  -4   -2.39    2.40
   7 -11  -4   -2.20    2.41
  -7  11   4    2.22    2.51
   6 -11  -4   21.39    2.98
   6 -11  -4   28.87    4.30
  -6  11   4   17.08    2.79
  -6  11   4   19.80    3.21
   5 -11  -4    0.40    2.22
   5 -11  -4    0.93    1.97
  -5  11   4   -1.05    1.89
  -5  11   4    1.05    2.14
   4 -11  -4    4.26    1.95
   4 -11  -4    2.66    1.88
  -4  11   4    1.43    1.75
  -4  11   4    0.86    2.11
   3 -11  -4   22.85    3.20
   3 -11  -4   22.37    3.25
  -3  11   4   23.49    3.46
  -3  11   4   24.55    3.68
  -3 -11  -4   22.51    3.29
  -3 -11  -4   26.76    3.33
   3  11   4   16.44    2.23
  -4 -11  -4    3.89    1.93
  -4 -11  -4    1.26    1.88
   4  11   4    3.17    1.89
  -5 -11  -4    1.01    2.17
  -5 -11  -4    1.71    1.97
  -5 -11  -4    0.02    2.07
   5  11   4    1.16    2.02
  -6 -11  -4   19.27    2.97
  -6 -11  -4   18.07    2.92
  -6 -11  -4   22.92    4.11
   6  11   4   28.54    4.40
  -7 -11  -4   -3.09    2.46
  -7 -11  -4    1.11    2.59
   7  11   4    3.03    2.61
  -8 -11  -4   21.50    3.44
  -8 -11  -4   21.12    3.34
   8  11   4   21.52    3.40
  -9 -11  -4   -2.21    2.88
  -9 -11  -4    5.43    3.41
   9  11   4   -0.40    2.61
   9  11   4    1.62    3.05
   8 -12  -4    8.39    3.45
   8 -12  -4   13.81    3.35
  -8  12   4   11.59    3.42
  -8  12   4   10.96    3.59
   7 -12  -4   -2.26    2.81
   7 -12  -4   -0.74    2.64
  -7  12   4    3.92    2.93
  -7  12   4   -0.77    3.17
   6 -12  -4    0.61    2.60
   6 -12  -4    2.83    2.78
  -6  12   4    0.93    2.57
  -6  12   4    9.11    3.10
   5 -12  -4    1.84    2.45
   5 -12  -4    0.24    2.11
  -5  12   4   -0.66    2.19
  -5  12   4    0.40    2.49
   4 -12  -4    5.04    2.43
   4 -12  -4    1.57    1.99
  -4  12   4    5.97    2.23
  -4  12   4    5.07    2.43
  -3 -12  -4   16.44    2.41
  -4 -12  -4   -0.64    2.18
  -4 -12  -4    1.96    1.98
   4  12   4    2.39    2.02
  -5 -12  -4   -0.93    2.54
  -5 -12  -4    3.57    2.17
  -5 -12  -4   -2.23    2.38
   5  12   4    5.99    2.46
  -6 -12  -4    0.57    2.62
  -6 -12  -4    0.87    2.56
  -6 -12  -4    1.48    2.60
   6  12   4    2.17    2.64
  -7 -12  -4    0.76    2.54
  -7 -12  -4   -0.69    2.73
  -7 -12  -4   -3.41    2.83
   7  12   4    3.53    2.80
  -8 -12  -4   14.05    3.42
  -8 -12  -4    8.22    3.50
   8  12   4   12.93    3.49
   7 -13  -4   -1.05    3.17
   7 -13  -4    0.44    3.14
  -7  13   4    4.51    3.50
  -7  13   4    5.83    3.31
   6 -13  -4    5.14    3.03
   6 -13  -4    4.32    2.96
  -6  13   4    7.72    3.25
  -6  13   4    8.48    3.30
   5 -13  -4   13.29    2.89
   5 -13  -4    9.71    2.93
  -5  13   4    6.10    2.76
  -5  13   4    0.63    2.95
   4 -13  -4    5.67    2.25
   4 -13  -4    4.56    2.37
  -4  13   4    1.28    2.39
  -4  13   4    4.94    2.80
  -4 -13  -4    0.93    2.43
  -4 -13  -4    0.58    2.39
   4  13   4    3.40    2.39
  -5 -13  -4    3.21    2.83
  -5 -13  -4    5.80    2.87
  -5 -13  -4    0.41    2.70
   5  13   4    2.19    2.65
  -6 -13  -4    7.96    2.78
  -6 -13  -4   11.46    3.24
  -6 -13  -4    7.43    3.17
   6  13   4    7.95    3.24
  -7 -13  -4   -4.43    3.40
  -7 -13  -4    1.85    3.32
  -7 -13  -4    3.67    2.82
   7  13   4    7.79    3.38
   6 -14  -4    3.32    3.23
   6 -14  -4   -1.81    3.28
  -6  14   4    4.84    3.66
  -6  14   4   12.30    3.75
   5 -14  -4   -0.90    2.90
   5 -14  -4   -1.04    3.26
  -5  14   4    0.22    3.26
  -5  14   4   -0.46    2.98
   4 -14  -4   10.43    2.98
   4 -14  -4    8.14    2.71
  -4  14   4    8.40    3.46
  -4  14   4   11.16    2.94
  -4 -14  -4    8.37    3.04
  -4 -14  -4   15.71    3.38
   4  14   4   11.04    3.06
  -5 -14  -4   -3.12    2.76
  -5 -14  -4   -4.11    3.14
  -5 -14  -4   -0.12    3.19
   5  14   4    1.32    3.08
  -6 -14  -4   -4.17    3.21
  -6 -14  -4    3.49    3.83
  -6 -14  -4    6.08    3.21
   6  14   4    4.54    3.56
   4 -15  -4    4.98    3.24
   4 -15  -4   13.23    3.57
  -4  15   4    8.01    3.20
  -4  15   4   14.00    4.04
  -3  15   4    2.62    3.31
  -4 -15  -4    5.56    3.55
  -4 -15  -4   11.75    3.68
   4  15   4   10.43    3.33
   4  15  -5   -0.92    3.21
  -4 -15   5    7.16    3.54
   3  15  -5    5.78    2.99
  -3 -15   5    5.43    3.32
   6  14  -5    1.68    3.30
  -6 -14   5    2.29    3.52
  -6 -14   5    2.61    3.39
   5  14  -5    6.64    3.10
  -5 -14   5    8.83    3.42
   4  14  -5    7.79    2.95
  -4 -14   5   12.00    3.29
   3  14  -5    3.45    2.60
  -3 -14   5    0.11    2.73
  -5  14  -5    6.97    3.94
  -5  14  -5    3.89    3.05
   5 -14   5    8.91    3.28
  -6  14  -5   -7.33    3.19
  -6  14  -5    3.45    3.96
  -6  14  -5    1.55    2.28
   6 -14   5   -4.18    3.24
   7  13  -5    2.55    4.15
   7  13  -5   -2.51    2.96
  -7 -13   5    2.06    3.17
  -7 -13   5    5.40    3.36
   6  13  -5    3.40    2.90
  -6 -13   5    0.16    3.01
   5  13  -5   11.89    3.08
  -5 -13   5   17.80    3.14
   4  13  -5   -2.53    2.54
  -4 -13   5    3.69    2.62
   3  13  -5   26.75    4.36
  -3 -13   5   30.20    4.46
  -5  13  -5   15.12    3.58
  -5  13  -5   28.33    4.88
   5 -13   5   17.05    3.33
  -6  13  -5    4.14    3.68
  -6  13  -5    4.03    1.93
  -6  13  -5    6.44    3.12
   6 -13   5   -2.29    2.80
  -7  13  -5   -1.42    2.02
  -7  13  -5   -0.01    3.37
  -7  13  -5    1.85    4.00
   7 -13   5    3.34    3.54
   8  12  -5    8.43    3.30
   8  12  -5   13.33    3.99
  -8 -12   5    3.81    3.02
  -8 -12   5    9.27    3.30
   7  12  -5   -3.19    3.30
   7  12  -5   -4.45    2.41
  -7 -12   5   -1.14    2.73
  -7 -12   5   -0.37    2.67
   6  12  -5    3.16    2.56
  -6 -12   5    3.44    2.72
   5  12  -5    2.79    2.41
  -5 -12   5    3.37    2.45
   4  12  -5   15.67    2.74
  -4 -12   5   25.23    4.11
   3  12  -5    3.28    1.90
  -3 -12   5    3.09    2.05
  -2 -12   5    2.66    1.83
   4 -12   5   17.33    2.49
  -5  12  -5    0.39    2.06
  -5  12  -5    0.81    2.73
   5 -12   5   -0.67    2.10
  -6  12  -5   -1.51    2.57
  -6  12  -5    1.08    3.07
  -6  12  -5    2.10    1.53
   6 -12   5   -1.64    2.40
  -7  12  -5   -1.38    1.77
  -7  12  -5   -0.20    2.98
  -7  12  -5    2.27    3.42
   7 -12   5    1.12    3.13
  -8  12  -5    6.58    2.05
  -8  12  -5    2.87    3.35
  -8  12  -5    8.18    3.96
   8 -12   5    1.79    3.42
   9  11  -5    4.44    3.50
   9  11  -5    7.08    2.99
  -9 -11   5    9.76    3.13
  -9 -11   5   10.56    3.08
  -9 -11   5    4.39    2.90
   8  11  -5    4.61    3.41
   8  11  -5    6.06    2.58
  -8 -11   5    4.55    2.65
  -8 -11   5    4.26    2.59
  -8 -11   5   -0.01    2.78
   7  11  -5   -0.04    2.39
   7  11  -5   -1.76    2.90
  -7 -11   5   -2.50    2.16
  -7 -11   5    0.26    2.44
   6  11  -5   14.05    2.69
  -6 -11   5   12.05    2.62
   5  11  -5   27.41    4.19
  -5 -11   5   45.16    4.30
   4  11  -5   10.32    2.18
  -4 -11   5   10.78    2.32
   3  11  -5   56.27    4.16
  -3 -11   5   56.68    4.17
   2  11  -5   10.04    1.86
  -2 -11   5   10.31    1.92
  -5  11  -5   35.05    4.47
  -5  11  -5   37.17    4.20
   5 -11   5   35.01    4.06
  -6  11  -5   30.14    4.99
  -6  11  -5   15.48    3.02
  -6  11  -5   12.59    1.68
   6 -11   5   12.23    2.74
  -7  11  -5    1.00    2.49
  -7  11  -5    0.03    2.96
  -7  11  -5    1.32    1.55
   7 -11   5   -4.02    2.54
  -8  11  -5    7.87    3.15
  -8  11  -5    2.66    3.36
  -8  11  -5    4.65    3.06
   8 -11   5    5.43    2.92
  -9  11  -5    9.58    3.73
  -9  11  -5   13.17    4.04
  -9  11  -5    6.74    3.41
   9 -11   5    5.68    3.52
  10  10  -5    0.81    2.84
  10  10  -5   -1.53    2.65
 -10 -10   5    4.88    2.68
 -10 -10   5    3.04    3.64
 -10 -10   5   -2.43    2.72
   9  10  -5   14.09    2.71
   9  10  -5   15.41    3.14
  -9 -10   5   15.91    2.95
  -9 -10   5    9.26    2.91
  -9 -10   5   15.46    2.89
   8  10  -5    9.21    2.96
   8  10  -5    5.42    2.34
  -8 -10   5    8.40    2.71
  -8 -10   5    8.47    2.40
  -8 -10   5   12.33    2.58
   7  10  -5   14.03    2.43
   7  10  -5   14.80    2.92
  -7 -10   5   15.22    2.65
  -7 -10   5   16.10    2.54
   6  10  -5    3.05    2.05
  -6 -10   5   -0.30    1.84
  -6 -10   5    1.27    2.00
   5  10  -5    3.28    1.95
  -5 -10   5    4.52    2.00
   4  10  -5   20.07    3.41
  -4 -10   5   22.49    3.37
   3  10  -5   10.72    1.81
  -3 -10   5   16.63    2.91
   2  10  -5    2.04    1.41
  -2 -10   5    2.90    1.48
  -1 -10   5   17.69    2.56
   0 -10   5    2.88    1.40
   1 -10   5   25.92    2.67
  -4  10  -5   19.19    3.17
  -4  10  -5   24.06    2.97
   4 -10   5   19.49    3.05
  -5  10  -5    2.96    1.16
  -5  10  -5    3.68    1.98
  -5  10  -5   -2.39    2.05
   5 -10   5    0.73    1.66
  -6  10  -5    2.47    1.28
  -6  10  -5    3.36    2.47
  -6  10  -5    0.74    2.26
   6 -10   5   -0.52    2.00
  -7  10  -5   18.59    3.03
  -7  10  -5   16.96    2.43
  -7  10  -5   15.42    2.60
   7 -10   5   11.55    2.62
  -8  10  -5    4.43    2.72
  -8  10  -5    9.75    3.18
  -8  10  -5    9.50    2.78
   8 -10   5   11.29    2.90
  -9  10  -5   18.61    3.44
  -9  10  -5    9.54    3.36
  -9  10  -5   14.81    3.27
   9 -10   5   18.01    3.30
 -10  10  -5   -3.19    3.54
 -10  10  -5    2.46    3.40
 -10  10  -5    0.57    3.84
 -10  10  -5   -4.86    3.25
  10 -10   5    1.13    3.22
  10   9  -5    7.27    2.59
  10   9  -5   10.43    2.39
 -10  -9   5    9.36    2.51
 -10  -9   5   11.04    2.40
 -10  -9   5   10.92    3.38
   9   9  -5   12.61    2.32
   9   9  -5   11.04    2.56
  -9  -9   5   17.24    3.25
  -9  -9   5    7.35    2.24
  -9  -9   5   10.29    2.36
   8   9  -5    2.38    1.95
   8   9  -5    1.57    2.19
  -8  -9   5    1.56    2.01
  -8  -9   5    1.50    2.00
  -8  -9   5    5.36    2.49
   7   9  -5   -0.66    1.91
   7   9  -5    0.77    2.10
  -7  -9   5    0.48    1.87
  -7  -9   5   -0.51    2.04
   6   9  -5   14.10    2.20
   6   9  -5   22.17    3.80
  -6  -9   5   16.25    2.41
  -6  -9   5   20.59    3.45
   5   9  -5   11.27    2.19
  -5  -9   5   11.42    2.03
   4   9  -5    2.90    1.67
  -4  -9   5    0.85    1.51
   3   9  -5    5.01    1.72
  -3  -9   5    5.53    1.58
   2   9  -5   15.31    2.55
  -2  -9   5   17.19    2.54
  -1  -9   5   13.99    2.18
   0  -9   5    7.50    1.31
   1  -9   5   14.35    2.27
   2  -9   5   20.40    2.39
  -3   9  -5    4.01    1.26
   3  -9   5    4.90    1.46
  -4   9  -5    0.90    1.46
  -4   9  -5    0.40    1.48
   4  -9   5   -0.09    1.32
  -5   9  -5    8.96    2.07
  -5   9  -5   11.33    1.72
  -5   9  -5   12.51    2.15
   5  -9   5    8.67    1.83
  -6   9  -5   17.97    2.01
  -6   9  -5   16.02    2.49
  -6   9  -5   22.04    3.84
   6  -9   5   23.52    3.69
  -7   9  -5    1.30    2.34
  -7   9  -5    1.45    2.02
   7  -9   5    4.22    2.04
  -8   9  -5    4.51    2.65
  -8   9  -5    3.12    2.40
  -8   9  -5    2.21    2.26
   8  -9   5    2.37    2.55
  -9   9  -5    8.94    2.73
  -9   9  -5    9.19    3.14
  -9   9  -5   16.50    3.00
  -9   9  -5    9.20    2.89
   9  -9   5   13.42    2.85
 -10   9  -5    9.94    3.48
 -10   9  -5    4.73    3.11
 -10   9  -5    9.53    3.51
 -10   9  -5   14.85    3.20
  10  -9   5   13.40    3.24
  11   8  -5    2.45    1.80
  11   8  -5    3.28    1.76
 -11  -8   5    0.99    1.74
 -11  -8   5    6.35    3.33
 -11  -8   5   -0.38    1.88
  10   8  -5   -0.53    1.95
  10   8  -5    0.28    1.76
 -10  -8   5   -0.30    1.88
 -10  -8   5   -0.08    1.94
 -10  -8   5    1.14    2.65
   9   8  -5   51.89    4.05
   9   8  -5   50.04    3.76
  -9  -8   5   55.22    4.99
  -9  -8   5   55.83    3.87
  -9  -8   5   51.84    4.12
   8   8  -5    2.37    1.74
   8   8  -5    4.75    2.03
  -8  -8   5   -2.80    1.85
  -8  -8   5    0.91    1.73
   7   8  -5   48.69    3.91
   7   8  -5   49.83    3.66
  -7  -8   5   43.29    3.65
  -7  -8   5   41.72    3.97
   6   8  -5    3.16    1.54
   6   8  -5    5.18    1.86
  -6  -8   5    0.69    1.58
  -6  -8   5    0.37    1.67
   5   8  -5   29.98    3.11
   5   8  -5   27.79    3.41
  -5  -8   5   30.22    3.10
   4   8  -5    2.50    1.43
  -4  -8   5    0.48    1.41
   3   8  -5   24.57    2.79
  -3  -8   5   33.05    2.75
   2   8  -5    2.78    1.16
  -2  -8   5    5.70    1.37
   1   8  -5   95.02    4.36
  -1  -8   5  106.76    4.42
   0   8  -5    2.54    1.16
   0  -8   5    5.02    1.23
  -1   8  -5  101.49    4.51
   1  -8   5  104.13    4.45
  -2   8  -5    3.92    1.32
   2  -8   5    0.38    0.98
  -3   8  -5   35.26    3.10
  -3   8  -5   31.80    2.77
   3  -8   5   32.89    2.67
  -4   8  -5    2.30    1.36
  -4   8  -5    2.96    1.56
   4  -8   5    0.66    1.22
  -5   8  -5   28.20    1.80
  -5   8  -5   27.58    3.39
  -5   8  -5   25.17    3.20
   5  -8   5   36.71    3.22
  -6   8  -5    2.86    1.84
  -6   8  -5    1.57    0.99
  -6   8  -5    2.81    1.92
   6  -8   5    1.71    1.72
  -7   8  -5   40.94    4.11
  -7   8  -5   55.06    3.92
  -7   8  -5   55.97    4.27
   7  -8   5   39.73    4.09
  -8   8  -5    0.21    2.20
  -8   8  -5    0.92    2.08
  -8   8  -5    2.65    2.20
  -8   8  -5    0.51    2.13
   8  -8   5    3.41    2.15
  -9   8  -5   43.69    4.59
  -9   8  -5   48.28    4.85
  -9   8  -5   51.58    5.02
  -9   8  -5   45.15    4.96
   9  -8   5   50.15    4.63
 -10   8  -5   -0.99    3.24
 -10   8  -5    1.39    2.63
 -10   8  -5   -4.27    2.88
 -10   8  -5    2.64    2.49
  10  -8   5    0.04    2.60
 -11   8  -5   -1.81    2.77
 -11   8  -5    5.56    3.38
 -11   8  -5   -3.46    3.01
 -11   8  -5    3.39    3.91
  11  -8   5   -3.12    2.79
  11   7  -5    4.88    3.38
 -11  -7   5    7.21    3.45
  10   7  -5   15.55    2.63
  10   7  -5   19.61    2.74
 -10  -7   5   11.75    2.84
 -10  -7   5   16.40    1.92
 -10  -7   5   18.52    1.95
   9   7  -5    3.42    1.54
   9   7  -5   -0.49    1.64
  -9  -7   5    6.09    2.58
  -9  -7   5    2.30    1.59
  -9  -7   5    3.92    1.66
   8   7  -5    2.47    1.48
   8   7  -5    3.59    1.68
  -8  -7   5    3.31    1.59
  -8  -7   5    4.31    2.09
   7   7  -5    3.77    1.65
   7   7  -5   -1.18    1.46
  -7  -7   5    1.50    1.74
  -7  -7   5    2.32    1.52
   6   7  -5    7.54    1.74
   6   7  -5    7.64    1.51
   6   7  -5    7.96    1.71
  -6  -7   5    8.13    1.65
  -6  -7   5    9.47    1.78
   5   7  -5    6.82    1.75
   5   7  -5    3.41    1.40
  -5  -7   5    3.28    1.37
   4   7  -5    3.70    1.37
   4   7  -5    5.57    1.59
  -4  -7   5    4.06    1.41
   3   7  -5   40.01    2.88
  -3  -7   5   42.38    2.82
   2   7  -5   17.40    2.27
  -2  -7   5   14.36    2.09
   1   7  -5    2.78    1.16
  -1  -7   5    4.30    1.10
   0   7  -5   13.80    1.92
   0  -7   5   11.01    1.55
  -1   7  -5    3.85    1.01
   1  -7   5    3.89    1.23
  -2   7  -5   14.52    2.09
  -2   7  -5   17.18    2.33
   2  -7   5   19.75    2.17
  -3   7  -5   49.26    2.87
  -3   7  -5   50.08    3.10
   3  -7   5   38.43    2.73
  -4   7  -5    4.37    1.23
  -4   7  -5    3.49    1.45
  -4   7  -5    4.30    0.69
   4  -7   5    2.66    1.25
  -5   7  -5    3.71    0.76
  -5   7  -5    3.63    1.44
  -5   7  -5    2.45    1.49
   5  -7   5    5.09    1.52
  -6   7  -5    6.75    1.78
  -6   7  -5   10.35    1.94
   6  -7   5    7.88    1.80
  -7   7  -5    1.74    1.76
  -7   7  -5    3.00    1.75
  -7   7  -5    1.25    1.63
   7  -7   5    2.86    1.84
  -8   7  -5    3.38    2.18
  -8   7  -5    3.74    1.93
  -8   7  -5    2.95    1.89
  -8   7  -5    5.27    2.00
   8  -7   5    1.97    1.83
  -9   7  -5    3.36    2.21
  -9   7  -5    1.00    2.12
  -9   7  -5    2.56    2.44
  -9   7  -5    5.20    2.11
   9  -7   5    2.67    2.03
 -10   7  -5   26.48    4.58
 -10   7  -5   16.99    2.88
 -10   7  -5   18.29    3.40
 -10   7  -5   19.26    2.90
  10  -7   5   19.38    2.77
 -11   7  -5   10.01    2.75
 -11   7  -5    9.88    2.80
 -11   7  -5    5.23    3.04
 -11   7  -5    4.21    3.48
  11  -7   5    6.51    2.69
  11   6  -5    2.84    2.84
 -11  -6   5    2.07    2.63
 -11  -6   5   -2.71    2.91
  10   6  -5    0.91    1.14
  10   6  -5    0.28    1.09
 -10  -6   5    2.39    2.44
 -10  -6   5    1.31    1.12
 -10  -6   5    2.35    1.19
   9   6  -5   10.61    1.51
   9   6  -5   13.14    2.32
  -9  -6   5    9.02    1.63
  -9  -6   5   10.91    2.68
  -9  -6   5   11.01    1.54
   8   6  -5    7.81    1.53
   8   6  -5    7.32    1.56
  -8  -6   5   10.56    1.60
  -8  -6   5    9.06    2.11
   7   6  -5   22.44    2.65
   7   6  -5   27.75    2.59
  -7  -6   5   28.22    2.68
  -7  -6   5   26.66    3.10
   6   6  -5   14.96    2.44
   6   6  -5    9.89    1.64
   6   6  -5    6.71    1.41
  -6  -6   5   13.01    2.21
  -6  -6   5   11.08    1.82
   5   6  -5   18.02    2.28
   5   6  -5   17.99    2.42
   5   6  -5   17.35    2.32
  -5  -6   5   19.65    2.36
  -5  -6   5   14.59    2.54
   4   6  -5   27.17    2.40
   4   6  -5   33.72    2.64
  -4  -6   5   25.77    2.39
   3   6  -5   13.05    2.04
   3   6  -5   11.99    1.63
  -3  -6   5   10.44    1.40
   2   6  -5  101.82    4.21
   2   6  -5  102.27    4.33
  -2  -6   5  107.07    4.26
   1   6  -5   70.46    3.40
   1   6  -5   68.67    3.57
  -1  -6   5   68.31    3.34
   0   6  -5   32.82    2.65
   0   6  -5   33.09    2.53
   0  -6   5   30.03    2.40
  -1   6  -5   68.78    3.55
  -1   6  -5   69.70    3.46
   1  -6   5   71.23    3.44
  -2   6  -5  106.13    4.38
  -2   6  -5  106.67    4.38
   2  -6   5  100.84    4.26
  -3   6  -5   13.87    2.21
  -3   6  -5   13.34    2.13
   3  -6   5   11.24    1.57
  -4   6  -5   26.97    2.51
  -4   6  -5   27.59    1.24
  -4   6  -5   29.66    2.65
   4  -6   5   31.02    2.56
  -5   6  -5   16.89    2.47
  -5   6  -5   16.79    2.57
   5  -6   5   19.45    2.54
  -6   6  -5    9.75    1.77
  -6   6  -5   12.16    1.77
  -6   6  -5   13.37    2.33
   6  -6   5   11.00    1.76
  -7   6  -5   25.40    3.35
  -7   6  -5   24.10    3.19
  -7   6  -5   25.09    3.11
  -7   6  -5   27.40    2.99
   7  -6   5   19.56    3.00
  -8   6  -5    9.87    2.33
  -8   6  -5    6.12    1.93
  -8   6  -5    8.58    1.96
  -8   6  -5    8.01    1.95
   8  -6   5    5.61    1.82
  -9   6  -5    7.95    2.16
  -9   6  -5   10.04    2.17
  -9   6  -5    5.73    2.51
  -9   6  -5    7.83    2.13
   9  -6   5   11.62    2.14
 -10   6  -5    3.06    2.03
 -10   6  -5    3.06    2.57
 -10   6  -5    0.41    2.23
 -10   6  -5   -1.21    2.73
  10  -6   5    3.17    2.02
 -11   6  -5    1.92    2.85
 -11   6  -5    0.98    2.31
 -11   6  -5    6.57    3.63
 -11   6  -5   -1.03    2.16
  11  -6   5   -4.41    2.06
  12   5  -5    1.20    3.45
 -12  -5   5    4.98    2.69
  11   5  -5   20.02    3.37
 -11  -5   5   13.79    3.07
  10   5  -5   10.52    2.32
 -10  -5   5   10.70    2.58
   9   5  -5   25.62    1.96
   9   5  -5   24.07    1.98
  -9  -5   5   17.45    2.01
  -9  -5   5   20.40    2.03
  -9  -5   5   27.35    3.70
   8   5  -5   34.04    2.39
   8   5  -5   33.81    2.41
  -8  -5   5   29.61    2.34
  -8  -5   5   27.45    3.41
   7   5  -5   29.87    2.36
   7   5  -5   24.87    2.32
  -7  -5   5   22.67    2.24
  -7  -5   5   25.60    3.05
   6   5  -5   36.01    2.49
   6   5  -5   39.16    2.56
   6   5  -5   31.46    2.54
  -6  -5   5   33.14    2.99
  -6  -5   5   33.67    2.41
   5   5  -5   40.01    2.60
   5   5  -5   43.41    2.76
   5   5  -5   42.16    2.64
  -5  -5   5   46.78    3.01
  -5  -5   5   45.94    2.64
   4   5  -5   61.47    3.04
   4   5  -5   58.76    2.92
   4   5  -5   57.63    3.03
  -4  -5   5   59.74    2.98
   3   5  -5   98.50    3.97
   3   5  -5   94.70    3.97
  -3  -5   5   93.07    3.87
   2   5  -5   88.82    3.77
   2   5  -5   85.35    3.80
  -2  -5   5   90.59    3.72
   1   5  -5   17.99    2.18
   1   5  -5   18.80    2.28
  -1  -5   5   20.28    2.11
   0   5  -5   61.96    3.28
   0   5  -5   67.77    3.31
   0  -5   5   67.17    3.24
  -1   5  -5   19.73    2.32
  -1   5  -5   16.41    2.26
   1  -5   5   16.41    2.22
  -2   5  -5   87.32    3.85
  -2   5  -5   86.09    3.81
   2  -5   5   86.19    3.82
  -3   5  -5   91.21    4.07
  -3   5  -5   95.07    4.06
   3  -5   5   98.55    4.01
  -4   5  -5   58.12    3.17
  -4   5  -5   62.88    3.20
   4  -5   5   51.79    3.08
  -5   5  -5   46.36    2.96
  -5   5  -5   43.08    2.95
   5  -5   5   41.73    2.87
  -6   5  -5   32.70    2.94
  -6   5  -5   32.55    2.53
  -6   5  -5   33.23    2.90
   6  -5   5   36.88    2.80
  -7   5  -5   25.90    2.67
  -7   5  -5   23.67    2.91
  -7   5  -5   24.46    3.11
  -7   5  -5   26.59    2.94
   7  -5   5   27.34    2.89
  -8   5  -5   31.78    3.58
  -8   5  -5   30.72    3.19
  -8   5  -5   26.37    3.04
  -8   5  -5   27.06    3.21
   8  -5   5   31.50    3.22
  -9   5  -5   21.33    2.35
  -9   5  -5   20.61    3.88
  -9   5  -5   17.49    2.25
  -9   5  -5   19.57    2.44
   9  -5   5   19.83    3.24
 -10   5  -5   11.22    2.45
 -10   5  -5   11.41    2.96
 -10   5  -5   12.53    2.20
 -10   5  -5    9.77    2.15
  10  -5   5   10.27    2.11
 -11   5  -5   13.92    2.37
 -11   5  -5   12.74    3.54
 -11   5  -5   13.42    2.37
  11  -5   5   11.51    2.25
 -12   5  -5   11.49    3.98
 -12   5  -5    6.18    2.39
 -12   5  -5    5.61    2.39
  12  -5   5    4.27    2.20
  12   4  -5   16.20    3.51
 -12  -4   5    3.59    2.85
  11   4  -5   11.81    2.50
 -11  -4   5    5.40    2.37
  -9  -4   5   15.93    2.44
   8   4  -5   16.69    1.74
   8   4  -5   18.53    1.77
  -8  -4   5   16.50    1.81
  -8  -4   5   16.53    2.97
   7   4  -5    1.91    1.01
   7   4  -5    0.90    0.95
  -7  -4   5   -0.54    1.41
  -7  -4   5   -1.98    0.88
   6   4  -5   -0.72    0.94
   6   4  -5    1.41    1.03
   6   4  -5   -0.62    0.99
  -6  -4   5    0.54    1.28
  -6  -4   5    0.92    0.98
   5   4  -5    5.53    1.17
   5   4  -5    5.81    1.20
   5   4  -5    5.14    1.05
  -5  -4   5    2.17    1.19
  -5  -4   5    3.56    1.07
   4   4  -5   13.38    1.91
   4   4  -5   13.47    1.86
   4   4  -5   11.83    1.85
  -4  -4   5   17.08    1.88
  -4  -4   5   15.96    2.11
   3   4  -5   26.82    2.11
   3   4  -5   25.93    2.29
   3   4  -5   29.45    2.21
  -3  -4   5   23.72    2.18
   2   4  -5   -0.26    0.96
   2   4  -5    1.00    0.93
   2   4  -5    1.02    1.04
  -2  -4   5    0.25    0.99
   1   4  -5    4.15    0.89
   1   4  -5    5.66    1.24
   1   4  -5    5.51    1.23
  -1  -4   5    4.65    1.13
   0   4  -5   68.35    3.29
   0   4  -5   72.44    2.55
   0   4  -5   72.17    3.30
   0  -4   5   72.62    3.22
  -1   4  -5    4.07    1.22
  -1   4  -5    3.49    1.08
  -1   4  -5    4.36    0.56
   1  -4   5    3.62    1.25
  -2   4  -5    0.53    1.03
  -2   4  -5    1.61    1.20
   2  -4   5    0.72    1.08
  -3   4  -5   23.21    2.29
  -3   4  -5   22.92    2.28
   3  -4   5   27.99    2.27
  -4   4  -5   16.49    2.21
  -4   4  -5   13.41    2.06
   4  -4   5   14.76    2.16
  -5   4  -5    2.50    1.27
  -5   4  -5    2.62    1.16
  -5   4  -5    4.40    1.01
   5  -4   5    4.81    1.30
  -6   4  -5    0.77    1.24
  -6   4  -5    0.29    1.10
  -6   4  -5    0.02    1.22
   6  -4   5   -0.81    1.10
  -7   4  -5   -1.33    1.55
  -7   4  -5   -0.53    1.22
  -7   4  -5    0.48    1.34
  -7   4  -5    1.00    1.31
   7  -4   5    0.11    1.29
  -8   4  -5   16.05    2.41
  -8   4  -5   18.53    2.71
  -8   4  -5   17.26    2.78
  -8   4  -5   14.22    1.84
   8  -4   5   15.61    2.68
  -9   4  -5   20.88    3.74
  -9   4  -5   17.65    2.83
  -9   4  -5   16.41    2.07
  -9   4  -5   16.72    2.99
   9  -4   5   13.47    1.88
 -10   4  -5    1.05    1.69
 -10   4  -5    3.38    1.84
 -10   4  -5   -0.05    2.41
  10  -4   5    2.25    1.61
 -11   4  -5   14.97    2.13
 -11   4  -5   17.36    3.36
 -11   4  -5   12.13    2.15
  11  -4   5   12.02    2.09
 -12   4  -5    7.70    2.20
 -12   4  -5    3.86    3.45
 -12   4  -5   10.15    2.09
  12  -4   5    7.52    1.98
  12   3  -5    1.26    2.75
 -12  -3   5    2.30    2.53
 -11  -3   5    6.45    2.61
 -10  -3   5   14.50    2.22
   8   3  -5  114.07    3.65
   8   3  -5  112.38    3.65
  -8  -3   5  114.42    5.17
   7   3  -5   55.06    2.37
   7   3  -5   53.20    2.36
  -7  -3   5   51.31    2.34
  -7  -3   5   51.34    3.30
   6   3  -5  144.81    5.53
   6   3  -5  148.48    5.39
   6   3  -5  144.43    4.81
   6   3  -5  146.86    4.82
  -6  -3   5  144.56    4.82
  -6  -3   5  144.82    5.46
   5   3  -5   37.18    2.07
   5   3  -5   34.51    2.44
   5   3  -5   34.65    2.08
  -5  -3   5   27.96    2.38
  -5  -3   5   28.16    2.00
   4   3  -5    1.07    0.88
   4   3  -5    1.06    1.04
   4   3  -5    0.78    0.93
  -4  -3   5    1.70    0.92
  -4  -3   5    1.27    1.02
   3   3  -5   40.06    2.30
   3   3  -5   42.80    2.37
   3   3  -5   40.09    2.36
  -3  -3   5   36.45    2.29
   2   3  -5   46.16    2.50
   2   3  -5   44.17    2.44
   2   3  -5   43.35    2.27
  -2  -3   5   46.13    2.46
   1   3  -5   27.15    1.67
   1   3  -5   27.31    2.11
   1   3  -5   25.14    2.03
  -1  -3   5   23.35    2.10
  -1  -3   5   23.09    2.06
   0   3  -5    8.18    1.16
   0   3  -5   10.43    1.11
   0   3  -5    8.03    1.16
   0  -3   5    5.75    1.06
   0  -3   5    7.84    1.11
  -1   3  -5   23.92    2.13
  -1   3  -5   26.50    2.11
   1  -3   5   26.25    2.20
   1  -3   5   30.78    2.23
  -2   3  -5   44.62    2.58
  -2   3  -5   43.36    2.55
   2  -3   5   42.58    2.47
   2  -3   5   39.35    2.52
  -3   3  -5   35.09    2.49
  -3   3  -5   37.98    2.45
   3  -3   5   38.94    2.47
   3  -3   5   38.27    2.45
  -4   3  -5    1.56    1.11
  -4   3  -5    1.62    1.11
  -4   3  -5    1.93    0.79
   4  -3   5    1.74    1.05
  -5   3  -5   28.21    1.93
  -5   3  -5   30.43    2.40
  -5   3  -5   29.92    2.34
   5  -3   5   31.62    2.34
   5  -3   5   35.97    1.59
  -6   3  -5  145.00    5.62
  -6   3  -5  143.68    5.20
  -6   3  -5  139.74    5.16
  -6   3  -5  138.61    4.86
   6  -3   5  145.38    5.20
   6  -3   5  144.38    4.59
  -7   3  -5   51.85    3.13
  -7   3  -5   52.10    3.03
  -7   3  -5   48.60    2.86
  -7   3  -5   53.26    3.50
   7  -3   5   55.40    3.07
   7  -3   5   57.54    2.66
  -8   3  -5  111.64    4.69
  -8   3  -5  117.72    4.75
  -8   3  -5  113.64    5.41
  -8   3  -5  117.18    4.77
   8  -3   5  116.47    4.63
   8  -3   5  112.82    4.38
  -9   3  -5   19.45    2.44
  -9   3  -5   15.95    2.81
  -9   3  -5   19.22    3.60
  -9   3  -5   15.33    2.68
   9  -3   5   21.03    2.74
   9  -3   5   20.36    2.62
 -10   3  -5   13.35    2.67
 -10   3  -5   17.13    2.91
 -10   3  -5   14.48    1.97
 -10   3  -5   15.28    2.65
  10  -3   5   18.00    3.12
  10  -3   5   14.50    1.92
 -11   3  -5    7.53    1.88
 -11   3  -5    7.55    1.88
 -11   3  -5    3.56    2.53
 -11   3  -5    6.85    2.86
  11  -3   5    6.31    1.74
  11  -3   5    6.99    2.27
 -12   3  -5    7.13    1.86
 -12   3  -5    8.20    3.39
 -12   3  -5    7.80    1.87
  12  -3   5    4.58    1.74
 -12  -2   5   17.41    3.27
 -11  -2   5    7.53    2.47
  10   2  -5   12.61    2.30
 -10  -2   5   10.19    1.60
   9   2  -5   20.83    3.24
  -9  -2   5   26.20    2.47
  -8  -2   5    9.89    1.63
   7   2  -5   50.34    2.97
   7   2  -5   44.77    1.99
   7   2  -5   45.67    3.06
   7   2  -5   44.40    2.05
  -7  -2   5   51.43    2.02
  -7  -2   5   51.43    2.85
  -7  -2   5   51.78    3.22
   6   2  -5   16.80    2.14
   6   2  -5   18.83    1.54
   6   2  -5   20.11    1.58
   6   2  -5   19.94    2.19
  -6  -2   5   15.64    1.53
  -6  -2   5   19.17    2.24
   5   2  -5    5.23    1.25
   5   2  -5    2.85    1.11
   5   2  -5    3.45    0.88
   5   2  -5    2.14    0.89
  -5  -2   5    3.07    0.88
  -5  -2   5    2.41    1.07
   4   2  -5  135.42    4.69
   4   2  -5  136.75    4.71
   4   2  -5  135.62    4.95
   4   2  -5  132.99    5.03
  -4  -2   5  152.14    4.75
  -4  -2   5  146.19    4.74
  -4  -2   5  147.30    4.89
   3   2  -5   42.50    2.29
   3   2  -5   41.00    2.34
   3   2  -5   38.63    2.22
  -3  -2   5   45.02    2.31
  -3  -2   5   45.73    2.25
  -3  -2   5   46.70    2.28
   2   2  -5   88.47    3.20
   2   2  -5   87.56    3.29
   2   2  -5   88.84    3.31
  -2  -2   5   80.62    3.26
  -2  -2   5   81.71    3.29
  -2  -2   5   80.29    3.18
   1   2  -5   15.32    1.46
   1   2  -5   16.55    1.78
   1   2  -5   19.85    1.82
  -1  -2   5   18.89    1.49
  -1  -2   5   21.45    1.82
  -1  -2   5   20.55    1.87
   0   2  -5    4.46    1.13
   0   2  -5    1.63    0.89
   0  -2   5    3.55    0.64
   0  -2   5    2.86    0.90
   0  -2   5    4.91    1.04
  -1   2  -5   18.79    1.93
  -1   2  -5   22.94    1.97
   1  -2   5   17.68    0.96
   1  -2   5   20.45    1.91
  -2   2  -5   86.09    3.56
  -2   2  -5   85.26    3.49
   2  -2   5   88.76    3.50
   2  -2   5   88.33    3.49
  -3   2  -5   44.72    2.50
  -3   2  -5   48.39    2.48
  -3   2  -5   42.32    1.66
   3  -2   5   38.80    2.43
   3  -2   5   38.63    2.43
  -4   2  -5  150.00    5.07
  -4   2  -5  147.63    5.01
  -4   2  -5  147.60    4.40
   4  -2   5  133.49    4.96
   4  -2   5  130.36    4.94
   4  -2   5  136.71    4.21
  -5   2  -5    2.48    1.06
  -5   2  -5    2.48    0.93
  -5   2  -5    2.33    1.06
  -5   2  -5    3.52    0.86
   5  -2   5    2.32    0.78
   5  -2   5    2.78    1.04
   5  -2   5    0.76    1.00
  -6   2  -5   18.61    2.19
  -6   2  -5   16.58    2.08
  -6   2  -5   15.93    2.29
  -6   2  -5   17.93    1.83
   6  -2   5   17.90    2.03
   6  -2   5   16.65    1.67
   6  -2   5   16.86    2.01
  -7   2  -5   46.37    2.76
  -7   2  -5   46.13    3.19
  -7   2  -5   51.25    2.92
  -7   2  -5   47.04    2.78
   7  -2   5   42.68    2.69
   7  -2   5   45.98    2.50
  -8   2  -5    8.08    1.87
  -8   2  -5    8.66    1.46
  -8   2  -5    7.21    1.42
  -8   2  -5    6.83    1.49
   8  -2   5   12.70    2.16
   8  -2   5    8.91    1.43
  -9   2  -5   24.10    2.67
  -9   2  -5   25.01    2.52
  -9   2  -5   23.55    3.51
  -9   2  -5   26.40    2.77
   9  -2   5   19.02    2.71
   9  -2   5   21.16    2.54
 -10   2  -5   14.76    1.75
 -10   2  -5   13.91    1.87
 -10   2  -5   11.83    2.65
 -10   2  -5   14.00    2.10
  10  -2   5   18.53    2.19
  10  -2   5   18.55    2.49
 -11   2  -5    9.94    2.75
 -11   2  -5    8.18    1.67
 -11   2  -5    7.52    1.69
  11  -2   5    8.04    1.61
  11  -2   5    7.16    2.22
 -12   2  -5   18.01    2.60
 -12   2  -5   13.00    2.94
 -12   2  -5   14.24    2.49
  12  -2   5   17.28    3.11
  12  -2   5   13.73    1.62
  12   1  -5    4.85    2.70
 -12  -1   5    2.66    2.50
  11   1  -5    2.69    2.18
 -11  -1   5    2.70    2.26
  10   1  -5   20.98    3.47
 -10  -1   5    8.75    1.72
   9   1  -5    4.74    1.68
  -9  -1   5    6.16    1.45
   8   1  -5   33.57    2.91
  -8  -1   5   35.66    2.68
   7   1  -5   13.77    1.15
   7   1  -5   14.07    2.22
   7   1  -5   12.47    1.10
   7   1  -5   10.79    1.54
   7   1  -5   10.79    1.55
  -7  -1   5   16.50    1.18
  -7  -1   5   13.35    1.82
   6   1  -5   52.14    2.17
   6   1  -5   51.83    3.13
   6   1  -5   52.92    3.02
   6   1  -5   51.91    2.20
   6   1  -5   56.60    2.89
   6   1  -5   50.64    2.97
  -6  -1   5   58.69    2.26
  -6  -1   5   54.18    2.80
   5   1  -5    0.93    1.07
   5   1  -5    0.13    0.92
   5   1  -5    0.43    0.76
   5   1  -5   -0.21    1.09
   5   1  -5    0.26    0.76
  -5  -1   5    0.63    0.75
  -5  -1   5   -0.15    0.74
  -5  -1   5    0.45    1.00
  -5  -1   5   -0.35    0.90
   4   1  -5   17.01    1.93
   4   1  -5   14.77    1.67
   4   1  -5   17.78    1.63
   4   1  -5   17.30    1.92
  -4  -1   5   16.95    1.92
  -4  -1   5   18.39    1.62
  -4  -1   5   18.05    1.64
  -4  -1   5   16.16    1.76
   3   1  -5   23.37    1.92
   3   1  -5   21.67    1.69
   3   1  -5   19.33    1.85
   3   1  -5   24.90    1.80
  -3  -1   5   21.70    1.75
  -3  -1   5   19.18    1.66
  -3  -1   5   20.99    1.61
  -3  -1   5   21.20    1.88
   2   1  -5   62.81    2.79
   2   1  -5   65.75    2.79
   2   1  -5   65.27    2.87
   2   1  -5   63.00    2.80
  -2  -1   5   76.01    2.85
  -2  -1   5   76.77    2.56
  -2  -1   5   76.82    2.92
  -2  -1   5   76.70    2.89
   1   1  -5    3.11    0.98
   1   1  -5    4.34    0.82
   1   1  -5    4.22    1.02
  -1  -1   5    4.20    0.84
  -1  -1   5    3.01    0.92
  -1  -1   5    4.08    0.92
   0   1  -5    1.97    0.91
   0   1  -5    3.10    0.98
   0   1  -5    2.82    0.64
   0  -1   5    2.45    0.68
   0  -1   5    2.36    0.83
   0  -1   5    2.61    0.90
  -1   1  -5    2.96    0.89
  -1   1  -5    3.93    1.00
   1  -1   5    3.22    0.87
   1  -1   5    2.87    0.96
  -2   1  -5   79.50    3.14
  -2   1  -5   81.72    3.12
   2  -1   5   68.41    3.06
   2  -1   5   64.43    3.01
   2  -1   5   69.09    2.49
  -3   1  -5   21.09    1.96
  -3   1  -5   23.31    2.06
   3  -1   5   22.69    1.64
   3  -1   5   20.25    1.85
   3  -1   5   22.37    1.99
  -4   1  -5   16.26    1.53
  -4   1  -5   16.71    2.00
  -4   1  -5   16.77    2.00
   4  -1   5   19.64    1.93
   4  -1   5   19.82    2.03
  -5   1  -5    0.67    0.96
  -5   1  -5   -0.69    0.99
  -5   1  -5    1.13    1.01
  -5   1  -5    0.66    0.89
   5  -1   5    0.52    0.93
   5  -1   5    0.83    0.98
  -6   1  -5   56.25    2.77
  -6   1  -5   55.39    3.01
  -6   1  -5   54.92    2.81
  -6   1  -5   53.67    2.70
   6  -1   5   49.86    2.69
   6  -1   5   52.79    2.57
   6  -1   5   51.91    2.67
  -7   1  -5   15.25    2.10
  -7   1  -5   18.63    2.45
  -7   1  -5   15.58    1.97
  -7   1  -5   13.99    2.13
   7  -1   5   11.72    1.96
   7  -1   5   13.03    2.05
   7  -1   5   11.52    1.99
  -8   1  -5   31.48    2.50
  -8   1  -5   36.24    3.14
  -8   1  -5   32.69    2.59
  -8   1  -5   26.79    2.43
   8  -1   5   32.88    2.66
   8  -1   5   30.25    2.42
  -9   1  -5    4.76    1.89
  -9   1  -5    4.70    1.37
  -9   1  -5    3.94    1.43
  -9   1  -5    5.09    1.43
   9  -1   5    5.43    1.36
   9  -1   5    4.67    1.60
 -10   1  -5   10.88    2.08
 -10   1  -5   12.09    1.66
 -10   1  -5   14.88    2.56
 -10   1  -5   14.18    2.51
  10  -1   5   12.15    2.06
  10  -1   5   14.32    2.32
 -11   1  -5    6.16    1.43
 -11   1  -5    3.78    1.45
  11  -1   5    5.28    1.45
  11  -1   5    1.69    2.14
 -12   1  -5   -0.98    2.37
  12  -1   5    1.43    2.60
  12   0  -5   25.32    3.50
 -12   0   5   16.09    3.02
  11   0  -5   -1.46    2.24
  10   0  -5   20.71    3.50
 -10   0   5   18.10    2.45
   9   0  -5    5.80    1.87
  -9   0   5    3.63    1.36
   8   0  -5   -0.85    1.29
  -8   0   5    0.01    1.11
   7   0  -5    6.78    1.02
   7   0  -5    8.46    1.42
   7   0  -5    5.80    1.46
   7   0  -5    6.94    1.39
   7   0  -5    6.18    1.07
   7   0  -5    8.50    1.64
  -7   0   5    9.37    1.47
  -7   0   5    8.36    1.06
  -7   0   5    6.99    1.39
   6   0  -5   11.08    1.88
   6   0  -5   11.08    2.02
   6   0  -5    7.98    1.25
   6   0  -5   14.22    1.98
   6   0  -5   12.28    1.98
   6   0  -5   10.13    1.31
  -6   0   5   12.22    1.76
  -6   0   5   11.38    1.95
  -6   0   5   11.81    1.32
  -6   0   5    8.84    1.29
   5   0  -5    7.28    1.38
   5   0  -5    5.13    1.13
   5   0  -5    5.62    1.13
   5   0  -5    4.86    1.21
   5   0  -5    5.88    0.89
   5   0  -5    6.33    0.89
  -5   0   5    7.11    0.94
  -5   0   5    8.10    1.36
  -5   0   5    5.99    1.11
  -5   0   5    4.13    1.18
   4   0  -5  700.68   20.03
   4   0  -5  708.64   20.04
   4   0  -5  691.91   19.89
   4   0  -5  677.66   20.19
   4   0  -5  714.03   20.08
  -4   0   5  688.38   20.02
  -4   0   5  694.48   19.65
  -4   0   5  715.10   20.05
  -4   0   5  678.12   19.86
   3   0  -5   92.29    3.33
   3   0  -5   90.06    3.52
   3   0  -5   92.33    3.13
   3   0  -5   85.07    3.30
  -3   0   5   86.98    3.53
  -3   0   5   88.55    3.34
  -3   0   5   92.71    3.34
  -3   0   5   94.57    3.21
   2   0  -5  161.63    5.07
   2   0  -5  152.18    5.07
   2   0  -5  152.21    5.08
  -2   0   5  154.95    5.11
  -2   0   5  157.99    5.10
  -2   0   5  155.91    5.07
  -2   0   5  157.00    5.04
  -2   0   5  153.01    4.66
   1   0  -5  295.61    8.63
   1   0  -5  289.79    8.91
   1   0  -5  294.61    8.93
  -1   0   5  296.52    8.64
  -1   0   5  292.44    8.92
  -1   0   5  295.15    8.59
  -1   0   5  292.38    8.91
   0   0  -5   -1.01    0.84
   0   0  -5    0.26    0.56
   0   0  -5   -0.47    0.79
   0   0   5   -1.89    0.84
   0   0   5    0.15    0.91
   0   0   5   -0.27    0.55
  -1   0  -5  296.95    9.01
   1   0   5  296.20    8.17
   1   0   5  292.62    9.02
   1   0   5  292.62    8.98
  -2   0  -5  161.29    4.65
  -2   0  -5  154.09    5.24
  -2   0  -5  150.74    5.25
   2   0   5  160.96    4.67
   2   0   5  157.95    5.23
   2   0   5  153.46    5.25
  -3   0  -5   88.10    3.49
  -3   0  -5   89.34    3.49
  -3   0  -5   88.40    3.05
   3   0   5   89.23    3.47
   3   0   5   89.15    3.08
   3   0   5   86.28    3.48
   3   0   5   91.00    2.68
  -4   0  -5  683.29   20.71
  -4   0  -5  696.88   20.15
  -4   0  -5  698.27   19.47
  -4   0  -5  668.27   20.10
   4   0   5  709.85   19.43
   4   0   5  681.66   20.13
   4   0   5  704.40   20.14
  -5   0  -5    6.13    1.11
  -5   0  -5    6.29    1.07
  -5   0  -5    5.93    1.11
  -5   0  -5    4.22    1.09
   5   0   5    7.21    1.30
   5   0   5    4.59    1.08
   5   0   5    5.70    1.10
   5   0   5    6.14    0.88
  -6   0  -5   12.00    1.91
  -6   0  -5   10.11    1.34
  -6   0  -5   12.23    1.95
  -6   0  -5    9.83    1.29
   6   0   5   11.91    1.55
   6   0   5   11.63    1.75
   6   0   5   11.17    1.46
   6   0   5   11.08    1.78
  -7   0  -5    8.89    1.58
  -7   0  -5    6.76    1.26
  -7   0  -5    7.22    1.31
  -7   0  -5    7.10    1.47
   7   0   5    8.39    1.30
   7   0   5    7.93    1.29
   7   0   5    7.61    1.26
  -8   0  -5   -1.30    1.07
  -8   0  -5    1.35    1.14
  -8   0  -5    0.27    1.46
  -8   0  -5    0.77    1.15
   8   0   5    0.86    1.23
   8   0   5    0.21    1.17
   8   0   5    2.12    1.40
   8   0   5    0.39    1.07
  -9   0  -5    6.43    1.40
  -9   0  -5    3.15    1.35
  -9   0  -5    3.27    1.51
   9   0   5    5.17    1.56
   9   0   5    2.37    1.64
   9   0   5    4.66    1.28
 -10   0  -5   16.87    2.79
 -10   0  -5   19.55    2.39
 -10   0  -5   15.69    2.44
  10   0   5   19.58    3.37
  10   0   5   22.44    2.33
  10   0   5   16.17    2.91
 -11   0  -5    1.42    1.34
 -11   0  -5   -1.07    1.20
  11   0   5   -1.64    2.14
  11   0   5   -4.26    1.94
  11   0   5    0.10    1.20
 -12   0  -5   25.52    4.12
  12   0   5   32.65    5.04
  12  -1  -5    1.05    2.73
 -12   1   5   -1.78    2.49
  11  -1  -5    3.44    2.36
  10  -1  -5   13.29    2.58
 -10   1   5   12.38    1.97
   9  -1  -5    4.81    1.71
  -9   1   5    5.07    1.59
   8  -1  -5   32.33    2.95
  -8   1   5   34.19    2.67
  -8   1   5   33.40    2.80
   7  -1  -5   18.11    2.36
   7  -1  -5   12.65    2.19
   7  -1  -5   20.89    2.24
   7  -1  -5   13.89    2.07
   7  -1  -5   14.77    1.32
   7  -1  -5   16.29    1.35
  -7   1   5   15.70    1.38
  -7   1   5   10.58    1.89
  -7   1   5   14.00    2.09
   6  -1  -5   57.95    2.90
   6  -1  -5   55.08    3.14
   6  -1  -5   58.52    2.32
   6  -1  -5   57.02    2.29
   6  -1  -5   57.12    3.04
  -6   1   5   52.88    2.30
  -6   1   5   52.22    2.95
  -6   1   5   56.90    2.34
  -6   1   5   51.53    2.81
  -6   1   5   53.40    2.97
   5  -1  -5   -0.40    0.98
   5  -1  -5    0.33    0.77
   5  -1  -5   -0.14    0.85
   5  -1  -5    0.28    0.77
   5  -1  -5    1.94    0.98
  -5   1   5   -0.78    0.82
  -5   1   5    0.31    0.89
  -5   1   5    0.85    0.81
  -5   1   5    0.58    0.73
  -5   1   5   -0.41    1.16
   4  -1  -5   18.03    1.63
   4  -1  -5   17.52    1.69
   4  -1  -5   19.10    2.06
   4  -1  -5   15.75    1.63
   4  -1  -5   16.06    1.91
  -4   1   5   15.59    1.59
  -4   1   5   16.90    1.68
  -4   1   5   14.07    1.60
  -4   1   5   17.50    2.00
  -4   1   5   14.40    1.94
   3  -1  -5   19.37    1.72
   3  -1  -5   20.45    1.41
   3  -1  -5   20.30    1.86
   3  -1  -5   19.88    1.99
   3  -1  -5   20.26    1.73
  -3   1   5   23.99    1.95
  -3   1   5   22.86    1.53
  -3   1   5   24.07    2.00
  -3   1   5   24.03    1.78
  -3   1   5   24.66    1.87
   2  -1  -5   80.77    2.38
   2  -1  -5   76.35    2.96
   2  -1  -5   79.33    2.95
   2  -1  -5   77.95    2.99
  -2   1   5   66.20    2.96
  -2   1   5   69.18    2.50
  -2   1   5   69.79    2.93
  -2   1   5   67.81    2.94
   1  -1  -5    3.68    0.95
   1  -1  -5    4.17    1.02
  -1   1   5    3.97    0.51
  -1   1   5    2.79    0.87
  -1   1   5    4.65    0.84
  -1   1   5    3.29    0.89
   0  -1  -5    2.64    1.02
   0  -1  -5    1.50    0.90
   0   1   5    3.19    0.68
   0   1   5    3.82    1.01
   0   1   5    2.90    0.40
   0   1   5    2.31    0.90
  -1  -1  -5    3.02    1.04
  -1  -1  -5    4.34    0.53
  -1  -1  -5    3.52    0.99
   1   1   5    4.33    1.04
   1   1   5    4.20    0.68
   1   1   5    4.33    1.06
  -2  -1  -5   65.89    2.34
  -2  -1  -5   67.59    3.01
  -2  -1  -5   65.76    3.01
   2   1   5   73.23    2.71
   2   1   5   74.75    3.08
   2   1   5   77.75    3.03
  -3  -1  -5   23.11    1.45
  -3  -1  -5   24.65    1.98
  -3  -1  -5   20.26    2.00
  -3  -1  -5   21.24    1.30
   3   1   5   19.93    1.87
   3   1   5   21.44    2.03
   3   1   5   21.83    1.78
  -4  -1  -5   19.52    1.49
  -4  -1  -5   14.76    1.57
  -4  -1  -5   17.05    1.99
  -4  -1  -5   17.42    1.89
   4   1   5   19.25    1.90
   4   1   5   15.70    1.92
   4   1   5   18.59    1.99
  -5  -1  -5    1.61    0.90
  -5  -1  -5    0.38    0.86
  -5  -1  -5   -0.14    0.94
  -5  -1  -5    0.28    0.96
   5   1   5    0.77    0.76
   5   1   5    2.09    0.95
   5   1   5    1.03    0.93
   5   1   5    0.76    0.91
  -6  -1  -5   54.64    2.79
  -6  -1  -5   56.80    2.83
  -6  -1  -5   54.42    2.86
  -6  -1  -5   55.31    2.84
   6   1   5   56.05    2.60
   6   1   5   59.81    2.81
   6   1   5   60.06    2.79
   6   1   5   56.85    2.99
  -7  -1  -5   15.75    2.05
  -7  -1  -5   13.51    2.03
  -7  -1  -5   13.38    2.05
   7   1   5   13.96    1.96
   7   1   5   13.69    1.91
   7   1   5   15.13    2.01
  -8  -1  -5   31.23    2.50
  -8  -1  -5   34.21    2.50
  -8  -1  -5   31.58    2.73
   8   1   5   36.56    2.65
   8   1   5   34.65    2.41
   8   1   5   30.04    2.38
  -9  -1  -5    6.38    1.66
  -9  -1  -5    6.69    1.40
  -9  -1  -5    6.43    1.36
   9   1   5    9.33    1.90
   9   1   5    6.84    1.33
   9   1   5    6.72    1.73
   9   1   5    4.80    1.32
 -10  -1  -5   16.60    2.39
 -10  -1  -5   15.05    2.39
 -10  -1  -5   12.91    2.15
  10   1   5   14.40    2.36
  10   1   5   13.44    2.29
  10   1   5    9.33    2.03
 -11  -1  -5    3.84    1.30
 -11  -1  -5    3.23    1.35
  11   1   5    1.19    2.32
  11   1   5    3.34    2.14
  11   1   5    2.92    1.28
 -12  -1  -5   -1.08    2.28
  12   1   5    2.13    2.47
  12   1   5    3.89    2.89
  12  -2  -5   18.77    3.52
 -12   2   5   13.36    2.87
  11  -2  -5    7.49    2.45
 -11   2   5    8.58    2.52
  10  -2  -5   15.54    2.56
 -10   2   5   16.54    2.70
   9  -2  -5   23.27    3.19
  -9   2   5   23.37    2.59
   8  -2  -5    7.73    0.92
   8  -2  -5    7.41    1.62
   8  -2  -5   10.54    1.29
  -8   2   5   11.67    1.37
  -8   2   5    9.09    1.60
  -8   2   5   11.09    1.67
   7  -2  -5   48.91    2.25
   7  -2  -5   47.93    2.93
   7  -2  -5   48.58    2.27
  -7   2   5   47.67    2.93
  -7   2   5   48.62    2.24
  -7   2   5   46.90    2.96
  -7   2   5   42.33    2.79
   6  -2  -5   17.87    1.65
   6  -2  -5   13.25    1.93
   6  -2  -5   15.70    1.65
   6  -2  -5   18.77    2.04
   6  -2  -5   12.43    2.03
  -6   2   5   20.66    1.97
  -6   2   5   22.00    2.10
  -6   2   5   14.55    2.05
  -6   2   5   20.21    1.68
  -6   2   5   17.88    1.67
   5  -2  -5    3.05    0.94
   5  -2  -5    2.21    1.10
   5  -2  -5    4.49    1.05
   5  -2  -5    1.52    0.91
   5  -2  -5    2.76    0.95
  -5   2   5    2.66    0.98
  -5   2   5    1.97    0.91
  -5   2   5    1.83    1.08
  -5   2   5    2.64    0.94
  -5   2   5    3.90    1.23
   4  -2  -5  147.99    5.40
   4  -2  -5  146.10    4.73
   4  -2  -5  149.19    4.83
   4  -2  -5  146.43    4.82
  -4   2   5  136.39    4.74
  -4   2   5  142.78    4.79
  -4   2   5  137.62    4.79
  -4   2   5  135.17    5.08
  -4   2   5  141.52    5.05
   3  -2  -5   43.38    2.27
   3  -2  -5   45.32    2.47
   3  -2  -5   45.00    2.32
   3  -2  -5   42.70    2.04
  -3   2   5   38.36    1.92
  -3   2   5   36.35    2.34
  -3   2   5   41.48    2.24
  -3   2   5   37.90    2.26
   2  -2  -5   83.15    2.93
   2  -2  -5   83.87    3.41
   2  -2  -5   86.33    3.39
   2  -2  -5   88.27    3.47
  -2   2   5   89.84    3.39
  -2   2   5   91.03    3.45
  -2   2   5   89.48    3.41
  -2   2   5   91.96    2.94
   1  -2  -5   21.70    1.89
   1  -2  -5   21.26    1.05
   1  -2  -5   21.09    1.53
   1  -2  -5   19.78    1.83
  -1   2   5   19.41    1.93
  -1   2   5   19.34    1.61
  -1   2   5   18.29    1.81
   0  -2  -5    2.43    0.87
   0  -2  -5    3.62    0.66
   0  -2  -5    3.74    1.10
   0  -2  -5    4.17    0.75
   0   2   5    2.21    0.91
   0   2   5    4.05    1.08
  -1  -2  -5   18.41    1.30
  -1  -2  -5   17.98    1.95
  -1  -2  -5   19.91    1.90
  -1  -2  -5   17.86    0.90
   1   2   5   19.08    1.89
   1   2   5   21.94    1.94
  -2  -2  -5   92.16    3.20
  -2  -2  -5   89.80    3.49
  -2  -2  -5   90.03    3.55
   2   2   5   84.32    3.44
   2   2   5   81.85    3.14
   2   2   5   81.36    3.46
  -3  -2  -5   42.11    2.45
  -3  -2  -5   39.69    1.93
  -3  -2  -5   37.22    2.46
   3   2   5   44.92    2.33
   3   2   5   45.09    2.50
   3   2   5   44.35    2.43
  -4  -2  -5  137.98    4.98
  -4  -2  -5  135.07    4.99
  -4  -2  -5  136.16    4.66
   4   2   5  153.70    5.04
   4   2   5  146.23    5.07
   4   2   5  145.04    5.03
  -5  -2  -5    4.09    1.02
  -5  -2  -5    1.78    1.01
  -5  -2  -5    2.74    0.97
   5   2   5    2.13    1.02
   5   2   5    3.32    1.15
   5   2   5    2.66    1.03
  -6  -2  -5   19.32    1.97
  -6  -2  -5   17.68    1.99
  -6  -2  -5   18.19    2.04
   6   2   5   18.58    2.00
   6   2   5   16.33    1.88
   6   2   5   19.73    1.99
  -7  -2  -5   43.81    2.74
  -7  -2  -5   49.07    2.84
  -7  -2  -5   48.13    2.78
   7   2   5   51.86    2.78
   7   2   5   49.94    2.69
   7   2   5   50.46    3.05
   7   2   5   47.03    2.72
  -8  -2  -5    9.94    1.41
  -8  -2  -5   10.30    1.49
  -8  -2  -5   12.82    1.75
   8   2   5    8.15    1.38
   8   2   5    5.88    1.52
   8   2   5    7.42    1.33
  -9  -2  -5   22.05    2.48
  -9  -2  -5   20.99    2.44
  -9  -2  -5   19.79    2.72
   9   2   5   27.13    2.47
   9   2   5   23.28    2.46
   9   2   5   25.29    2.98
 -10  -2  -5   13.47    2.15
 -10  -2  -5   15.05    2.42
 -10  -2  -5   12.33    1.66
  10   2   5   13.07    2.34
  10   2   5   16.40    2.44
  10   2   5   15.51    2.17
  10   2   5   13.83    2.34
 -11  -2  -5   12.90    2.31
 -11  -2  -5    7.33    1.55
  11   2   5    7.56    2.37
  11   2   5    6.41    2.51
 -12  -2  -5   13.12    2.76
  12   2   5   11.97    3.03
  12   2   5   12.94    3.26
  12  -3  -5    5.97    3.13
 -12   3   5    6.84    2.92
  11  -3  -5    5.65    2.57
 -11   3   5   12.89    2.86
  10  -3  -5   13.09    2.51
 -10   3   5   13.45    2.24
 -10   3   5   17.50    2.41
   9  -3  -5   14.20    1.45
   9  -3  -5   15.70    2.16
   9  -3  -5   18.29    1.55
  -9   3   5   16.85    2.44
  -9   3   5   17.01    2.16
   8  -3  -5  120.36    4.06
   8  -3  -5  113.58    4.91
   8  -3  -5  111.86    4.00
  -8   3   5  112.17    4.84
  -8   3   5  114.43    4.95
  -8   3   5  114.40    4.02
   7  -3  -5   53.02    3.14
   7  -3  -5   54.76    2.58
   7  -3  -5   53.57    2.60
  -7   3   5   51.72    2.53
  -7   3   5   50.66    3.06
  -7   3   5   51.11    3.02
   6  -3  -5  139.62    4.90
   6  -3  -5  146.29    4.93
   6  -3  -5  142.22    5.72
  -6   3   5  141.79    5.34
  -6   3   5  142.84    5.48
  -6   3   5  146.43    4.90
  -6   3   5  151.05    5.25
   5  -3  -5   27.51    2.43
   5  -3  -5   31.60    2.17
   5  -3  -5   28.69    2.09
  -5   3   5   37.18    2.40
  -5   3   5   34.81    2.11
  -5   3   5   35.77    2.22
  -5   3   5   35.11    2.19
  -5   3   5   35.18    2.44
   4  -3  -5    1.71    1.11
   4  -3  -5    0.57    0.89
   4  -3  -5    1.76    1.02
  -4   3   5    0.35    0.99
  -4   3   5    0.77    0.89
  -4   3   5    1.05    1.09
  -4   3   5   -0.19    0.91
  -4   3   5    0.87    1.06
  -4   3   5    1.36    0.96
   3  -3  -5   39.26    2.46
   3  -3  -5   34.49    2.29
   3  -3  -5   37.31    2.40
  -3   3   5   40.28    2.52
  -3   3   5   39.04    2.34
  -3   3   5   41.53    2.36
  -3   3   5   41.46    2.44
   2  -3  -5   43.78    2.39
   2  -3  -5   44.66    2.51
   2  -3  -5   44.25    1.96
   2  -3  -5   46.15    2.49
  -2   3   5   44.29    2.43
  -2   3   5   44.28    2.46
  -2   3   5   45.23    2.41
  -2   3   5   45.44    2.41
   1  -3  -5   26.83    2.08
   1  -3  -5   25.39    2.10
   1  -3  -5   25.33    1.32
   1  -3  -5   25.87    1.74
  -1   3   5   26.77    1.77
  -1   3   5   29.07    2.04
  -1   3   5   24.88    2.12
   0  -3  -5    6.88    1.15
   0  -3  -5    9.98    1.34
   0   3   5    5.43    1.01
   0   3   5   10.22    1.37
  -1  -3  -5   26.74    1.62
  -1  -3  -5   28.80    2.18
  -1  -3  -5   23.46    2.14
   1   3   5   29.33    2.13
   1   3   5   24.25    2.07
  -2  -3  -5   43.27    2.59
  -2  -3  -5   44.70    2.20
  -2  -3  -5   43.38    2.52
   2   3   5   42.20    2.48
   2   3   5   44.00    2.49
  -3  -3  -5   35.63    2.45
  -3  -3  -5   41.24    2.32
  -3  -3  -5   39.01    2.50
   3   3   5   34.64    2.32
   3   3   5   36.86    2.43
   3   3   5   38.01    2.26
  -4  -3  -5    2.12    1.06
  -4  -3  -5    0.74    1.05
  -4  -3  -5   -0.49    0.98
   4   3   5    0.72    1.03
   4   3   5    0.86    0.97
   4   3   5    1.19    1.08
  -5  -3  -5   34.15    2.35
  -5  -3  -5   36.03    2.40
  -5  -3  -5   35.80    2.42
   5   3   5   27.70    2.24
   5   3   5   32.01    2.33
   5   3   5   29.18    2.23
  -6  -3  -5  147.31    5.16
  -6  -3  -5  144.93    5.14
  -6  -3  -5  144.65    5.15
   6   3   5  143.64    5.10
   6   3   5  141.07    5.00
   6   3   5  141.09    5.14
   6   3   5  141.38    5.40
  -7  -3  -5   55.22    2.96
  -7  -3  -5   50.62    2.93
  -7  -3  -5   54.37    2.96
   7   3   5   51.00    2.88
   7   3   5   51.10    2.91
   7   3   5   54.25    3.12
   7   3   5   50.85    2.92
  -8  -3  -5  111.99    4.90
  -8  -3  -5  113.27    4.53
  -8  -3  -5  120.83    4.58
   8   3   5  116.33    4.71
   8   3   5  113.40    4.55
   8   3   5  116.80    4.56
  -9  -3  -5   19.58    2.59
  -9  -3  -5   17.07    2.53
  -9  -3  -5   21.52    2.54
   9   3   5   17.39    2.48
   9   3   5   16.13    2.46
   9   3   5   21.61    3.00
 -10  -3  -5   14.38    2.26
 -10  -3  -5   16.76    2.65
 -10  -3  -5   19.27    2.63
  10   3   5   15.99    2.57
  10   3   5   16.53    2.52
  10   3   5   13.13    1.71
 -11  -3  -5    7.05    1.65
 -11  -3  -5    7.79    1.64
  11   3   5    7.54    2.60
  11   3   5    7.01    2.65
  11   3   5    7.95    1.62
 -12  -3  -5    8.31    2.59
  12   3   5    4.90    2.73
  12   3   5    5.21    3.22
  12  -4  -5    4.04    3.16
 -12   4   5    5.92    2.66
  11  -4  -5    9.47    2.80
 -11   4   5   12.63    2.68
  10  -4  -5    3.53    2.08
 -10   4   5    2.16    2.12
 -10   4   5    0.23    1.64
   9  -4  -5   13.22    2.01
   9  -4  -5   13.75    2.28
   9  -4  -5   15.92    1.95
  -9   4   5   20.67    3.13
  -9   4   5   15.99    2.08
  -9   4   5   11.79    1.89
   8  -4  -5   13.35    2.10
   8  -4  -5   15.17    2.73
   8  -4  -5   14.70    2.23
  -8   4   5   13.00    1.81
  -8   4   5   16.27    2.44
  -8   4   5   16.19    2.09
   7  -4  -5    0.70    1.14
   7  -4  -5    0.22    1.07
  -7   4   5   -0.84    1.06
  -7   4   5   -0.24    1.24
  -7   4   5   -1.34    1.10
   6  -4  -5    1.12    1.05
   6  -4  -5   -1.03    1.18
   6  -4  -5    0.42    1.06
  -6   4   5   -1.41    1.02
  -6   4   5    0.72    0.94
  -6   4   5    0.30    1.07
  -6   4   5    0.14    1.09
  -6   4   5    0.23    1.03
   5  -4  -5    4.80    1.12
   5  -4  -5    3.20    1.05
   5  -4  -5    3.18    1.21
  -5   4   5    3.85    1.00
  -5   4   5    5.77    1.11
  -5   4   5    3.82    1.18
  -5   4   5    5.14    1.35
  -5   4   5    4.26    1.11
   4  -4  -5   14.94    1.89
   4  -4  -5   12.66    2.09
   4  -4  -5   13.84    2.01
  -4   4   5   13.56    1.93
  -4   4   5   13.84    1.97
  -4   4   5   11.37    1.64
  -4   4   5   15.30    1.94
   3  -4  -5   24.72    2.21
   3  -4  -5   21.37    2.14
   3  -4  -5   23.87    2.21
  -3   4   5   25.94    2.19
  -3   4   5   26.91    2.24
  -3   4   5   23.99    2.14
  -3   4   5   33.83    2.26
   2  -4  -5    1.67    0.91
   2  -4  -5   -0.27    0.95
   2  -4  -5    0.74    0.95
  -2   4   5    1.79    1.08
  -2   4   5    1.92    1.00
  -2   4   5    1.50    1.07
   1  -4  -5    7.34    1.33
   1  -4  -5    4.75    1.11
  -1   4   5    4.22    1.08
  -1   4   5    5.00    0.94
  -1   4   5    5.31    1.17
   0  -4  -5   69.32    3.21
   0  -4  -5   69.35    3.27
   0   4   5   71.95    3.21
   0   4   5   66.82    3.20
   0   4   5   70.29    2.66
  -1  -4  -5    5.27    1.31
  -1  -4  -5    5.82    1.29
   1   4   5    4.13    1.09
   1   4   5    4.97    1.13
   1   4   5    6.36    0.92
  -2  -4  -5    0.06    1.17
  -2  -4  -5    1.00    1.14
  -2  -4  -5    1.31    0.89
   2   4   5   -0.78    1.06
   2   4   5    1.04    0.93
  -3  -4  -5   26.85    2.27
  -3  -4  -5   24.08    2.33
  -3  -4  -5   29.60    2.16
   3   4   5   23.66    2.16
   3   4   5   24.03    2.22
  -4  -4  -5   15.21    1.98
  -4  -4  -5   11.88    1.56
  -4  -4  -5   16.27    2.12
   4   4   5   14.45    1.97
   4   4   5   12.94    1.95
   4   4   5   14.71    1.16
  -5  -4  -5    4.15    1.25
  -5  -4  -5    4.60    1.17
  -5  -4  -5    5.70    1.28
   5   4   5    3.96    0.85
   5   4   5    5.36    1.16
   5   4   5    4.86    1.17
   5   4   5    3.69    1.15
  -6  -4  -5    1.56    1.17
  -6  -4  -5    1.98    1.26
  -6  -4  -5    0.63    1.17
   6   4   5    0.67    0.90
   6   4   5    0.88    1.08
   6   4   5   -0.59    0.94
   6   4   5    1.00    1.12
  -7  -4  -5    1.82    1.20
  -7  -4  -5    0.37    1.30
  -7  -4  -5   -0.93    1.16
   7   4   5    0.25    1.17
   7   4   5   -1.03    1.10
   7   4   5    1.15    1.23
   7   4   5    0.03    1.11
  -8  -4  -5   17.95    2.47
  -8  -4  -5   16.70    2.48
  -8  -4  -5   21.81    2.64
   8   4   5   15.25    2.46
   8   4   5   13.51    2.40
   8   4   5   20.07    2.56
  -9  -4  -5   14.77    2.64
  -9  -4  -5   12.40    1.78
  -9  -4  -5   16.32    2.75
   9   4   5   14.00    1.82
   9   4   5   17.15    2.18
   9   4   5   15.45    1.82
   9   4   5   14.95    2.14
 -10  -4  -5    3.08    1.61
 -10  -4  -5    1.50    1.75
 -10  -4  -5    1.64    1.60
  10   4   5    0.46    1.98
  10   4   5    1.39    1.48
 -11  -4  -5   13.68    1.94
 -11  -4  -5   11.28    1.78
  11   4   5   12.84    1.89
  11   4   5   12.99    2.81
 -12  -4  -5   10.78    2.73
 -12  -4  -5    7.54    1.63
 -12  -4  -5    8.64    1.61
  12   4   5   10.56    3.07
  12   4   5    6.67    1.60
  12   4   5   11.06    3.42
  12  -5  -5    4.03    3.41
  11  -5  -5   16.49    2.98
 -11   5   5   13.63    3.28
  10  -5  -5   12.02    1.58
  10  -5  -5   10.58    1.45
  10  -5  -5   12.23    2.40
 -10   5   5   10.98    2.35
 -10   5   5   11.17    1.60
   9  -5  -5   18.59    2.34
   9  -5  -5   15.87    2.52
  -9   5   5   20.43    2.60
  -9   5   5   23.14    2.60
   8  -5  -5   26.90    2.73
   8  -5  -5   26.21    2.76
  -8   5   5   31.00    3.35
  -8   5   5   31.27    2.62
   7  -5  -5   25.66    2.65
   7  -5  -5   24.31    2.61
  -7   5   5   28.58    2.59
  -7   5   5   32.84    2.85
   6  -5  -5   32.68    2.70
   6  -5  -5   37.28    2.69
  -6   5   5   42.12    2.70
  -6   5   5   35.27    2.67
  -6   5   5   34.74    2.75
  -6   5   5   38.04    2.77
   5  -5  -5   42.58    2.65
   5  -5  -5   43.88    2.74
  -5   5   5   41.17    2.65
  -5   5   5   38.56    2.77
  -5   5   5   38.13    2.56
  -5   5   5   44.70    2.91
   4  -5  -5   60.17    2.99
   4  -5  -5   54.92    2.98
  -4   5   5   55.55    3.12
  -4   5   5   53.70    2.95
  -4   5   5   53.72    2.93
  -4   5   5   62.25    3.04
   3  -5  -5   90.88    3.93
   3  -5  -5   92.96    3.93
  -3   5   5   95.98    3.97
  -3   5   5   97.24    4.06
  -3   5   5   98.10    3.98
   2  -5  -5   87.26    3.74
   2  -5  -5   87.38    3.68
  -2   5   5   79.87    3.68
  -2   5   5   85.57    3.73
  -2   5   5   87.87    3.64
   1  -5  -5   16.82    2.20
   1  -5  -5   19.15    2.15
  -1   5   5   19.74    2.16
  -1   5   5   19.03    1.81
  -1   5   5   18.68    2.25
   0  -5  -5   63.38    3.22
   0  -5  -5   63.92    3.25
   0   5   5   64.22    2.67
   0   5   5   68.19    3.24
   0   5   5   61.90    3.25
  -1  -5  -5   15.83    2.11
  -1  -5  -5   20.55    2.23
   1   5   5   17.77    2.18
   1   5   5   20.33    2.20
  -2  -5  -5   87.32    3.83
  -2  -5  -5   87.00    3.57
  -2  -5  -5   85.41    3.78
   2   5   5   88.66    3.80
   2   5   5   87.50    3.77
  -3  -5  -5   97.63    3.91
  -3  -5  -5   97.67    4.05
  -3  -5  -5   96.65    4.03
   3   5   5   93.92    3.97
   3   5   5   92.37    3.94
  -4  -5  -5   53.54    2.97
  -4  -5  -5   57.79    3.16
  -4  -5  -5   56.48    3.05
   4   5   5   56.41    3.04
   4   5   5   59.48    3.05
  -5  -5  -5   39.85    2.92
  -5  -5  -5   41.64    2.82
  -5  -5  -5   44.14    2.86
   5   5   5   48.34    2.81
   5   5   5   49.25    2.85
   5   5   5   47.42    2.12
  -6  -5  -5   34.36    2.76
  -6  -5  -5   37.85    2.87
  -6  -5  -5   35.12    2.79
   6   5   5   34.08    2.64
   6   5   5   30.49    2.17
   6   5   5   34.80    2.73
  -7  -5  -5   28.59    2.76
  -7  -5  -5   32.48    2.94
  -7  -5  -5   24.98    2.85
   7   5   5   25.42    2.67
   7   5   5   26.95    2.36
   7   5   5   24.07    2.75
  -8  -5  -5   33.66    3.17
  -8  -5  -5   36.97    3.14
  -8  -5  -5   35.99    3.17
   8   5   5   29.25    2.94
   8   5   5   34.44    3.04
   8   5   5   33.54    2.91
  -9  -5  -5   27.26    3.17
  -9  -5  -5   22.03    3.02
  -9  -5  -5   25.84    3.12
   9   5   5   24.47    3.06
   9   5   5   21.38    3.00
 -10  -5  -5   15.05    2.01
 -10  -5  -5    9.44    2.19
 -10  -5  -5   10.38    1.97
  10   5   5   10.12    2.41
  10   5   5    9.54    2.31
  10   5   5   11.19    1.94
 -11  -5  -5   15.06    2.82
 -11  -5  -5   14.02    2.12
 -11  -5  -5   18.10    3.22
  11   5   5   13.55    2.05
  11   5   5   15.46    2.96
 -12  -5  -5    7.46    1.98
 -12  -5  -5    2.55    1.84
 -12  -5  -5   11.12    2.87
  12   5   5    5.98    1.84
  12   5   5   -2.75    3.21
  12   5   5    7.15    3.45
  11  -6  -5    1.21    2.65
  11  -6  -5   -1.33    1.50
  11  -6  -5   -0.47    1.46
 -11   6   5    0.33    1.57
 -11   6   5    4.09    3.09
  10  -6  -5    0.63    1.51
  10  -6  -5    1.05    1.61
 -10   6   5    1.26    2.42
 -10   6   5    2.06    1.68
   9  -6  -5   11.45    1.97
   9  -6  -5    7.09    1.67
  -9   6   5   11.97    1.91
  -9   6   5   13.88    2.49
   8  -6  -5    8.32    1.78
   8  -6  -5    9.32    1.69
  -8   6   5    6.54    1.71
  -8   6   5    7.29    1.60
   7  -6  -5   26.57    2.98
   7  -6  -5   25.32    2.90
  -7   6   5   27.75    3.00
  -7   6   5   23.96    2.82
   6  -6  -5   11.94    1.76
   6  -6  -5   10.89    1.69
  -6   6   5   10.47    1.65
  -6   6   5   11.50    1.71
  -6   6   5   11.64    1.93
   5  -6  -5   19.30    2.46
   5  -6  -5   20.28    2.52
  -5   6   5   20.13    2.27
  -5   6   5   19.59    2.42
  -5   6   5   18.68    2.44
   4  -6  -5   28.39    2.57
   4  -6  -5   30.86    2.56
  -4   6   5   33.91    2.65
  -4   6   5   32.69    2.61
   3  -6  -5   14.25    2.05
   3  -6  -5   11.42    2.05
  -3   6   5   15.01    2.12
  -3   6   5   11.83    2.02
  -3   6   5   12.54    2.12
   2  -6  -5  106.46    4.28
   2  -6  -5  103.31    4.28
  -2   6   5  104.38    4.21
  -2   6   5  106.95    4.32
  -2   6   5  101.71    4.29
   1  -6  -5   73.42    3.39
   1  -6  -5   69.02    3.36
  -1   6   5   62.94    3.34
  -1   6   5   63.33    3.26
  -1   6   5   67.86    3.07
   0  -6  -5   29.55    2.48
   0  -6  -5   31.57    2.56
   0   6   5   34.72    2.58
   0   6   5   33.20    2.06
   0   6   5   36.90    2.64
  -1  -6  -5   64.75    3.28
  -1  -6  -5   64.52    3.31
   1   6   5   65.29    3.33
   1   6   5   66.96    3.32
  -2  -6  -5   99.74    4.23
  -2  -6  -5  103.63    4.29
   2   6   5  107.37    4.29
   2   6   5   99.93    4.24
  -3  -6  -5   16.72    2.20
  -3  -6  -5   13.11    1.97
  -3  -6  -5   12.52    2.05
   3   6   5   12.59    2.04
   3   6   5    8.74    1.43
  -4  -6  -5   35.34    2.66
  -4  -6  -5   30.24    2.67
  -4  -6  -5   29.51    2.54
   4   6   5   27.83    2.50
   4   6   5   29.98    2.59
  -5  -6  -5   17.06    2.36
  -5  -6  -5   17.12    2.43
  -5  -6  -5   19.44    2.67
   5   6   5   17.33    2.45
   5   6   5   19.87    2.50
  -6  -6  -5   12.61    1.93
  -6  -6  -5   12.04    1.80
  -6  -6  -5   10.97    1.81
   6   6   5   13.49    2.43
   6   6   5    8.47    1.63
   6   6   5   12.23    1.77
  -7  -6  -5   28.26    2.97
  -7  -6  -5   25.89    3.15
  -7  -6  -5   23.81    2.78
   7   6   5   23.71    2.35
   7   6   5   30.04    2.92
   7   6   5   25.84    2.88
  -8  -6  -5    7.40    1.80
  -8  -6  -5    8.22    1.92
   8   6   5   14.33    2.59
   8   6   5    8.10    1.89
  -9  -6  -5   13.23    2.30
  -9  -6  -5   13.65    2.11
  -9  -6  -5   13.25    2.08
   9   6   5   12.26    2.08
   9   6   5   10.41    2.08
 -10  -6  -5    2.85    1.95
 -10  -6  -5    1.65    2.00
 -10  -6  -5    1.03    1.99
  10   6   5    3.17    1.97
  10   6   5   -0.81    2.02
 -11  -6  -5   -1.90    2.07
 -11  -6  -5    1.31    2.06
 -11  -6  -5   -0.42    2.40
  11   6   5    1.67    2.77
  11   6   5    0.30    2.02
  11   6   5   -3.45    2.65
  11  -7  -5    3.59    2.08
  11  -7  -5    7.18    1.89
  11  -7  -5    4.24    3.10
 -11   7   5    6.54    3.04
 -11   7   5    4.87    2.05
  10  -7  -5   15.83    2.30
  10  -7  -5   15.02    2.16
 -10   7   5   20.17    3.48
 -10   7   5   20.87    3.32
   9  -7  -5   -0.15    1.72
   9  -7  -5    2.33    1.94
  -9   7   5    0.90    2.23
  -9   7   5    3.24    1.80
   8  -7  -5    1.88    1.69
   8  -7  -5    2.47    1.81
  -8   7   5    3.03    1.84
  -8   7   5    3.21    1.99
   7  -7  -5   -0.14    1.66
   7  -7  -5    2.32    1.67
  -7   7   5    1.14    1.45
  -7   7   5    3.99    1.62
   6  -7  -5    8.06    1.79
   6  -7  -5    6.80    1.82
  -6   7   5    9.28    1.73
  -6   7   5    7.62    1.79
  -6   7   5    9.23    1.92
   5  -7  -5    3.64    1.46
   5  -7  -5    5.55    1.50
  -5   7   5    2.87    1.54
  -5   7   5    6.37    1.54
  -5   7   5    4.52    1.32
   4  -7  -5    4.87    1.46
   4  -7  -5    4.43    1.42
  -4   7   5    3.84    1.44
  -4   7   5    3.65    1.37
   3  -7  -5   47.17    2.92
   3  -7  -5   42.12    2.78
  -3   7   5   36.53    2.88
  -3   7   5   37.24    2.79
   2  -7  -5   17.85    2.17
   2  -7  -5   14.45    2.14
  -2   7   5   16.59    2.15
  -2   7   5   19.86    2.30
   1  -7  -5    4.54    1.20
   1  -7  -5    3.92    1.24
  -1   7   5    4.71    1.24
  -1   7   5    2.76    1.07
  -1   7   5    5.84    1.24
   0  -7  -5   13.14    2.09
   0  -7  -5    9.22    1.42
   0   7   5   13.23    2.03
   0   7   5   11.94    2.12
  -1  -7  -5    3.87    1.16
  -1  -7  -5    4.45    1.14
   1   7   5    2.26    1.00
   1   7   5    5.27    1.27
  -2  -7  -5   13.86    2.13
  -2  -7  -5   20.88    2.26
   2   7   5   17.10    2.21
   2   7   5   17.40    2.07
  -3  -7  -5   38.00    2.85
  -3  -7  -5   36.84    2.79
  -3  -7  -5   35.15    2.78
   3   7   5   44.26    2.77
   3   7   5   42.12    2.80
  -4  -7  -5    2.33    1.38
[truncated: 599,172 more chars]
