# Supplementary material for: 1D Copper(II)-Aroylhydrazone Coordination Polymers: Magnetic Properties and Microwave Assisted Oxidation of a Secondary Alcohol
Source: Front Chem. 2020 Mar 6;8:157. doi: 10.3389/fchem.2020.00157 (PMC7069101; doi:10.3389/fchem.2020.00157)
Supplement: Data sheet 1 — Crystal structures data. [file Data_Sheet_1.ZIP › Cif files/Compound 2.cif]

 
data_SB13CuNO3
 
_audit_creation_method            'SHELXL-2018/3'
_shelx_SHELXL_version_number      '2018/3'
_chemical_name_systematic         ?
_chemical_name_common             ?
_chemical_melting_point           ?
_chemical_formula_moiety          'C17 H18 Cu2 N6 O12' 
_chemical_formula_sum
 'C17 H18 Cu2 N6 O12' 
_chemical_formula_weight          625.45

loop_
 _atom_type_symbol
 _atom_type_description
 _atom_type_scat_dispersion_real
 _atom_type_scat_dispersion_imag
 _atom_type_scat_source
 'C'  'C'   0.0033   0.0016
 'International Tables Vol C Tables 4.2.6.8 and 6.1.1.4'
 'H'  'H'   0.0000   0.0000
 'International Tables Vol C Tables 4.2.6.8 and 6.1.1.4'
 'N'  'N'   0.0061   0.0033
 'International Tables Vol C Tables 4.2.6.8 and 6.1.1.4'
 'O'  'O'   0.0106   0.0060
 'International Tables Vol C Tables 4.2.6.8 and 6.1.1.4'
 'Cu'  'Cu'   0.3201   1.2651
 'International Tables Vol C Tables 4.2.6.8 and 6.1.1.4'
 
_space_group_crystal_system       triclinic
_space_group_IT_number            2
_space_group_name_H-M_alt         'P -1'
_space_group_name_Hall            '-P 1'
 
_shelx_space_group_comment
;
The symmetry employed for this shelxl refinement is uniquely defined
by the following loop, which should always be used as a source of
symmetry information in preference to the above space-group names.
They are only intended as comments.
;
 
loop_
 _space_group_symop_operation_xyz
 'x, y, z'
 '-x, -y, -z'
 
_cell_length_a                    9.780(4)
_cell_length_b                    12.550(5)
_cell_length_c                    12.687(3)
_cell_angle_alpha                 80.193(7)
_cell_angle_beta                  87.957(5)
_cell_angle_gamma                 81.029(5)
_cell_volume                      1515.6(10)
_cell_formula_units_Z             2
_cell_measurement_temperature     148(2)
_cell_measurement_reflns_used    4548
_cell_measurement_theta_min        2.48
_cell_measurement_theta_max       25.17

_exptl_crystal_description       'PLATE'
_exptl_crystal_colour            'green'
_exptl_crystal_density_meas       ?
_exptl_crystal_density_method     ?
_exptl_crystal_density_diffrn     1.371          
_exptl_crystal_F_000              632
_exptl_transmission_factor_min    ?
_exptl_transmission_factor_max    ?
_exptl_crystal_size_max           0.413
_exptl_crystal_size_mid           0.133
_exptl_crystal_size_min           0.090
_exptl_absorpt_coefficient_mu     1.461
_shelx_estimated_absorpt_T_min    0.584
_shelx_estimated_absorpt_T_max    0.880
_exptl_absorpt_correction_type    multi-scan
_exptl_absorpt_correction_T_min   0.862
_exptl_absorpt_correction_T_max   0.978
_exptl_absorpt_process_details    sadabs
_exptl_absorpt_special_details    ?
_diffrn_ambient_temperature       148(2)
_diffrn_radiation_wavelength      0.71069
_diffrn_radiation_type            MoK\a
_diffrn_source                    ?
_diffrn_measurement_device_type  'Bruker APEX-II CCD'
_diffrn_measurement_method       '\f and \w scans'
_diffrn_detector_area_resol_mean  ?
_diffrn_reflns_number             16979
_diffrn_reflns_av_unetI/netI      0.0948
_diffrn_reflns_av_R_equivalents   0.0727
_diffrn_reflns_limit_h_min        -11
_diffrn_reflns_limit_h_max        11
_diffrn_reflns_limit_k_min        -15
_diffrn_reflns_limit_k_max        14
_diffrn_reflns_limit_l_min        -14
_diffrn_reflns_limit_l_max        14
_diffrn_reflns_theta_min          2.652
_diffrn_reflns_theta_max          25.344
_diffrn_reflns_theta_full         25.240
_diffrn_measured_fraction_theta_max   0.936
_diffrn_measured_fraction_theta_full  0.944
_diffrn_reflns_Laue_measured_fraction_max    0.936
_diffrn_reflns_Laue_measured_fraction_full   0.944
_diffrn_reflns_point_group_measured_fraction_max   0.936
_diffrn_reflns_point_group_measured_fraction_full  0.944
_reflns_number_total              5192
_reflns_number_gt                 3377
_reflns_threshold_expression      'I > 2\s(I)'
_reflns_Friedel_coverage          0.000
_reflns_Friedel_fraction_max      .
_reflns_Friedel_fraction_full     .
 
_reflns_special_details
;
 Reflections were merged by SHELXL according to the crystal
 class for the calculation of statistics and refinement.
 
 Structure factors included contributions from the .fab file.
 
 _reflns_Friedel_fraction is defined as the number of unique
 Friedel pairs measured divided by the number that would be
 possible theoretically, ignoring centric projections and
 systematic absences.
;
 
_computing_data_collection      'Bruker APEX2'
_computing_cell_refinement      'Bruker SAINT'
_computing_data_reduction       'Bruker SAINT'
_computing_structure_solution   'SHELXS-2018/3 (Sheldrick, 2018)'
_computing_structure_refinement 'SHELXL-2018/3 (Sheldrick, 2018)'
_computing_molecular_graphics   'Mercury CSD 3.10.3'
_computing_publication_material 'SHELXL-2018/3 (Sheldrick, 2018), WinGX (Farrugia, 2012)'
_refine_special_details           ?
_refine_ls_structure_factor_coef  Fsqd
_refine_ls_matrix_type            full
_refine_ls_weighting_scheme       calc
_refine_ls_weighting_details
'w=1/[\s^2^(Fo^2^)+(0.1748P)^2^+3.5771P] where P=(Fo^2^+2Fc^2^)/3'
_atom_sites_solution_primary      ?
_atom_sites_solution_secondary    ?
_atom_sites_solution_hydrogens    mixed
_refine_ls_hydrogen_treatment     mixed
_refine_ls_extinction_method      'SHELXL-2018/3 (Sheldrick 2018)'
_refine_ls_extinction_coef        0.010(3)
_refine_ls_extinction_expression
 'Fc^*^=kFc[1+0.001xFc^2^\l^3^/sin(2\q)]^-1/4^'
_refine_ls_number_reflns          5192
_refine_ls_number_parameters      347
_refine_ls_number_restraints      25
_refine_ls_R_factor_all           0.1193
_refine_ls_R_factor_gt            0.0819
_refine_ls_wR_factor_ref          0.2680
_refine_ls_wR_factor_gt           0.2374
_refine_ls_goodness_of_fit_ref    1.020
_refine_ls_restrained_S_all       1.019
_refine_ls_shift/su_max           0.000
_refine_ls_shift/su_mean          0.000
 
loop_
 _atom_site_label
 _atom_site_type_symbol
 _atom_site_fract_x
 _atom_site_fract_y
 _atom_site_fract_z
 _atom_site_U_iso_or_equiv
 _atom_site_adp_type
 _atom_site_occupancy
 _atom_site_site_symmetry_order  
 _atom_site_calc_flag
 _atom_site_refinement_flags_posn
 _atom_site_refinement_flags_adp
 _atom_site_refinement_flags_occupancy
 _atom_site_disorder_assembly
 _atom_site_disorder_group
C1 C 0.8005(9) 0.0398(8) 0.4454(7) 0.034(2) Uani 1 1 d . . . . .
C2 C 0.6846(9) 0.0364(9) 0.5165(8) 0.043(3) Uani 1 1 d . . . . .
H2 H 0.622198 0.101700 0.520336 0.052 Uiso 1 1 calc R U . . .
C3 C 0.6618(10) -0.0586(10) 0.5790(8) 0.048(3) Uani 1 1 d . . . . .
H3 H 0.586629 -0.057429 0.628603 0.057 Uiso 1 1 calc R U . . .
C4 C 0.7450(11) -0.1567(10) 0.5723(9) 0.050(3) Uani 1 1 d . . . . .
H4 H 0.724947 -0.223111 0.613569 0.060 Uiso 1 1 calc R U . . .
C5 C 0.8589(10) -0.1560(9) 0.5036(8) 0.044(3) Uani 1 1 d . . . . .
H5 H 0.919667 -0.222324 0.500409 0.052 Uiso 1 1 calc R U . . .
C6 C 0.8860(9) -0.0577(8) 0.4382(7) 0.032(2) Uani 1 1 d . . . . .
C7 C 1.0060(8) -0.0686(7) 0.3678(7) 0.0271(19) Uani 1 1 d . . . . .
H7 H 1.062042 -0.138102 0.371336 0.032 Uiso 1 1 calc R U . . .
C8 C 1.1808(8) 0.0860(7) 0.1753(7) 0.0248(18) Uani 1 1 d . U . . .
C9 C 1.3029(9) 0.0765(7) 0.0978(7) 0.033(2) Uani 1 1 d . . . . .
H9A H 1.358827 0.003085 0.115460 0.040 Uiso 1 1 calc R U . . .
H9B H 1.268122 0.084738 0.024077 0.040 Uiso 1 1 calc R U . . .
C10 C 1.3920(8) 0.1620(7) 0.1031(7) 0.0234(17) Uani 1 1 d . U . . .
C11 C 1.5428(8) 0.3600(7) -0.0607(7) 0.0276(19) Uani 1 1 d . . . . .
H11 H 1.501856 0.359553 -0.127390 0.033 Uiso 1 1 calc R U . . .
C12 C 1.6393(8) 0.4342(7) -0.0557(7) 0.0236(18) Uani 1 1 d . . . . .
C13 C 1.6708(9) 0.4977(7) -0.1560(8) 0.034(2) Uani 1 1 d . . . . .
H13 H 1.627377 0.490791 -0.219805 0.040 Uiso 1 1 calc R U . . .
C14 C 1.7668(10) 0.5704(8) -0.1584(9) 0.044(3) Uani 1 1 d . . . . .
H14 H 1.789718 0.611880 -0.224682 0.053 Uiso 1 1 calc R U . . .
C15 C 1.8290(9) 0.5827(8) -0.0653(7) 0.033(2) Uani 1 1 d . U . . .
H15 H 1.892747 0.632945 -0.067789 0.040 Uiso 1 1 calc R U . . .
C16 C 1.7975(9) 0.5218(8) 0.0298(8) 0.036(2) Uani 1 1 d . . . . .
H16 H 1.841994 0.530494 0.092441 0.043 Uiso 1 1 calc R U . . .
C17 C 1.7032(8) 0.4475(6) 0.0397(7) 0.0251(19) Uani 1 1 d . . . . .
N1 N 1.0382(6) 0.0110(6) 0.3024(5) 0.0263(16) Uani 1 1 d . . . . .
N2 N 1.1526(7) -0.0048(6) 0.2372(6) 0.0304(17) Uani 1 1 d . . . . .
H2A H 1.202657 -0.069384 0.236555 0.046 Uiso 1 1 calc R U . . .
N3 N 1.4201(6) 0.2228(6) 0.0109(5) 0.0239(16) Uani 1 1 d . . . . .
H3A H 1.384970 0.217958 -0.050650 0.036 Uiso 1 1 calc R U . . .
N4 N 1.5102(6) 0.2942(5) 0.0221(5) 0.0219(15) Uani 1 1 d . . . . .
N10 N 0.7900(8) 0.0916(6) 0.1021(6) 0.0342(18) Uani 1 1 d . . . . .
N20 N 0.6628(12) 0.2773(11) 0.6868(11) 0.073(3) Uani 1 1 d . . . . .
O1 O 0.8193(5) 0.1377(5) 0.3907(5) 0.0300(14) Uani 1 1 d . . . . .
O2 O 1.1095(6) 0.1766(5) 0.1780(5) 0.0291(14) Uani 1 1 d . . . . .
O3 O 1.4378(6) 0.1720(5) 0.1888(5) 0.0299(14) Uani 1 1 d . . . . .
O4 O 0.6779(6) 0.3939(5) 0.1355(5) 0.0276(14) Uani 1 1 d . . . . .
O5 O 0.8996(6) 0.3212(5) 0.2594(5) 0.0317(14) Uani 1 1 d D . . . .
O6 O 0.5912(6) 0.2665(5) 0.3234(5) 0.0286(14) Uani 1 1 d D . . . .
O10 O 0.7774(6) 0.1606(5) 0.1638(5) 0.0279(13) Uani 1 1 d . . . . .
O11 O 0.6843(7) 0.0751(8) 0.0611(8) 0.080(3) Uani 1 1 d . . . . .
O12 O 0.9065(7) 0.0470(6) 0.0792(6) 0.0476(18) Uani 1 1 d . . . . .
O21 O 0.6697(8) 0.2005(7) 0.7677(8) 0.060(2) Uani 1 1 d . . . . .
O22 O 0.5606(11) 0.3520(8) 0.6708(8) 0.085(3) Uani 1 1 d . . . . .
O23 O 0.7587(14) 0.2803(12) 0.6209(12) 0.149(6) Uani 1 1 d . . . . .
Cu1 Cu 0.95278(10) 0.16296(8) 0.28003(8) 0.0261(4) Uani 1 1 d D . . . .
Cu2 Cu 0.56858(9) 0.27958(8) 0.16850(8) 0.0234(4) Uani 1 1 d . . . . .
H5A H 0.821(6) 0.358(4) 0.217(5) 0.035 Uiso 1 1 d D U . . .
H5B H 0.909(8) 0.360(6) 0.318(5) 0.035 Uiso 1 1 d D U . . .
H6A H 0.567(7) 0.322(5) 0.372(6) 0.035 Uiso 1 1 d D U . . .
H6B H 0.675(5) 0.221(5) 0.350(6) 0.035 Uiso 1 1 d D U . . .
 
loop_
 _atom_site_aniso_label
 _atom_site_aniso_U_11
 _atom_site_aniso_U_22
 _atom_site_aniso_U_33
 _atom_site_aniso_U_23
 _atom_site_aniso_U_13
 _atom_site_aniso_U_12
C1 0.025(5) 0.048(6) 0.026(5) 0.005(5) -0.004(4) -0.007(4)
C2 0.016(4) 0.066(7) 0.038(6) 0.023(5) -0.001(4) -0.009(5)
C3 0.022(5) 0.079(9) 0.034(5) 0.027(6) -0.010(4) -0.023(6)
C4 0.040(6) 0.059(7) 0.047(6) 0.024(6) -0.011(5) -0.033(6)
C5 0.038(6) 0.050(6) 0.042(6) 0.014(5) -0.006(5) -0.027(5)
C6 0.024(5) 0.043(6) 0.029(5) 0.012(4) -0.002(4) -0.021(4)
C7 0.016(4) 0.032(5) 0.031(5) 0.004(4) -0.006(3) -0.006(4)
C8 0.024(2) 0.025(2) 0.025(2) -0.0035(10) -0.0002(10) -0.0051(10)
C9 0.036(5) 0.035(5) 0.033(5) -0.011(4) 0.015(4) -0.017(4)
C10 0.0225(19) 0.0238(19) 0.0239(19) -0.0034(10) 0.0001(10) -0.0040(10)
C11 0.022(4) 0.031(5) 0.026(5) 0.005(4) -0.003(4) -0.003(4)
C12 0.015(4) 0.023(4) 0.030(5) 0.005(4) 0.002(3) -0.003(3)
C13 0.026(5) 0.033(5) 0.037(5) 0.008(4) 0.007(4) -0.004(4)
C14 0.039(5) 0.036(5) 0.048(6) 0.017(5) 0.020(5) -0.007(5)
C15 0.033(2) 0.033(2) 0.034(2) -0.0045(11) 0.0000(10) -0.0056(11)
C16 0.022(4) 0.035(5) 0.047(6) 0.011(5) -0.003(4) -0.013(4)
C17 0.013(4) 0.019(4) 0.038(5) 0.007(4) 0.000(4) 0.000(3)
N1 0.016(3) 0.035(4) 0.025(4) 0.011(3) -0.004(3) -0.011(3)
N2 0.020(4) 0.032(4) 0.039(4) 0.002(4) -0.001(3) -0.011(3)
N3 0.017(3) 0.032(4) 0.024(4) -0.003(3) 0.002(3) -0.011(3)
N4 0.017(3) 0.027(4) 0.022(4) 0.003(3) 0.002(3) -0.011(3)
N10 0.033(4) 0.033(4) 0.034(4) -0.003(4) -0.006(4) 0.000(4)
N20 0.060(7) 0.078(9) 0.080(9) -0.027(8) -0.007(7) 0.007(7)
O1 0.017(3) 0.040(4) 0.029(3) 0.009(3) 0.001(2) -0.007(3)
O2 0.024(3) 0.025(3) 0.037(4) 0.005(3) 0.005(3) -0.013(3)
O3 0.032(3) 0.027(3) 0.031(3) 0.005(3) 0.006(3) -0.017(3)
O4 0.025(3) 0.028(3) 0.030(3) 0.003(3) -0.001(3) -0.014(3)
O5 0.025(3) 0.032(3) 0.038(4) 0.002(3) -0.003(3) -0.008(3)
O6 0.025(3) 0.035(4) 0.025(3) -0.004(3) 0.001(3) -0.004(3)
O10 0.030(3) 0.020(3) 0.030(3) -0.001(3) -0.010(3) 0.006(2)
O11 0.037(4) 0.106(7) 0.116(8) -0.081(7) -0.017(5) 0.000(4)
O12 0.033(4) 0.051(4) 0.057(5) -0.019(4) 0.004(3) 0.007(3)
O21 0.048(5) 0.053(5) 0.075(6) -0.011(5) -0.001(4) 0.007(4)
O22 0.100(7) 0.068(6) 0.080(7) -0.021(6) -0.012(6) 0.021(6)
O23 0.118(10) 0.151(13) 0.132(12) 0.038(10) 0.052(10) 0.044(9)
Cu1 0.0184(6) 0.0283(6) 0.0287(6) 0.0064(5) 0.0017(4) -0.0079(4)
Cu2 0.0184(6) 0.0284(6) 0.0228(6) 0.0032(5) 0.0009(4) -0.0101(4)
 
_geom_special_details
;
 All esds (except the esd in the dihedral angle between two l.s. planes)
 are estimated using the full covariance matrix.  The cell esds are taken
 into account individually in the estimation of esds in distances, angles
 and torsion angles; correlations between esds in cell parameters are only
 used when they are defined by crystal symmetry.  An approximate (isotropic)
 treatment of cell esds is used for estimating esds involving l.s. planes.
;
 
loop_
 _geom_bond_atom_site_label_1
 _geom_bond_atom_site_label_2
 _geom_bond_distance
 _geom_bond_site_symmetry_2
 _geom_bond_publ_flag
C1 O1 1.341(11) . ?
C1 C6 1.385(13) . ?
C1 C2 1.425(12) . ?
C2 C3 1.360(14) . ?
C3 C4 1.380(16) . ?
C4 C5 1.390(14) . ?
C5 C6 1.421(13) . ?
C6 C7 1.453(11) . ?
C7 N1 1.259(11) . ?
C8 O2 1.243(10) . ?
C8 N2 1.330(11) . ?
C8 C9 1.523(10) . ?
C9 C10 1.495(11) . ?
C10 O3 1.223(10) . ?
C10 N3 1.328(11) . ?
C11 N4 1.285(11) . ?
C11 C12 1.435(11) . ?
C12 C13 1.433(12) . ?
C12 C17 1.428(12) . ?
C13 C14 1.405(12) . ?
C14 C15 1.388(14) . ?
C15 C16 1.366(13) . ?
C16 C17 1.399(11) . ?
C17 O4 1.320(10) 1_655 ?
N1 N2 1.376(9) . ?
N1 Cu1 1.937(7) . ?
N3 N4 1.378(8) . ?
N4 Cu2 1.933(7) 1_655 ?
N10 O11 1.234(10) . ?
N10 O12 1.237(9) . ?
N10 O10 1.254(9) . ?
N20 O23 1.235(15) . ?
N20 O22 1.255(14) . ?
N20 O21 1.278(15) . ?
O1 Cu1 1.903(5) . ?
O2 Cu1 1.980(5) . ?
O3 Cu2 1.980(5) 1_655 ?
O4 Cu2 1.902(5) . ?
O5 Cu1 1.948(6) . ?
O6 Cu2 1.961(6) . ?
O10 Cu1 2.308(6) . ?
O10 Cu2 2.340(6) . ?
 
loop_
 _geom_angle_atom_site_label_1
 _geom_angle_atom_site_label_2
 _geom_angle_atom_site_label_3
 _geom_angle
 _geom_angle_site_symmetry_1
 _geom_angle_site_symmetry_3
 _geom_angle_publ_flag
O1 C1 C6 124.7(8) . . ?
O1 C1 C2 117.3(9) . . ?
C6 C1 C2 117.9(9) . . ?
C3 C2 C1 121.2(10) . . ?
C2 C3 C4 121.6(10) . . ?
C3 C4 C5 118.4(10) . . ?
C4 C5 C6 121.0(10) . . ?
C1 C6 C5 119.7(8) . . ?
C1 C6 C7 124.7(8) . . ?
C5 C6 C7 115.6(9) . . ?
N1 C7 C6 122.2(8) . . ?
O2 C8 N2 122.0(7) . . ?
O2 C8 C9 119.8(7) . . ?
N2 C8 C9 118.1(7) . . ?
C10 C9 C8 111.2(6) . . ?
O3 C10 N3 123.0(7) . . ?
O3 C10 C9 120.4(8) . . ?
N3 C10 C9 116.6(7) . . ?
N4 C11 C12 122.0(8) . . ?
C13 C12 C17 119.8(7) . . ?
C13 C12 C11 115.2(8) . . ?
C17 C12 C11 125.0(8) . . ?
C14 C13 C12 118.8(9) . . ?
C15 C14 C13 121.1(9) . . ?
C16 C15 C14 119.4(9) . . ?
C15 C16 C17 123.5(9) . . ?
O4 C17 C16 119.0(8) 1_655 . ?
O4 C17 C12 123.6(7) 1_655 . ?
C16 C17 C12 117.4(8) . . ?
C7 N1 N2 119.4(7) . . ?
C7 N1 Cu1 129.3(6) . . ?
N2 N1 Cu1 111.3(5) . . ?
C8 N2 N1 114.1(7) . . ?
C10 N3 N4 112.8(6) . . ?
C11 N4 N3 119.1(7) . . ?
C11 N4 Cu2 129.0(5) . 1_655 ?
N3 N4 Cu2 111.9(5) . 1_655 ?
O11 N10 O12 122.0(7) . . ?
O11 N10 O10 118.0(7) . . ?
O12 N10 O10 119.9(7) . . ?
O23 N20 O22 117.3(15) . . ?
O23 N20 O21 120.3(12) . . ?
O22 N20 O21 122.4(12) . . ?
C1 O1 Cu1 125.7(5) . . ?
C8 O2 Cu1 111.0(5) . . ?
C10 O3 Cu2 111.1(5) . 1_655 ?
C17 O4 Cu2 127.0(5) 1_455 . ?
N10 O10 Cu1 120.4(5) . . ?
N10 O10 Cu2 119.3(5) . . ?
Cu1 O10 Cu2 120.1(2) . . ?
O1 Cu1 N1 92.9(3) . . ?
O1 Cu1 O5 93.4(3) . . ?
N1 Cu1 O5 170.0(2) . . ?
O1 Cu1 O2 172.5(3) . . ?
N1 Cu1 O2 81.6(2) . . ?
O5 Cu1 O2 91.4(2) . . ?
O1 Cu1 O10 85.8(2) . . ?
N1 Cu1 O10 101.3(2) . . ?
O5 Cu1 O10 87.0(2) . . ?
O2 Cu1 O10 100.3(2) . . ?
O4 Cu2 N4 93.0(3) . 1_455 ?
O4 Cu2 O6 93.6(2) . . ?
N4 Cu2 O6 169.4(2) 1_455 . ?
O4 Cu2 O3 172.6(3) . 1_455 ?
N4 Cu2 O3 80.9(2) 1_455 1_455 ?
O6 Cu2 O3 91.7(2) . 1_455 ?
O4 Cu2 O10 85.7(2) . . ?
N4 Cu2 O10 100.2(2) 1_455 . ?
O6 Cu2 O10 88.5(2) . . ?
O3 Cu2 O10 99.6(2) 1_455 . ?
 
_refine_diff_density_max    2.290
_refine_diff_density_min   -0.949
_refine_diff_density_rms    0.165

_shelx_res_file
;
TITL SB13CuNO3 in P-1
    shelx.res
    created by SHELXL-2018/3 at 13:59:30 on 24-May-2019
CELL  0.71069   9.7800  12.5500  12.6870   80.193   87.957   81.029
ZERR     2.00   0.0043   0.0052   0.0032    0.007    0.005    0.005
LATT   1
SFAC  C    H    N    O    CU
UNIT  34 36 12 24 4
MERG   2
ABIN
isor 0.001 c8  c10  c15
DFIX    0.950   0.020 O5 H5A
DFIX    0.950   0.020 O5 H5B
DFIX    0.950   0.020 O6 H6A
DFIX    0.950   0.020 O6 H6B
DANG     1.600   0.040 H5A H5B
DANG     1.600   0.040 H6B H6A
DANG     2.650   0.040 CU1 H5A
size 0.09 0.133 0.413
shel 8 0.83
FMAP   2
PLAN   25
temp -125.00
ACTA
L.S.   30    0  130
WGHT    0.174800    3.577100
EXTI    0.010406
FVAR       0.51000
C1    1    0.800535    0.039758    0.445359    11.00000    0.02511    0.04751 =
         0.02583    0.00542   -0.00406   -0.00664
C2    1    0.684636    0.036384    0.516512    11.00000    0.01582    0.06650 =
         0.03759    0.02263   -0.00111   -0.00939
AFIX  43
H2    2    0.622198    0.101700    0.520336    11.00000   -1.20000
AFIX   0
C3    1    0.661773   -0.058618    0.579042    11.00000    0.02229    0.07921 =
         0.03405    0.02651   -0.00973   -0.02311
AFIX  43
H3    2    0.586629   -0.057429    0.628603    11.00000   -1.20000
AFIX   0
C4    1    0.745025   -0.156704    0.572281    11.00000    0.04032    0.05934 =
         0.04731    0.02446   -0.01119   -0.03333
AFIX  43
H4    2    0.724947   -0.223111    0.613569    11.00000   -1.20000
AFIX   0
C5    1    0.858939   -0.156024    0.503633    11.00000    0.03834    0.05006 =
         0.04184    0.01402   -0.00607   -0.02732
AFIX  43
H5    2    0.919667   -0.222324    0.500409    11.00000   -1.20000
AFIX   0
C6    1    0.886008   -0.057715    0.438185    11.00000    0.02365    0.04252 =
         0.02876    0.01198   -0.00192   -0.02109
C7    1    1.006023   -0.068597    0.367831    11.00000    0.01554    0.03215 =
         0.03138    0.00371   -0.00566   -0.00564
AFIX  43
H7    2    1.062042   -0.138102    0.371336    11.00000   -1.20000
AFIX   0
C8    1    1.180780    0.085963    0.175313    11.00000    0.02440    0.02501 =
         0.02522   -0.00354   -0.00024   -0.00511
C9    1    1.302892    0.076527    0.097804    11.00000    0.03614    0.03539 =
         0.03294   -0.01079    0.01484   -0.01744
AFIX  23
H9A   2    1.358827    0.003085    0.115460    11.00000   -1.20000
H9B   2    1.268122    0.084738    0.024077    11.00000   -1.20000
AFIX   0
C10   1    1.392043    0.161974    0.103125    11.00000    0.02249    0.02377 =
         0.02387   -0.00339    0.00011   -0.00403
C11   1    1.542847    0.360009   -0.060731    11.00000    0.02231    0.03103 =
         0.02589    0.00481   -0.00304   -0.00264
AFIX  43
H11   2    1.501856    0.359553   -0.127390    11.00000   -1.20000
AFIX   0
C12   1    1.639345    0.434165   -0.055665    11.00000    0.01470    0.02262 =
         0.03014    0.00492    0.00249   -0.00307
C13   1    1.670763    0.497717   -0.156017    11.00000    0.02552    0.03266 =
         0.03679    0.00763    0.00749   -0.00378
AFIX  43
H13   2    1.627377    0.490791   -0.219805    11.00000   -1.20000
AFIX   0
C14   1    1.766848    0.570421   -0.158359    11.00000    0.03870    0.03586 =
         0.04775    0.01661    0.02004   -0.00656
AFIX  43
H14   2    1.789718    0.611880   -0.224682    11.00000   -1.20000
AFIX   0
C15   1    1.828958    0.582695   -0.065334    11.00000    0.03258    0.03284 =
         0.03368   -0.00445   -0.00002   -0.00556
AFIX  43
H15   2    1.892747    0.632945   -0.067789    11.00000   -1.20000
AFIX   0
C16   1    1.797496    0.521848    0.029753    11.00000    0.02178    0.03472 =
         0.04723    0.01104   -0.00339   -0.01305
AFIX  43
H16   2    1.841994    0.530494    0.092441    11.00000   -1.20000
AFIX   0
C17   1    1.703243    0.447497    0.039703    11.00000    0.01322    0.01873 =
         0.03823    0.00729    0.00041   -0.00036
N1    3    1.038249    0.011018    0.302381    11.00000    0.01562    0.03550 =
         0.02478    0.01114   -0.00373   -0.01139
N2    3    1.152592   -0.004832    0.237209    11.00000    0.02004    0.03160 =
         0.03902    0.00220   -0.00052   -0.01142
AFIX  43
H2A   2    1.202657   -0.069384    0.236555    11.00000   -1.50000
AFIX   0
N3    3    1.420128    0.222787    0.010947    11.00000    0.01715    0.03212 =
         0.02404   -0.00273    0.00186   -0.01122
AFIX  43
H3A   2    1.384970    0.217958   -0.050650    11.00000   -1.50000
AFIX   0
N4    3    1.510180    0.294231    0.022072    11.00000    0.01689    0.02669 =
         0.02179    0.00330    0.00150   -0.01060
N10   3    0.790005    0.091551    0.102095    11.00000    0.03321    0.03290 =
         0.03434   -0.00272   -0.00629   -0.00025
N20   3    0.662785    0.277263    0.686797    11.00000    0.06038    0.07759 =
         0.08022   -0.02706   -0.00746    0.00659
O1    4    0.819337    0.137721    0.390679    11.00000    0.01676    0.04013 =
         0.02864    0.00876    0.00136   -0.00665
O2    4    1.109524    0.176593    0.177990    11.00000    0.02357    0.02521 =
         0.03744    0.00492    0.00450   -0.01274
O3    4    1.437789    0.172018    0.188782    11.00000    0.03219    0.02661 =
         0.03083    0.00542    0.00631   -0.01683
O4    4    0.677904    0.393887    0.135455    11.00000    0.02522    0.02786 =
         0.03019    0.00317   -0.00098   -0.01415
O5    4    0.899610    0.321211    0.259363    11.00000    0.02463    0.03176 =
         0.03752    0.00164   -0.00307   -0.00791
O6    4    0.591197    0.266501    0.323358    11.00000    0.02454    0.03526 =
         0.02543   -0.00430    0.00115   -0.00413
O10   4    0.777440    0.160630    0.163849    11.00000    0.03049    0.01990 =
         0.02973   -0.00107   -0.00968    0.00620
O11   4    0.684350    0.075128    0.061068    11.00000    0.03672    0.10573 =
         0.11646   -0.08106   -0.01715    0.00006
O12   4    0.906534    0.046954    0.079214    11.00000    0.03343    0.05084 =
         0.05709   -0.01852    0.00351    0.00750
O21   4    0.669742    0.200503    0.767691    11.00000    0.04782    0.05320 =
         0.07456   -0.01074   -0.00120    0.00714
O22   4    0.560630    0.351965    0.670779    11.00000    0.09960    0.06840 =
         0.07967   -0.02117   -0.01183    0.02116
O23   4    0.758693    0.280324    0.620889    11.00000    0.11788    0.15097 =
         0.13192    0.03771    0.05237    0.04351
CU1   5    0.952781    0.162962    0.280027    11.00000    0.01838    0.02833 =
         0.02874    0.00645    0.00166   -0.00790
CU2   5    0.568576    0.279576    0.168499    11.00000    0.01844    0.02837 =
         0.02281    0.00320    0.00086   -0.01013
H5A   2    0.821087    0.358371    0.216956    11.00000   -1.50000
H5B   2    0.909123    0.360177    0.317910    11.00000   -1.50000
H6A   2    0.567395    0.322282    0.371819    11.00000   -1.50000
H6B   2    0.674552    0.221361    0.349558    11.00000   -1.50000
HKLF    4


REM  SB13CuNO3 in P-1
REM wR2 = 0.2680, GooF = S = 1.020, Restrained GooF = 1.019 for all data
REM R1 = 0.0819 for 3377 Fo > 4sig(Fo) and 0.1193 for all 5192 data
REM 347 parameters refined using 25 restraints

END

WGHT      0.1639      3.3278

REM Highest difference peak  2.290,  deepest hole -0.949,  1-sigma level  0.165
Q1    1   1.6858  0.6989 -0.1396  11.00000  0.05    2.29
Q2    1   0.6963  0.1951  0.2502  11.00000  0.05    2.26
Q3    1   0.8067 -0.1374  0.6874  11.00000  0.05    2.05
Q4    1   0.8056  0.2522  0.1904  11.00000  0.05    1.76
Q5    1   0.5677  0.3472  0.3815  11.00000  0.05    1.45
Q6    1   0.5755  0.2251  0.1208  11.00000  0.05    1.01
Q7    1   1.8225  0.5561 -0.1030  11.00000  0.05    0.78
Q8    1   0.6767  0.3886  0.6099  11.00000  0.05    0.71
Q9    1   0.9557  0.2776  0.3977  11.00000  0.05    0.69
Q10   1   1.4296  0.0962  0.0232  11.00000  0.05    0.65
Q11   1   0.5049  0.3209  0.1199  11.00000  0.05    0.64
Q12   1   1.0006  0.1873  0.3674  11.00000  0.05    0.63
Q13   1   0.9589  0.1130  0.2307  11.00000  0.05    0.63
Q14   1   1.8258  0.5995 -0.0344  11.00000  0.05    0.62
Q15   1   0.6752  0.1226  0.8447  11.00000  0.05    0.61
Q16   1   0.7120  0.2646  0.8234  11.00000  0.05    0.61
Q17   1   0.5736  0.0364  0.4344  11.00000  0.05    0.59
Q18   1   0.6772 -0.1012  0.5432  11.00000  0.05    0.58
Q19   1   1.1493  0.2178  0.1489  11.00000  0.05    0.57
Q20   1   0.9426 -0.1077  0.5855  11.00000  0.05    0.57
Q21   1   0.6831 -0.2864  0.7047  11.00000  0.05    0.56
Q22   1   1.4301  0.2206  0.2504  11.00000  0.05    0.56
Q23   1   0.9253  0.1756  0.2680  11.00000  0.05    0.55
Q24   1   1.9456  0.6716 -0.1189  11.00000  0.05    0.55
Q25   1   1.3493  0.2166 -0.1189  11.00000  0.05    0.55
;
_shelx_res_checksum   17543

_shelx_hkl_file
;
  -1   0   0 -0.0713 1.52257   4
  -1   0   0 -0.1369 1.03452   4
  -1   0   0 -0.1241 1.60788   1
  -1   0   0 -0.4259 1.48907   1
   1   0   0 -0.0690 1.71760   2
   1   0   0 0.74139 1.20813   4
   1   0   0 -0.6236 1.23620   1
  -2   0   0 79.1537 9.80305   4
  -2   0   0 68.8196 7.04738   4
  -2   0   0 84.9992 10.6743   1
  -2   0   0 60.0964 7.97736   1
  -2   0   0 61.5420 8.24666   2
   2   0   0 57.5747 6.93337   1
   2   0   0 65.9512 7.42731   1
   2   0   0 61.1669 6.36006   4
   2   0   0 63.5988 7.03143   4
  -3   0   0 185.037 19.5820   1
  -3   0   0 165.152 19.4480   2
  -3   0   0 200.411 17.9245   4
  -3   0   0 194.918 16.9590   4
  -3   0   0 171.382 18.5831   1
   3   0   0 200.185 17.2551   4
   3   0   0 167.315 18.6224   1
   3   0   0 202.434 20.5977   2
   3   0   0 135.424 17.5031   4
   3   0   0 176.995 17.9138   1
  -4   0   0 92.6798 10.3096   4
  -4   0   0 89.9891 12.7028   2
  -4   0   0 89.4785 10.2786   4
  -4   0   0 90.8710 12.3030   1
  -4   0   0 67.2851 11.2480   1
   4   0   0 127.260 16.3284   3
   4   0   0 88.2436 11.0256   1
   4   0   0 62.4396 9.85351   4
   4   0   0 98.1021 9.91131   4
  -5   0   0 90.2002 15.2172   1
  -5   0   0 93.4920 13.6674   1
  -5   0   0 75.2296 12.4015   4
  -5   0   0 89.5188 12.0804   4
   5   0   0 112.260 17.0855   3
   5   0   0 89.9424 10.9574   4
   5   0   0 63.7019 10.5618   4
   5   0   0 91.6097 11.9023   1
  -6   0   0 69.8823 14.5440   1
  -6   0   0 78.2571 16.8717   1
   6   0   0 66.3312 12.5121   1
   6   0   0 68.3346 11.0174   4
   6   0   0 94.2062 11.2526   4
  -7   0   0 47.1956 15.9145   4
  -7   0   0 21.1474 18.9981   1
   7   0   0 50.2077 13.1486   1
   7   0   0 57.2099 11.6496   4
   7   0   0 49.9984 11.5742   4
  -8   0   0 1493.90 102.167   4
  -8   0   0 1612.72 107.328   1
   8   0   0 1398.00 101.954   1
  -9   0   0 74.9181 23.1573   1
   9   0   0 53.1850 14.8918   1
 -10   0   0 37.6991 25.7337   1
 -11   0   0 108.058 30.7679   1
 -11   1   0 -22.604 25.7769   1
 -10   1   0 130.653 27.9360   1
  -9   1   0 0.18624 20.7145   1
   8  -1   0 21.1790 12.8708   1
  -8   1   0 54.9742 21.4556   1
   7  -1   0 518.497 40.5432   1
  -7   1   0 510.095 42.0367   4
  -7   1   0 529.891 47.9310   1
   6  -1   0 43.5649 16.6692   3
   6  -1   0 31.3478 10.0319   1
  -6   1   0 61.4070 15.5544   1
  -6   1   0 34.4937 12.8442   1
  -6   1   0 57.7653 12.5070   4
   5  -1   0 914.471 66.1867   1
  -5   1   0 1057.16 65.8858   4
  -5   1   0 960.031 67.3779   1
  -5   1   0 1000.86 68.6981   1
   4  -1   0 32.5600 6.86751   1
   4  -1   0 33.5000 10.9758   3
  -4   1   0 20.4284 8.13447   1
  -4   1   0 7.34437 8.21385   4
  -4   1   0 17.3954 7.74064   4
  -4   1   0 37.5464 10.1762   1
  -4   1   0 33.6582 10.5575   2
   3  -1   0 467.351 35.0436   3
   3  -1   0 341.784 27.8727   1
   3  -1   0 346.664 27.2337   1
  -3   1   0 373.282 26.9259   4
  -3   1   0 394.046 31.3686   2
  -3   1   0 367.750 26.9071   4
  -3   1   0 358.265 29.6685   1
  -3   1   0 346.918 28.0057   1
   2  -1   0 149.979 14.6528   1
   2  -1   0 143.113 19.4434   3
  -2   1   0 180.953 14.6043   4
  -2   1   0 159.837 19.3847   2
  -2   1   0 163.221 14.1837   4
  -2   1   0 152.710 14.5557   1
  -2   1   0 150.490 16.5444   1
  -1   1   0 54.6920 6.94332   3
   0  -1   0 -1.0730 0.83931   4
   0  -1   0 -1.7467 0.71793   1
   0   1   0 -1.8771 0.74079   4
  -1  -1   0 2708.20 175.676   1
  -2  -1   0 172.311 13.8922   4
  -2  -1   0 114.199 12.8104   4
  -2  -1   0 121.468 14.0323   1
  -2  -1   0 128.037 14.5817   1
   2   1   0 145.540 14.7735   1
   2   1   0 144.724 13.5259   4
   2   1   0 125.742 13.9178   1
  -3  -1   0 2666.88 173.269   1
  -3  -1   0 2609.12 173.198   1
  -3  -1   0 2687.94 169.250   4
  -3  -1   0 2640.99 169.022   4
   3   1   0 2699.75 173.137   1
   3   1   0 2506.96 172.982   1
   3   1   0 2535.15 169.057   4
   3   1   0 2757.13 169.042   4
  -4  -1   0 15.6680 8.97538   1
  -4  -1   0 2.00556 7.54146   4
  -4  -1   0 12.0585 9.51244   1
  -4  -1   0 16.2013 8.51426   4
   4   1   0 11.0802 7.50350   4
   4   1   0 11.3845 7.58264   4
   4   1   0 17.4232 8.70817   1
  -5  -1   0 1339.58 91.4979   4
  -5  -1   0 1517.34 92.1449   4
  -5  -1   0 1398.01 94.1573   1
  -5  -1   0 1366.29 94.6673   1
   5   1   0 1385.57 91.1732   4
   5   1   0 1382.21 91.1496   4
   5   1   0 1369.72 93.8172   1
  -6  -1   0 204.528 26.3029   4
  -6  -1   0 267.068 30.8095   1
  -6  -1   0 244.820 28.0155   4
   6   1   0 212.818 31.4932   3
   6   1   0 211.855 24.2373   4
   6   1   0 198.254 23.1983   4
   6   1   0 225.057 26.9043   1
  -7  -1   0 266.816 28.2834   1
  -7  -1   0 246.959 23.6597   4
   7   1   0 263.746 27.4217   4
   7   1   0 234.007 30.6847   1
   7   1   0 187.972 26.2343   4
  -8  -1   0 13.2816 22.7869   1
  -8  -1   0 4.54469 15.6853   4
   8   1   0 31.9731 12.8987   4
   8   1   0 16.6040 15.3006   1
   8   1   0 11.1609 13.1706   4
  -9  -1   0 142.119 27.0404   1
   9   1   0 120.468 16.2730   4
   9   1   0 131.877 16.2354   4
   9   1   0 126.801 19.1025   1
 -10  -1   0 46.5787 27.3651   1
 -11  -1   0 215.519 35.4759   1
 -11   2   0 -20.644 25.7300   1
 -10   2   0 91.4077 26.3979   1
  -9   2   0 -3.0501 20.6281   1
   8  -2   0 43.8422 12.0025   1
  -8   2   0 36.3704 19.7473   1
   7  -2   0 556.055 43.9627   1
  -7   2   0 570.171 46.3388   4
  -7   2   0 639.523 51.1968   1
  -7   2   0 601.863 48.1842   1
   6  -2   0 35.5963 15.3790   3
   6  -2   0 10.8409 8.82113   1
  -6   2   0 0.57327 10.7881   4
  -6   2   0 -7.0152 11.9141   1
  -6   2   0 10.5020 14.6906   1
   5  -2   0 257.947 22.4529   1
   5  -2   0 275.358 31.2035   3
  -5   2   0 279.669 27.1657   1
  -5   2   0 268.856 24.1790   4
   4  -2   0 390.042 35.2759   3
   4  -2   0 388.153 26.5891   1
  -4   2   0 368.355 29.9234   1
  -4   2   0 335.735 27.9534   1
  -4   2   0 341.179 27.4539   4
  -4   2   0 342.966 27.3290   4
   3  -2   0 949.023 65.3596   1
   3  -2   0 978.901 78.9255   3
  -3   2   0 1022.60 72.4503   2
  -3   2   0 897.436 65.3932   1
  -3   2   0 1099.75 64.0366   4
  -3   2   0 926.888 66.1388   1
  -3   2   0 1007.74 64.1013   4
   2  -2   0 8030.59 620.423   3
   2  -2   0 8446.12 522.419   1
  -2   2   0 7966.10 522.549   1
  -2   2   0 8619.13 510.856   4
  -2   2   0 7765.55 522.466   1
  -2   2   0 7575.63 620.282   3
  -1   2   0 3052.88 234.029   3
  -1   2   0 3028.76 197.018   1
  -1   2   0 3030.51 197.020   1
   0  -2   0 742.322 56.3313   4
   0   2   0 987.715 57.7788   1
   0   2   0 899.345 56.2717   4
   0   2   0 867.503 56.3444   4
   0   2   0 906.807 57.6584   1
  -1  -2   0 393.331 25.5441   4
  -1  -2   0 345.196 26.0662   1
  -1  -2   0 418.250 26.3683   1
   1   2   0 345.715 25.3631   4
   1   2   0 370.838 26.5319   1
   1   2   0 400.018 26.4781   1
   1   2   0 394.634 25.6364   4
  -2  -2   0 10.3280 7.43365   4
  -2  -2   0 22.5340 7.68835   4
  -2  -2   0 16.8956 8.61347   1
  -2  -2   0 30.3312 8.43782   1
   2   2   0 26.4478 8.37132   4
   2   2   0 11.6964 9.42919   1
   2   2   0 14.5027 8.61681   1
  -3  -2   0 994.491 67.1292   1
  -3  -2   0 966.036 65.4359   4
  -3  -2   0 997.218 64.9209   4
  -3  -2   0 975.099 67.1180   1
   3   2   0 989.498 66.9133   1
   3   2   0 984.144 65.2088   4
   3   2   0 994.779 67.7442   1
  -4  -2   0 197.130 21.1039   4
  -4  -2   0 186.566 20.7470   1
  -4  -2   0 192.797 22.2855   1
  -4  -2   0 182.429 19.8545   4
   4   2   0 203.501 20.2893   4
   4   2   0 196.032 22.5121   1
   4   2   0 225.513 20.1379   4
  -5  -2   0 7.13193 9.88856   4
  -5  -2   0 17.5815 10.1751   4
  -5  -2   0 12.4946 12.2219   1
   5   2   0 7.26426 10.6656   1
   5   2   0 15.5520 9.08153   4
   5   2   0 1.62427 9.60930   4
  -6  -2   0 5213.43 329.654   4
  -6  -2   0 5773.10 338.641   1
  -6  -2   0 5592.43 329.915   4
   6   2   0 4849.16 329.085   4
   6   2   0 4817.80 329.112   4
   6   2   0 4775.60 337.401   1
  -7  -2   0 4.38530 18.3527   1
  -7  -2   0 -7.5256 13.6482   4
   7   2   0 0.96181 11.9260   4
   7   2   0 -11.576 11.8913   4
   7   2   0 -5.1860 14.7202   1
  -8  -2   0 351.594 35.5286   1
  -8  -2   0 269.759 36.7661   4
   8   2   0 326.026 33.2624   4
   8   2   0 251.359 33.2853   4
   8   2   0 336.927 37.4829   1
  -9  -2   0 16.1307 24.1260   1
   9   2   0 -20.411 15.9319   1
   9   2   0 25.1169 13.6264   4
   9   2   0 10.6116 12.8764   4
 -10  -2   0 -12.560 25.9165   1
  10   2   0 36.7973 13.3688   4
  10   2   0 17.8431 13.5988   4
 -11  -2   0 55.7400 30.9830   1
  11   2   0 36.4859 15.2063   4
 -10   3   0 106.537 25.6159   1
  -9   3   0 95.0870 23.4203   1
  -8   3   0 64.8327 18.7818   1
  -7   3   0 155.120 20.5687   1
  -7   3   0 107.177 18.3993   1
   6  -3   0 33.4054 17.0619   3
  -6   3   0 30.4897 12.5815   1
  -6   3   0 26.7324 12.2777   4
  -6   3   0 28.7501 13.9174   1
   5  -3   0 6.83363 12.0217   3
  -5   3   0 13.1814 9.63469   4
  -5   3   0 -6.3534 9.25728   1
  -5   3   0 6.03567 10.4009   1
   4  -3   0 1029.68 82.4111   3
  -4   3   0 1081.99 66.6937   4
  -4   3   0 946.882 68.0613   1
  -4   3   0 982.460 68.3913   1
   3  -3   0 39.2285 9.50353   3
  -3   3   0 50.2536 8.47752   1
  -3   3   0 29.0895 6.89132   1
  -3   3   0 30.4573 11.2607   3
  -3   3   0 47.0426 7.46392   4
  -3   3   0 32.8090 7.24803   4
   2  -3   0 35.3688 8.42956   3
  -2   3   0 43.3717 6.88222   1
  -2   3   0 31.2598 6.39088   1
  -2   3   0 28.0091 9.09853   3
   1  -3   0 752.759 44.1005   1
  -1   3   0 652.463 43.1030   4
  -1   3   0 599.310 52.6431   3
  -1   3   0 621.833 44.2128   1
  -1   3   0 586.067 42.7632   4
  -1   3   0 704.894 44.6274   1
   0  -3   0 1032.15 62.6154   1
   0  -3   0 906.704 60.7310   4
   0  -3   0 913.978 62.2827   1
   0  -3   0 898.430 61.0754   4
   0   3   0 1049.00 61.1944   4
   0   3   0 896.092 61.0420   4
   0   3   0 903.571 62.4650   1
   0   3   0 919.726 62.7839   1
  -1  -3   0 1884.96 117.538   1
  -1  -3   0 1840.81 114.896   4
  -1  -3   0 1738.16 114.745   4
  -1  -3   0 1846.67 117.708   1
   1   3   0 1861.53 117.737   1
   1   3   0 1699.07 117.835   1
   1   3   0 1635.09 114.809   4
   1   3   0 1829.32 115.095   4
  -2  -3   0 666.439 44.2348   4
  -2  -3   0 658.951 45.8944   1
  -2  -3   0 639.063 45.3109   1
   2   3   0 647.738 46.8583   1
   2   3   0 657.759 44.7277   4
   2   3   0 661.532 44.7171   4
   2   3   0 626.973 45.9227   1
  -3  -3   0 1715.08 104.943   4
  -3  -3   0 1650.87 107.664   1
  -3  -3   0 1531.87 105.020   4
  -3  -3   0 1551.30 107.405   1
   3   3   0 1586.67 105.012   4
   3   3   0 1489.91 107.444   1
   3   3   0 1679.28 105.540   4
   3   3   0 1781.75 108.547   1
  -4  -3   0 339.140 30.1526   1
  -4  -3   0 382.728 29.2621   4
  -4  -3   0 339.543 29.0694   4
   4   3   0 375.774 31.9122   1
   4   3   0 345.830 29.5316   4
  -5  -3   0 602.616 43.0547   4
  -5  -3   0 564.150 43.2747   4
  -5  -3   0 572.345 45.2347   1
   5   3   0 562.060 42.6797   4
   5   3   0 606.557 43.4134   4
   5   3   0 591.616 45.5053   1
  -6  -3   0 27.0946 15.7376   1
   6   3   0 11.6698 11.8382   4
   6   3   0 2.82811 14.5780   1
   6   3   0 17.0175 11.4788   4
  -7  -3   0 244.147 31.8507   4
  -7  -3   0 341.420 31.9209   1
  -7  -3   0 263.253 34.0683   4
   7   3   0 283.467 31.9330   4
   7   3   0 291.036 30.8026   4
   7   3   0 255.143 35.4617   1
  -8  -3   0 -9.5804 22.0240   1
  -8  -3   0 2.72225 16.2267   4
   8   3   0 19.4660 17.7276   1
   8   3   0 -10.191 15.1322   4
   8   3   0 -2.5869 13.4403   4
  -9  -3   0 293.079 34.9876   1
   9   3   0 290.997 32.1389   4
   9   3   0 252.505 29.1032   1
   9   3   0 253.307 32.1703   4
 -10  -3   0 0.54907 27.1788   1
  10   3   0 -2.4236 14.3390   4
  10   3   0 -7.4576 19.4113   1
  10   3   0 9.16214 13.8769   4
 -11  -3   0 352.116 42.4230   1
  11   3   0 338.480 33.3585   4
  11   3   0 228.324 27.2198   4
 -10   4   0 20.5055 23.6999   1
  -9   4   0 226.496 29.7684   1
  -8   4   0 17.9519 18.7415   1
  -7   4   0 642.615 54.0980   1
  -6   4   0 125.353 16.5406   1
  -6   4   0 117.034 18.8596   1
   5  -4   0 46.8137 14.3261   3
  -5   4   0 50.7578 11.3788   1
  -5   4   0 39.3242 12.9557   1
  -5   4   0 40.6424 11.5957   4
   4  -4   0 983.636 77.9415   3
  -4   4   0 929.335 64.7211   1
  -4   4   0 1004.44 63.2074   4
  -4   4   0 869.926 64.2137   1
   3  -4   0 251.852 25.8586   3
  -3   4   0 219.221 28.2687   3
  -3   4   0 225.159 20.8701   1
  -3   4   0 218.360 20.8471   1
  -3   4   0 295.758 23.0004   4
  -2   4   0 78.9736 12.4301   3
  -2   4   0 95.8224 9.96936   1
  -2   4   0 95.9642 10.1049   1
  -2   4   0 79.5500 8.56303   4
  -2   4   0 133.415 11.6654   4
   1  -4   0 2236.41 141.687   1
  -1   4   0 2229.70 138.525   4
  -1   4   0 2168.99 168.493   3
  -1   4   0 2080.65 138.361   4
  -1   4   0 2149.83 141.922   1
  -1   4   0 2162.82 142.162   1
   0  -4   0 16.8221 6.43197   1
   0  -4   0 44.1718 6.49973   4
   0   4   0 11.4732 6.65084   1
   0   4   0 9.81058 6.38953   4
   0   4   0 5.32518 5.99037   4
   0   4   0 20.0810 8.01828   1
  -1  -4   0 18.0918 7.82250   1
  -1  -4   0 19.2326 6.91102   4
  -1  -4   0 11.8493 6.02340   4
  -1  -4   0 27.5126 6.79865   1
   1   4   0 5.59765 8.20567   1
   1   4   0 21.2918 7.87717   1
   1   4   0 24.3423 7.39790   4
   1   4   0 20.6618 7.02354   4
  -2  -4   0 62.4544 9.67624   1
  -2  -4   0 42.7891 7.79379   4
  -2  -4   0 60.5268 8.78368   1
   2   4   0 45.1175 8.68254   4
   2   4   0 33.5265 9.22266   1
   2   4   0 50.2200 9.35144   4
   2   4   0 62.0448 11.2635   1
  -3  -4   0 692.100 47.3635   4
  -3  -4   0 723.493 49.2798   1
   3   4   0 698.676 48.0438   4
   3   4   0 683.275 50.5706   1
   3   4   0 676.840 48.0524   4
  -4  -4   0 2802.75 184.474   4
  -4  -4   0 2982.09 184.444   4
  -4  -4   0 2857.76 189.174   1
   4   4   0 2883.74 189.574   1
   4   4   0 2751.09 184.762   4
   4   4   0 2936.07 184.723   4
  -5  -4   0 273.820 28.7080   1
  -5  -4   0 222.980 24.6579   4
  -5  -4   0 205.204 24.9672   4
   5   4   0 273.704 30.5531   1
   5   4   0 300.204 26.7940   4
  -6  -4   0 916.007 66.4720   4
  -6  -4   0 954.240 65.9810   4
  -6  -4   0 915.322 70.1720   1
   6   4   0 934.802 66.9112   4
   6   4   0 906.890 70.3959   1
   6   4   0 939.921 65.6736   4
  -7  -4   0 3.03110 13.9833   4
  -7  -4   0 -3.6720 19.4814   1
  -7  -4   0 -4.6330 13.0109   4
   7   4   0 7.52488 12.6417   4
   7   4   0 4.23609 14.8078   4
   7   4   0 12.6231 17.1468   1
  -8  -4   0 114.326 19.8839   4
  -8  -4   0 158.396 28.1382   1
  -8  -4   0 109.408 19.7727   4
   8   4   0 123.024 18.0674   4
   8   4   0 113.552 20.2016   4
   8   4   0 114.784 22.7022   1
  -9  -4   0 6.17782 24.1516   1
   9   4   0 -5.3344 13.9504   4
   9   4   0 30.3835 16.0631   4
   9   4   0 -9.9290 18.4527   1
 -10  -4   0 122.433 31.8330   1
  10   4   0 106.385 18.6164   4
  10   4   0 66.3524 23.2053   1
  10   4   0 104.388 18.3703   4
 -11  -4   0 18.7185 32.4521   1
  11   4   0 35.0157 15.8778   4
 -10   5   0 64.9320 25.3663   1
  -9   5   0 -20.479 20.8815   1
  -8   5   0 27.3941 18.8679   1
  -7   5   0 47.5708 17.5156   1
  -6   5   0 427.839 38.6951   1
  -6   5   0 401.135 36.3888   1
   5  -5   0 10.6591 13.3232   3
  -5   5   0 -0.6293 11.3819   1
  -5   5   0 5.23024 11.0075   1
  -4   5   0 64.2085 10.7527   1
  -4   5   0 48.5720 10.2240   1
  -4   5   0 66.0496 11.3691   4
  -4   5   0 65.0370 17.9385   3
  -3   5   0 68.3293 11.5181   1
  -3   5   0 95.5359 13.1923   4
  -3   5   0 79.6407 10.8717   1
  -3   5   0 87.5904 15.0050   3
  -2   5   0 659.784 45.0594   1
  -2   5   0 607.504 43.1621   4
  -2   5   0 628.607 44.3329   1
  -2   5   0 660.599 53.7258   3
  -1   5   0 367.081 24.6283   4
  -1   5   0 319.521 25.3411   1
  -1   5   0 281.629 29.4285   3
  -1   5   0 306.298 24.2022   4
  -1   5   0 299.488 25.7590   1
   0  -5   0 47.2204 7.79946   1
   0  -5   0 25.8255 7.01075   4
   0   5   0 27.9936 7.17333   4
   0   5   0 39.7592 8.23230   1
   0   5   0 30.3583 7.77798   4
   0   5   0 41.2040 9.53216   1
  -1  -5   0 983.149 62.9970   4
  -1  -5   0 1006.24 64.8124   1
  -1  -5   0 939.746 62.9451   4
   1   5   0 911.738 63.3310   4
   1   5   0 923.442 64.9895   1
   1   5   0 998.656 63.6622   4
   1   5   0 966.150 65.5823   1
  -2  -5   0 868.945 59.8587   1
  -2  -5   0 841.483 57.6511   4
  -2  -5   0 905.020 57.8607   4
   2   5   0 813.926 59.6514   1
   2   5   0 940.973 58.8481   4
   2   5   0 822.655 58.3553   4
   2   5   0 885.905 60.8085   1
  -3  -5   0 496.206 36.2633   4
  -3  -5   0 488.119 38.2247   1
   3   5   0 484.158 39.5648   1
   3   5   0 504.113 37.8759   4
   3   5   0 497.923 37.3429   4
   4   5   0 386.845 32.9296   4
  -5  -5   0 442.374 35.1680   4
  -5  -5   0 476.793 38.6509   1
  -5  -5   0 453.393 35.6853   4
   5   5   0 386.975 36.3046   4
   5   5   0 454.104 41.1348   1
   5   5   0 438.847 37.0148   4
  -6  -5   0 142.986 21.9000   1
  -6  -5   0 158.768 18.7295   4
  -6  -5   0 233.887 26.7729   4
   6   5   0 126.850 19.4321   4
   6   5   0 119.147 22.8035   1
  -7  -5   0 380.180 32.4935   4
  -7  -5   0 413.537 37.0292   1
  -7  -5   0 252.059 35.3928   4
   7   5   0 394.996 35.9307   1
   7   5   0 327.713 39.0236   4
   7   5   0 297.235 35.1171   4
  -8  -5   0 3.39250 21.1848   1
  -8  -5   0 0.67689 15.2846   4
   8   5   0 13.8736 19.0854   1
   8   5   0 -4.9399 13.8519   4
   8   5   0 36.1281 17.0658   4
  -9  -5   0 398.212 50.3945   1
   9   5   0 408.454 42.1067   4
   9   5   0 414.445 45.4333   1
   9   5   0 351.311 37.5010   4
 -10  -5   0 13.6711 29.0955   1
  10   5   0 44.3486 16.4571   4
  10   5   0 -12.799 20.9346   1
 -11  -5   0 106.422 34.9231   1
  11   5   0 96.3495 19.8563   4
  -9   6   0 72.0136 23.0108   1
  -8   6   0 31.0266 19.9963   1
  -7   6   0 82.1838 17.8098   1
  -6   6   0 -1.7744 14.9520   1
  -5   6   0 161.569 18.5786   1
  -5   6   0 110.056 15.7661   1
  -4   6   0 39.5143 18.2281   3
  -4   6   0 31.8115 11.1827   1
  -4   6   0 31.8207 12.9573   1
  -3   6   0 511.090 38.5278   1
  -3   6   0 510.280 47.5795   3
  -3   6   0 473.378 37.7830   1
  -3   6   0 524.255 39.1985   4
  -2   6   0 104.133 12.2889   1
  -2   6   0 115.721 11.7677   4
  -2   6   0 104.914 16.2915   3
  -2   6   0 104.991 13.0179   1
  -1   6   0 1522.14 103.936   1
  -1   6   0 1534.39 103.641   1
  -1   6   0 1554.45 122.796   3
  -1   6   0 1616.19 100.879   4
   0  -6   0 253.013 21.0159   4
   0  -6   0 271.191 22.2387   1
   0   6   0 193.197 21.6331   4
   0   6   0 239.562 23.0274   4
   0   6   0 191.755 25.4430   1
   0   6   0 233.523 22.4900   1
  -1  -6   0 573.386 41.9235   1
  -1  -6   0 657.143 40.8649   4
  -1  -6   0 512.604 39.9882   4
   1   6   0 552.743 43.1832   1
   1   6   0 600.946 41.5665   4
   1   6   0 615.386 41.1098   4
   1   6   0 535.990 42.3096   1
  -2  -6   0 1208.85 79.4139   1
  -2  -6   0 1199.83 76.8907   4
  -2  -6   0 1150.57 76.8188   4
   2   6   0 1096.32 79.3943   1
   2   6   0 1212.21 78.1190   4
   2   6   0 1120.03 80.2785   1
   2   6   0 1197.20 77.7107   4
  -3  -6   0 633.367 45.1191   4
  -3  -6   0 616.356 44.8523   4
  -3  -6   0 629.092 47.1756   1
   3   6   0 592.320 49.4503   1
   3   6   0 651.245 46.8501   4
   3   6   0 681.606 46.1599   4
  -4  -6   0 291.995 27.9618   4
  -4  -6   0 365.396 31.1489   1
   4   6   0 352.864 34.5085   1
   4   6   0 317.831 31.1774   4
   4   6   0 317.018 30.4365   4
  -5  -6   0 771.149 50.4980   4
  -5  -6   0 738.080 54.1917   1
  -5  -6   0 713.416 50.6987   4
   5   6   0 561.659 55.6657   1
   5   6   0 619.902 51.3828   4
   5   6   0 719.632 52.8891   4
  -6  -6   0 1.84273 12.9752   4
  -6  -6   0 -5.6875 17.1913   1
  -6  -6   0 5.12935 13.0002   4
   6   6   0 -10.295 19.7386   1
   6   6   0 0.69359 15.9276   4
  -7  -6   0 111.019 19.1619   4
  -7  -6   0 148.878 25.2434   1
  -7  -6   0 95.4615 18.4756   4
   7   6   0 126.061 24.7019   1
   7   6   0 128.278 21.9858   4
  -8  -6   0 75.8024 16.8378   4
  -8  -6   0 56.4393 22.8944   1
   8   6   0 51.9440 16.0542   4
   8   6   0 95.9914 23.0822   1
   8   6   0 64.4243 19.0282   4
  -9  -6   0 31.5764 24.5058   1
   9   6   0 44.5523 18.6886   4
   9   6   0 17.4753 21.6558   1
 -10  -6   0 511.732 48.7376   1
  10   6   0 340.296 40.6189   1
  10   6   0 384.443 42.9097   4
 -11  -6   0 -27.440 31.0893   1
  11   6   0 54.1131 18.2186   4
  -9   7   0 30.9717 22.3085   1
  -8   7   0 36.3753 19.7400   1
  -7   7   0 10.4319 17.6779   1
  -6   7   0 290.200 35.2543   1
  -5   7   0 36.6771 13.1701   1
  -5   7   0 18.7319 16.2614   1
  -4   7   0 145.306 18.3114   1
  -4   7   0 173.850 25.5657   3
  -4   7   0 116.337 16.9709   1
  -3   7   0 34.7708 13.2918   1
  -3   7   0 79.8227 18.9228   3
  -3   7   0 39.2017 14.0680   1
  -2   7   0 2.79446 11.8326   1
  -2   7   0 1.21186 14.0165   3
  -2   7   0 15.1509 10.4841   4
  -2   7   0 10.6170 9.68379   1
   1  -7   0 32.7163 9.44959   1
  -1   7   0 4.99876 8.68765   4
  -1   7   0 -9.5780 10.4655   1
  -1   7   0 5.28733 11.7157   3
  -1   7   0 -2.0199 10.2509   1
   0  -7   0 1065.31 68.8006   1
   0   7   0 1063.34 68.0506   4
   0   7   0 921.525 69.4587   1
   0   7   0 996.743 70.8478   1
  -1  -7   0 4.22482 8.62150   4
  -1  -7   0 6.68051 9.93941   1
  -1  -7   0 11.5801 8.53688   4
   1   7   0 6.36052 9.21039   4
   1   7   0 12.0832 9.99844   4
   1   7   0 -1.9322 11.3393   1
   1   7   0 13.3455 10.4921   1
  -2  -7   0 1072.98 71.6476   4
  -2  -7   0 1063.91 71.7318   4
  -2  -7   0 1060.76 74.0561   1
   2   7   0 1151.17 73.3328   4
   2   7   0 1060.43 75.7161   1
   2   7   0 1067.17 72.8713   4
  -3  -7   0 97.9718 15.1199   1
  -3  -7   0 92.1987 12.6043   4
  -3  -7   0 81.9546 13.4086   4
   3   7   0 83.4222 17.1089   1
   3   7   0 113.556 14.7970   4
   3   7   0 110.446 15.2681   4
  -4  -7   0 397.460 36.5865   4
  -4  -7   0 568.386 40.1952   1
  -4  -7   0 476.541 37.0193   4
   4   7   0 456.362 38.7168   4
   4   7   0 445.382 40.3532   4
   4   7   0 399.660 43.4573   1
  -5  -7   0 667.394 50.7059   1
  -5  -7   0 608.656 46.8964   4
   5   7   0 621.827 49.2792   4
   5   7   0 553.250 54.1349   1
   5   7   0 614.714 50.6412   4
  -6  -7   0 5.73861 17.6462   1
  -6  -7   0 13.5091 13.7704   4
  -6  -7   0 10.6366 14.2398   4
   6   7   0 7.90246 17.2880   4
   6   7   0 -12.794 20.7562   1
   6   7   0 20.5315 14.9351   4
  -7  -7   0 174.079 21.8725   4
  -7  -7   0 189.200 21.5020   4
  -7  -7   0 191.848 27.1685   1
   7   7   0 128.703 23.8511   4
   7   7   0 176.294 28.8623   1
  -8  -7   0 36.5439 21.7880   1
  -8  -7   0 28.3322 15.9238   4
   8   7   0 48.9308 19.6303   4
   8   7   0 25.7337 22.6193   1
  -9  -7   0 18.5871 24.6776   1
   9   7   0 9.41603 23.3139   1
   9   7   0 36.2495 19.1107   4
 -10  -7   0 578.016 58.7876   1
  10   7   0 331.445 43.3934   1
  10   7   0 536.543 48.1991   4
  11   7   0 61.2985 19.8390   4
  11   7   0 -25.487 27.1438   1
  -8   8   0 42.2057 21.3540   1
  -7   8   0 1.52228 18.9107   1
  -6   8   0 28.4398 17.6429   1
  -5   8   0 69.7849 17.4241   1
  -4   8   0 -4.1121 12.7053   1
  -4   8   0 15.2241 14.9559   1
  -4   8   0 -1.3466 21.3051   3
  -3   8   0 431.466 40.0318   1
  -3   8   0 412.986 36.7241   1
  -3   8   0 442.912 48.3067   3
  -2   8   0 -28.545 13.6876   1
  -2   8   0 -14.896 16.3813   3
  -2   8   0 -14.646 13.1746   4
  -2   8   0 -28.481 11.5227   1
  -1   8   0 609.751 53.6475   3
  -1   8   0 538.438 47.7689   1
  -1   8   0 667.073 44.0994   4
  -1   8   0 529.801 45.1625   1
   0  -8   0 366.352 27.9655   1
   0   8   0 258.994 29.2182   1
   0   8   0 271.154 30.2340   4
   0   8   0 254.807 27.0249   1
  -1  -8   0 32.1911 10.5661   4
  -1  -8   0 23.2179 10.8737   4
  -1  -8   0 27.8939 12.1038   1
   1   8   0 34.7873 14.6502   1
   1   8   0 53.0530 13.2191   4
  -2  -8   0 66.2609 13.9124   1
  -2  -8   0 66.1535 12.6076   4
  -2  -8   0 47.8290 11.3972   4
   2   8   0 26.6667 16.7081   1
   2   8   0 57.5043 14.5655   4
  -3  -8   0 97.9617 14.6359   4
  -3  -8   0 99.5519 14.9924   4
  -3  -8   0 97.6694 16.3386   1
   3   8   0 107.900 16.2333   4
   3   8   0 123.306 17.5363   4
   3   8   0 104.965 19.9464   1
  -4  -8   0 20.5862 13.0307   4
  -4  -8   0 41.0083 15.5667   1
  -4  -8   0 27.0599 12.7102   4
   4   8   0 27.3534 16.5124   4
   4   8   0 16.2695 19.3851   1
   4   8   0 31.8810 15.0358   4
  -5  -8   0 1314.11 88.7109   4
  -5  -8   0 1324.84 92.1383   1
  -5  -8   0 1254.46 88.1924   4
   5   8   0 1389.46 91.6395   4
   5   8   0 1119.46 95.0931   1
   5   8   0 1376.00 90.0839   4
  -6  -8   0 111.056 18.4423   4
  -6  -8   0 128.835 22.5925   1
   6   8   0 74.9223 18.9383   4
   6   8   0 78.2005 25.7538   1
   6   8   0 125.102 22.0629   4
  -7  -8   0 341.178 37.0623   4
  -7  -8   0 318.783 43.0733   1
   7   8   0 368.100 43.4673   4
   7   8   0 401.219 40.2821   1
  -8  -8   0 31.5859 21.6569   1
  -8  -8   0 38.8899 16.0374   4
   8   8   0 26.6989 24.9188   1
   8   8   0 48.9585 19.4414   4
  -9  -8   0 282.039 34.7904   1
   9   8   0 195.178 33.5091   1
   9   8   0 237.363 28.1830   4
 -10  -8   0 28.0798 28.0594   1
  10   8   0 -3.8684 25.5691   1
  10   8   0 45.3473 21.6424   4
  -8   9   0 46.6809 22.4133   1
  -7   9   0 -3.5211 19.6351   1
  -6   9   0 54.0098 19.9003   1
  -5   9   0 108.779 20.1396   1
  -4   9   0 -18.093 20.7726   3
  -4   9   0 -9.7386 16.2227   1
  -3   9   0 112.007 24.1562   3
  -3   9   0 62.4651 19.9511   1
  -2   9   0 443.455 42.0854   1
  -2   9   0 447.941 39.3396   1
  -2   9   0 491.652 49.3074   3
  -1   9   0 20.5695 12.9697   1
  -1   9   0 36.5324 17.1985   3
  -1   9   0 29.0443 14.5741   4
  -1   9   0 0.78313 17.1207   1
   0  -9   0 1533.62 102.702   1
   0   9   0 1525.95 104.292   1
   0   9   0 1468.48 105.616   1
   0   9   0 1567.35 102.531   4
  -1  -9   0 62.6446 13.2072   4
  -1  -9   0 70.1937 14.9259   1
  -1  -9   0 85.5783 12.9220   4
   1   9   0 71.7007 16.1762   4
   1   9   0 49.8046 18.4942   1
  -2  -9   0 146.380 17.0559   4
  -2  -9   0 151.875 16.9836   4
  -2  -9   0 113.531 18.4287   1
   2   9   0 135.285 21.8095   1
   2   9   0 156.119 19.8990   4
  -3  -9   0 -1.0463 11.6186   4
  -3  -9   0 -2.8365 13.0215   4
  -3  -9   0 26.6870 14.7700   1
   3   9   0 -20.503 19.1419   1
   3   9   0 -17.935 15.2734   4
  -4  -9   0 5.91218 15.3945   1
  -4  -9   0 0.21548 13.0324   4
  -4  -9   0 5.95942 14.6785   4
   4   9   0 10.6135 20.4156   1
   4   9   0 -15.523 16.5194   4
   4   9   0 -6.1462 14.9336   4
  -5  -9   0 -0.2304 16.7456   1
  -5  -9   0 -4.3963 14.7157   4
  -5  -9   0 -0.9358 14.2740   4
   5   9   0 -17.168 22.9707   1
   5   9   0 1.05568 18.2932   4
   5   9   0 -4.2730 16.6494   4
  -6  -9   0 155.840 23.6750   1
  -6  -9   0 147.984 20.7064   4
  -6  -9   0 160.567 20.4868   4
   6   9   0 177.229 28.4521   1
   6   9   0 152.483 23.3934   4
  -7  -9   0 12.0402 19.0520   1
  -7  -9   0 0.49768 13.8896   4
   7   9   0 12.7832 22.7515   1
   7   9   0 22.2396 18.0911   4
  -8  -9   0 371.530 39.0292   4
  -8  -9   0 363.465 47.0385   1
   8   9   0 391.841 44.2799   4
   8   9   0 327.936 40.1126   1
  -9  -9   0 128.606 27.8275   1
   9   9   0 86.1703 30.3757   1
   9   9   0 126.645 25.7195   4
 -10  -9   0 1.36468 26.3420   1
  10   9   0 -5.3762 27.5352   1
  -7  10   0 58.0266 22.4876   1
  -6  10   0 88.8989 22.5314   1
  -5  10   0 216.904 27.2840   1
  -4  10   0 -14.942 23.5148   3
  -4  10   0 29.0949 17.8794   1
  -3  10   0 89.7106 23.0393   3
  -3  10   0 64.2551 18.9561   1
  -2  10   0 275.290 38.3898   3
  -2  10   0 199.388 26.0909   1
  -1  10   0 23.4523 19.2429   3
  -1  10   0 22.3921 19.5067   1
   0 -10   0 86.1177 15.3531   1
   0  10   0 83.3027 16.2080   4
   0  10   0 55.4938 20.0593   1
  -1 -10   0 247.234 29.7044   1
   1  10   0 218.692 28.1757   1
   1  10   0 290.941 35.8977   4
  -2 -10   0 11.7810 13.6452   4
  -2 -10   0 25.5293 15.4988   1
  -2 -10   0 24.2109 14.2267   4
   2  10   0 30.6812 20.2643   1
   2  10   0 29.6534 16.1907   4
  -3 -10   0 335.477 36.5459   1
  -3 -10   0 327.151 35.0252   4
  -3 -10   0 334.573 34.3320   4
   3  10   0 328.253 39.3811   4
   3  10   0 404.103 44.2438   1
  -4 -10   0 8.20602 15.9706   1
  -4 -10   0 12.2574 13.4931   4
  -4 -10   0 -11.848 15.2082   4
   4  10   0 1.86682 17.7701   4
   4  10   0 -21.962 23.1602   1
  -5 -10   0 798.921 60.0309   4
  -5 -10   0 805.565 62.8403   1
  -5 -10   0 874.758 59.9580   4
   5  10   0 703.108 68.5848   1
  -6 -10   0 -7.0847 15.0884   4
  -6 -10   0 -18.446 17.0732   1
   6  10   0 -25.865 23.0322   1
  -7 -10   0 15.9209 19.4749   1
  -7 -10   0 24.9790 16.0265   4
   7  10   0 12.5296 25.8693   1
  -8 -10   0 97.9188 19.4958   4
  -8 -10   0 84.8204 24.0676   1
   8  10   0 57.5930 29.9125   1
  -9 -10   0 49.5450 24.5757   1
   9  10   0 30.1599 29.7998   1
  -6  11   0 15.6457 22.0065   1
  -5  11   0 184.844 27.0278   1
  -4  11   0 157.995 24.9149   1
  -3  11   0 -7.2142 21.8717   3
  -3  11   0 25.5339 18.8370   1
  -2  11   0 454.109 50.6748   3
  -2  11   0 459.690 46.3208   1
  -1  11   0 79.0555 21.1513   1
  -1  11   0 79.1330 21.5892   3
   0 -11   0 282.660 29.3293   1
   0  11   0 239.454 29.2093   1
  -1 -11   0 28.8908 14.5768   1
   1  11   0 8.84105 19.4571   1
  -2 -11   0 -5.2006 14.2054   1
  -2 -11   0 3.81368 13.2872   4
  -2 -11   0 7.55931 12.9202   4
   2  11   0 16.2808 19.8545   1
  -3 -11   0 7.89163 14.3586   4
  -3 -11   0 22.5277 13.6026   4
  -3 -11   0 17.0716 15.1098   1
   3  11   0 8.06386 21.2292   1
  -4 -11   0 79.2101 16.0457   4
  -4 -11   0 107.975 17.7854   4
  -4 -11   0 111.876 18.9882   1
   4  11   0 93.4449 24.8874   1
  -5 -11   0 12.3641 15.5066   4
  -5 -11   0 29.4305 17.3276   1
  -5 -11   0 3.41434 14.1064   4
   5  11   0 12.2341 24.5073   1
  -6 -11   0 776.301 56.5185   4
  -6 -11   0 652.226 60.6758   1
   6  11   0 700.409 67.4802   1
  -7 -11   0 -7.0114 20.2070   1
  -7 -11   0 23.2513 16.8608   4
   7  11   0 -21.693 26.1395   1
  -8 -11   0 160.343 24.7460   4
  -8 -11   0 188.213 29.1515   1
   8  11   0 194.669 35.1447   1
  -9 -11   0 13.6380 25.8848   1
   9  11   0 9.90393 31.4028   1
  -5  12   0 5.92224 21.1291   1
  -4  12   0 128.257 23.5087   1
  -3  12   0 -26.198 24.2353   3
  -3  12   0 46.9859 22.0838   1
  -2  12   0 190.685 28.3487   1
  -2  12   0 275.945 41.8501   3
  -1  12   0 117.384 23.9188   1
  -1  12   0 137.766 25.3103   3
   0  12   0 119.893 24.5027   1
   1  12   0 596.964 55.1843   1
  -2 -12   0 74.0410 17.2608   1
   2  12   0 115.435 24.3417   1
  -3 -12   0 120.861 19.0845   4
  -3 -12   0 103.588 18.8972   4
  -3 -12   0 117.096 19.7230   1
   3  12   0 112.773 26.0447   1
  -4 -12   0 116.261 19.5106   4
  -4 -12   0 121.031 20.5799   1
  -4 -12   0 117.327 18.7025   4
   4  12   0 61.3712 27.6920   1
  -5 -12   0 20.1634 15.5947   4
  -5 -12   0 42.5918 18.8918   1
  -5 -12   0 20.8533 18.2573   4
   5  12   0 26.3084 26.2766   1
  -6 -12   0 53.8814 20.3036   1
  -6 -12   0 35.9739 17.2669   4
   6  12   0 51.2910 28.8702   1
  -7 -12   0 62.2083 22.5884   1
  -7 -12   0 69.3844 18.8205   4
   7  12   0 57.1022 29.8829   1
  -8 -12   0 12.5303 17.1693   4
  -8 -12   0 -6.2763 22.1718   1
   8  12   0 1.06694 28.8186   1
  -3  13   0 82.5254 24.6471   1
  -2  13   0 47.9303 23.7899   1
  -1  13   0 207.543 29.1271   1
   0  13   0 -8.3574 22.5076   1
   1  13   0 55.3624 24.8269   1
   2  13   0 61.7325 24.9838   1
  -3 -13   0 -25.897 15.9687   4
  -3 -13   0 2.58459 15.1097   4
   3  13   0 -10.846 24.3000   1
  -4 -13   0 293.873 36.5860   4
  -4 -13   0 295.713 37.6082   4
   4  13   0 336.537 40.2586   1
  -5 -13   0 18.9333 17.0762   4
  -5 -13   0 -7.8278 18.6266   1
   5  13   0 7.82861 26.5573   1
  -6 -13   0 94.0322 23.4573   1
  -6 -13   0 99.3539 20.5940   4
   6  13   0 114.574 33.3002   1
  -7 -13   0 29.2763 17.8016   4
  -7 -13   0 30.1840 23.0981   1
   7  13   0 34.0876 31.8061   1
  -1  14   0 94.1489 25.9787   1
   0  14   0 77.7294 25.3506   1
   1  14   0 82.6970 26.3455   1
   2  14   0 122.644 28.9090   1
   3  14   0 40.0607 27.1799   1
  -4 -14   0 81.2771 20.3695   4
  -4 -14   0 82.2410 19.1447   4
   4  14   0 39.4162 29.7328   1
  -5 -14   0 63.8263 19.1482   4
   5  14   0 81.9795 31.0810   1
  -5 -14   1 34.2400 17.5976   4
   4  14  -1 154.455 32.7659   1
   3  14  -1 37.8301 27.6296   1
   2  14  -1 94.5624 28.3255   1
   1  14  -1 74.6709 26.3937   1
   0  14  -1 126.745 26.7568   1
  -1  14  -1 -21.834 23.3490   1
   6  13  -1 10.2582 28.4130   1
  -6 -13   1 6.45815 16.1717   4
   5  13  -1 64.7067 30.0189   1
  -5 -13   1 62.0680 18.4572   4
  -5 -13   1 96.7491 20.3357   4
   4  13  -1 18.5990 28.5916   1
  -4 -13   1 52.1313 18.0660   4
  -4 -13   1 57.0747 17.1150   4
   3  13  -1 7.39435 24.6858   1
   2  13  -1 43.2445 24.9593   1
   1  13  -1 -9.0706 22.8732   1
   0  13  -1 5.88658 21.8399   1
   0  13  -1 20.6783 21.7561   3
  -1  13  -1 97.9885 24.7743   1
  -2  13  -1 -10.295 20.9370   1
  -3  13  -1 87.1341 23.9245   1
  -8 -12   1 27.8225 18.7577   4
   7  12  -1 -32.447 28.9365   1
  -7 -12   1 16.9633 16.9105   4
  -7 -12   1 11.8949 20.2748   1
   6  12  -1 183.625 34.0743   1
  -6 -12   1 219.235 28.0746   1
  -6 -12   1 196.598 24.1894   4
   5  12  -1 63.0329 28.1108   1
  -5 -12   1 26.8999 16.0284   4
  -5 -12   1 46.9156 19.6072   1
  -5 -12   1 60.5914 18.7414   4
   4  12  -1 493.454 54.8676   1
  -4 -12   1 434.357 41.3905   4
  -4 -12   1 416.716 44.2657   1
  -4 -12   1 451.760 41.6373   4
   3  12  -1 -8.9389 22.2261   1
  -3 -12   1 -6.8019 14.0290   4
  -3 -12   1 6.55476 14.7535   4
   2  12  -1 230.432 29.7167   1
   1  12  -1 16.7328 20.5130   1
   0  12  -1 32.7306 20.0667   1
  -1  12  -1 81.7974 22.1752   1
  -1  12  -1 79.7543 23.4998   3
  -2  12  -1 77.9639 22.2402   1
  -2  12  -1 84.0280 25.1962   3
  -3  12  -1 41.0116 26.1996   3
  -3  12  -1 42.1393 21.5477   1
  -4  12  -1 106.571 32.5148   3
  -4  12  -1 134.483 24.2381   1
   8  11  -1 20.6756 31.0892   1
  -8 -11   1 16.9528 22.8316   1
  -8 -11   1 14.7195 18.0583   4
   7  11  -1 160.895 32.6965   1
  -7 -11   1 142.605 22.7354   4
  -7 -11   1 162.385 25.6299   1
   6  11  -1 10.0847 26.0012   1
  -6 -11   1 9.85756 18.9573   1
  -6 -11   1 26.8611 15.3254   4
   5  11  -1 13.4217 24.8101   1
  -5 -11   1 45.3942 17.9972   4
  -5 -11   1 19.5074 15.0624   4
  -5 -11   1 42.0819 18.4811   1
   4  11  -1 -16.141 22.3696   1
  -4 -11   1 -5.0610 15.9972   4
  -4 -11   1 0.73146 12.9198   4
  -4 -11   1 3.72764 15.8065   1
   3  11  -1 66.1546 22.6226   1
  -3 -11   1 68.6181 15.1788   4
  -3 -11   1 91.6329 16.9223   4
  -3 -11   1 90.0988 17.9377   1
   2  11  -1 19.9085 19.9345   1
  -2 -11   1 46.8311 15.5188   1
   1  11  -1 183.853 26.4086   1
  -1 -11   1 216.330 27.7263   1
   0  11  -1 2.63531 18.3790   1
  -1  11  -1 139.943 25.4571   3
  -1  11  -1 153.977 22.7219   1
  -2  11  -1 43.6706 19.4985   1
  -2  11  -1 53.9839 22.6460   3
  -3  11  -1 65.1851 20.2337   1
  -3  11  -1 50.4520 24.3703   3
  -4  11  -1 48.4673 26.8800   3
  -4  11  -1 24.1912 19.0920   1
  -5  11  -1 -91.019 28.1835   3
  -5  11  -1 32.2551 20.3854   1
  -6  11  -1 11.9423 21.6772   1
   9  10  -1 54.2409 30.8164   1
  -9 -10   1 97.1213 27.0798   1
   8  10  -1 349.919 41.3672   1
  -8 -10   1 271.305 34.9302   1
  -8 -10   1 295.544 37.2444   4
   7  10  -1 13.0976 25.8735   1
  -7 -10   1 0.16140 15.9628   4
  -7 -10   1 2.24626 19.9632   1
   6  10  -1 1039.27 87.4614   1
  -6 -10   1 1132.71 82.6732   1
  -6 -10   1 1161.88 78.0419   4
  -6 -10   1 1046.39 79.3812   4
   5  10  -1 26.4848 22.6917   1
  -5 -10   1 20.0909 15.8308   4
  -5 -10   1 28.3802 13.9625   4
  -5 -10   1 17.9071 17.2473   1
   4  10  -1 427.215 50.5971   1
  -4 -10   1 451.063 40.7875   4
  -4 -10   1 421.671 41.9075   1
  -4 -10   1 425.875 38.1543   4
   3  10  -1 1.85794 20.8081   1
  -3 -10   1 5.24903 12.9125   4
  -3 -10   1 -17.882 15.7095   1
  -3 -10   1 -1.8785 14.8515   4
   2  10  -1 20.2534 19.7661   1
   2  10  -1 8.43838 16.5655   4
  -2 -10   1 -0.4929 14.4527   1
  -2 -10   1 15.4466 13.3286   4
   1  10  -1 40.5743 21.0281   1
   1  10  -1 38.1665 17.1179   4
  -1 -10   1 69.5304 14.9107   1
   0  10  -1 82.8503 20.9796   1
   0  10  -1 108.297 18.8337   4
  -1  10  -1 -5.7249 17.7096   1
  -1  10  -1 -18.060 19.0190   3
  -2  10  -1 570.174 58.8383   3
  -2  10  -1 575.869 50.2695   1
  -3  10  -1 31.3749 16.2497   1
  -3  10  -1 49.0594 21.7233   3
  -4  10  -1 281.103 35.6462   1
  -4  10  -1 197.755 33.2328   3
  -5  10  -1 -23.918 26.4366   3
  -5  10  -1 2.57480 18.7773   1
  -6  10  -1 5.21628 19.3624   1
  -7  10  -1 18.6323 20.5925   1
  10   9  -1 20.0031 29.2759   1
 -10  -9   1 14.4302 28.9386   1
   9   9  -1 -25.174 27.0696   1
  -9  -9   1 -1.0007 24.0674   1
   8   9  -1 476.193 57.3810   1
  -8  -9   1 432.528 51.6065   1
  -8  -9   1 461.587 43.9032   4
   7   9  -1 77.6048 27.2624   1
  -7  -9   1 54.5485 21.4697   1
  -7  -9   1 82.5616 17.2974   4
   6   9  -1 121.884 22.6818   4
   6   9  -1 151.907 28.0808   1
  -6  -9   1 168.392 21.4226   4
  -6  -9   1 155.215 23.9844   1
  -6  -9   1 134.964 20.1279   4
   5   9  -1 893.950 74.6855   1
   5   9  -1 893.618 69.6568   4
   5   9  -1 890.878 67.9579   4
  -5  -9   1 946.657 69.6863   1
  -5  -9   1 949.867 66.1455   4
  -5  -9   1 878.413 67.0847   4
   4   9  -1 22.3594 21.0919   1
   4   9  -1 11.1170 17.0760   4
  -4  -9   1 21.0965 12.9889   4
  -4  -9   1 22.5297 17.1010   1
  -4  -9   1 14.6006 15.3838   4
   3   9  -1 921.780 72.7391   1
   3   9  -1 1009.23 68.9015   4
  -3  -9   1 961.381 66.6735   4
  -3  -9   1 877.037 65.5104   4
  -3  -9   1 939.025 68.6137   1
   2   9  -1 -2.7168 14.7094   4
   2   9  -1 -1.8839 17.4417   1
  -2  -9   1 -2.7761 11.3390   4
  -2  -9   1 -15.617 12.3867   4
  -2  -9   1 -11.860 13.1291   1
   1   9  -1 450.800 39.4049   4
   1   9  -1 433.405 42.6225   1
  -1  -9   1 418.499 36.2788   1
   0   9  -1 20.1551 16.1870   1
   0   9  -1 13.0033 13.0895   1
   0  -9   1 36.1789 11.7467   1
  -1   9  -1 3.18727 16.3489   1
  -1   9  -1 33.0931 13.1943   1
  -2   9  -1 63.5082 14.4383   1
  -2   9  -1 62.0262 17.7399   1
  -2   9  -1 54.7225 14.9449   1
  -2   9  -1 52.4805 21.4313   3
  -3   9  -1 103.666 23.4712   3
  -3   9  -1 47.1128 17.9187   1
  -4   9  -1 7.26524 21.7184   3
  -4   9  -1 -14.590 15.5810   1
  -5   9  -1 185.967 23.3029   1
  -5   9  -1 181.615 32.1256   3
  -6   9  -1 4.24552 17.6894   1
  -7   9  -1 115.071 21.6184   1
  10   8  -1 46.1930 29.2554   1
  10   8  -1 86.3991 23.4042   4
 -10  -8   1 66.1077 31.0120   1
   9   8  -1 83.1901 27.9572   1
   9   8  -1 96.1079 23.1036   4
  -9  -8   1 99.6010 27.5441   1
   8   8  -1 185.612 31.2551   1
   8   8  -1 159.727 25.3710   4
  -8  -8   1 183.320 29.7184   1
  -8  -8   1 169.540 22.8897   4
   7   8  -1 59.7258 19.3012   4
   7   8  -1 45.0374 25.0477   1
  -7  -8   1 47.0781 16.7304   4
  -7  -8   1 86.2906 22.1680   1
   6   8  -1 295.512 37.6498   1
   6   8  -1 347.737 39.1922   4
   6   8  -1 370.006 41.9171   4
  -6  -8   1 410.489 43.9486   1
  -6  -8   1 390.709 39.2278   4
  -6  -8   1 448.696 38.3224   4
   5   8  -1 676.350 51.4296   4
   5   8  -1 573.082 52.2865   4
   5   8  -1 601.614 56.9023   1
  -5  -8   1 613.372 48.7572   4
  -5  -8   1 700.641 53.2935   1
  -5  -8   1 606.643 50.3422   4
   4   8  -1 63.4684 16.6109   4
   4   8  -1 65.0950 16.0213   4
   4   8  -1 71.9618 20.9356   1
  -4  -8   1 51.7291 17.3436   1
  -4  -8   1 71.3027 14.1458   4
  -4  -8   1 69.9495 15.2183   4
   3   8  -1 365.505 40.0445   1
   3   8  -1 360.172 35.7357   4
  -3  -8   1 418.869 34.0486   4
  -3  -8   1 366.635 35.7903   1
  -3  -8   1 368.373 32.7058   4
   2   8  -1 920.092 72.0059   1
   2   8  -1 980.434 69.4473   4
  -2  -8   1 1015.90 67.3231   4
  -2  -8   1 1036.65 67.4996   4
  -2  -8   1 984.576 69.7685   1
   1   8  -1 -10.453 12.4998   4
   1   8  -1 -34.478 14.0761   1
   1   8  -1 -0.4667 12.8287   1
  -1  -8   1 -7.9226 10.8077   1
   0   8  -1 1007.95 76.8696   1
   0   8  -1 1083.81 78.3154   1
   0   8  -1 1157.33 75.5811   4
   0  -8   1 1194.03 75.6735   1
  -1   8  -1 9.59013 10.8675   1
  -1   8  -1 12.9081 14.2568   1
  -2   8  -1 350.634 42.1894   3
  -2   8  -1 334.285 31.6684   1
  -2   8  -1 393.379 31.6166   1
  -2   8  -1 334.713 34.0387   1
  -3   8  -1 27.2884 12.4378   1
  -3   8  -1 16.0856 15.2036   1
  -3   8  -1 50.2658 21.0053   3
  -4   8  -1 -5.9874 22.6320   3
  -4   8  -1 7.31691 14.5292   1
  -5   8  -1 -22.877 14.6322   1
  -5   8  -1 0.36268 23.0265   3
  -6   8  -1 65.2149 17.8871   1
  -7   8  -1 17.7245 17.5664   1
  -8   8  -1 130.164 23.1660   1
  11   7  -1 60.4435 20.5226   4
  10   7  -1 255.145 37.1479   1
  10   7  -1 258.355 30.3855   4
 -10  -7   1 303.441 42.0864   1
   9   7  -1 125.139 23.0730   4
   9   7  -1 80.2483 26.8295   1
  -9  -7   1 158.128 30.3922   1
   8   7  -1 1.21225 17.9335   4
   8   7  -1 -13.768 23.3306   1
  -8  -7   1 -2.8694 21.9794   1
  -8  -7   1 -6.7272 15.5068   4
   7   7  -1 505.502 46.7228   4
   7   7  -1 533.574 54.7567   1
   7   7  -1 449.224 44.3332   4
  -7  -7   1 574.648 51.5356   1
  -7  -7   1 447.018 42.4711   4
   6   7  -1 355.189 40.1061   4
   6   7  -1 408.462 47.0657   1
   6   7  -1 312.374 36.6854   4
  -6  -7   1 372.760 36.2148   4
  -6  -7   1 403.583 42.5389   1
   5   7  -1 1254.74 83.2625   4
   5   7  -1 1040.40 88.2305   1
   5   7  -1 1134.92 84.0257   4
  -5  -7   1 1248.80 86.3936   1
  -5  -7   1 1255.78 82.3269   4
  -5  -7   1 1233.89 82.2391   4
   4   7  -1 72.4710 15.4643   4
   4   7  -1 69.9907 16.0092   4
   4   7  -1 78.2601 19.4283   1
  -4  -7   1 82.8104 14.2436   4
  -4  -7   1 77.3017 13.5071   4
  -4  -7   1 69.1905 16.5888   1
   3   7  -1 437.092 37.3653   4
   3   7  -1 408.995 40.6185   1
   3   7  -1 481.659 36.9193   4
  -3  -7   1 430.588 34.4664   4
  -3  -7   1 463.372 36.1292   4
  -3  -7   1 470.659 38.0079   1
   2   7  -1 1395.84 91.9645   4
   2   7  -1 1334.22 95.0392   1
  -2  -7   1 1349.85 90.6496   4
  -2  -7   1 1371.13 91.1571   4
  -2  -7   1 1501.06 94.0585   1
   1   7  -1 1.75452 10.5298   1
   1   7  -1 -5.1465 11.6717   1
   1   7  -1 1.17292 9.57936   4
  -1  -7   1 5.71722 8.20685   4
  -1  -7   1 6.17566 9.35621   1
   0   7  -1 140.264 17.5877   1
   0   7  -1 200.614 21.2844   4
   0   7  -1 194.891 21.3345   1
  -1   7  -1 389.060 33.7916   1
  -1   7  -1 401.641 31.3928   4
  -1   7  -1 390.644 31.6272   1
  -2   7  -1 55.9831 10.8835   1
  -2   7  -1 59.8284 13.0589   1
  -2   7  -1 55.1616 17.3712   3
  -3   7  -1 640.269 48.7487   1
  -3   7  -1 682.593 50.2385   1
  -3   7  -1 704.602 62.4480   3
  -4   7  -1 7.23923 10.6473   1
  -4   7  -1 -0.1439 20.3346   3
  -4   7  -1 -2.6254 12.7053   1
  -5   7  -1 250.427 33.3177   3
  -5   7  -1 189.082 25.0509   1
  -6   7  -1 12.9229 15.2111   1
  -7   7  -1 66.5340 18.4406   1
  -8   7  -1 16.9188 18.8501   1
  -9   7  -1 17.4293 20.8230   1
  11   6  -1 23.0553 18.3347   4
  11   6  -1 -36.017 25.5903   1
 -11  -6   1 -53.266 30.8629   1
  10   6  -1 42.2755 25.7072   1
 -10  -6   1 77.8396 31.2762   1
   9   6  -1 11.4163 17.6493   4
   9   6  -1 -20.838 22.2439   1
  -9  -6   1 32.3047 25.8315   1
   8   6  -1 120.063 20.2886   4
   8   6  -1 120.212 26.1370   1
  -8  -6   1 144.661 26.1697   1
  -8  -6   1 119.763 20.2450   4
   7   6  -1 734.737 61.2249   1
   7   6  -1 643.681 55.1773   4
  -7  -6   1 657.919 59.9070   1
  -7  -6   1 591.040 52.8123   4
  -7  -6   1 623.209 52.6265   4
   6   6  -1 44.9221 16.9469   4
   6   6  -1 29.2511 15.4064   4
   6   6  -1 43.3887 21.5792   1
  -6  -6   1 51.7176 15.5712   4
  -6  -6   1 47.4127 15.0661   4
  -6  -6   1 41.9336 20.1077   1
   5   6  -1 1062.76 80.1053   1
   5   6  -1 987.067 74.8820   4
   5   6  -1 1080.94 75.8866   4
  -5  -6   1 1118.91 78.3912   1
  -5  -6   1 1172.98 74.5344   4
   4   6  -1 404.373 35.8108   4
   4   6  -1 432.450 39.8841   1
   4   6  -1 379.283 35.8484   4
  -4  -6   1 438.856 37.7776   1
  -4  -6   1 398.481 33.5195   4
  -4  -6   1 467.127 34.2214   4
   3   6  -1 48.8113 11.7747   4
   3   6  -1 53.0336 14.4016   1
   3   6  -1 37.9076 10.9769   4
  -3  -6   1 26.4420 11.6847   1
  -3  -6   1 29.4384 10.3767   4
  -3  -6   1 34.7354 9.50581   4
   2   6  -1 248.552 25.1009   4
   2   6  -1 312.775 26.5063   4
   2   6  -1 256.868 25.6908   1
   2   6  -1 240.012 28.6497   1
  -2  -6   1 264.642 25.8053   1
  -2  -6   1 291.887 24.5047   4
  -2  -6   1 280.531 23.2140   4
   1   6  -1 76.4540 12.0154   1
   1   6  -1 73.2402 12.5625   1
   1   6  -1 66.0630 11.6537   4
   1   6  -1 81.5562 10.7099   4
  -1  -6   1 80.4692 10.4648   4
  -1  -6   1 78.9913 9.97901   4
  -1  -6   1 78.7270 11.0921   1
   0   6  -1 1373.34 85.2874   4
   0   6  -1 1263.82 87.8219   1
   0   6  -1 1192.88 87.3643   1
   0  -6   1 1377.89 86.6368   1
  -1   6  -1 174.518 18.5745   1
  -1   6  -1 186.921 18.5576   4
  -1   6  -1 143.299 19.4608   1
  -2   6  -1 21.4439 13.0606   3
  -2   6  -1 10.6679 8.06643   1
  -2   6  -1 19.6412 9.34726   1
  -3   6  -1 13.2989 15.7163   3
  -3   6  -1 -4.8972 9.32044   1
  -3   6  -1 1.94213 10.0085   1
  -4   6  -1 112.664 22.9873   3
  -4   6  -1 106.882 13.9119   1
  -5   6  -1 74.4558 23.5586   3
  -5   6  -1 33.4963 12.6398   1
  -6   6  -1 455.189 39.9205   1
  -7   6  -1 9.63466 15.2291   1
  -8   6  -1 421.215 43.3532   1
  -9   6  -1 -1.4019 19.9977   1
  11   5  -1 31.9670 18.1845   4
  11   5  -1 -52.388 22.0874   1
 -11  -5   1 -46.607 31.1032   1
  10   5  -1 137.067 22.0752   4
  10   5  -1 103.694 26.9247   1
 -10  -5   1 152.448 33.4465   1
   9   5  -1 -0.6179 19.9457   1
   9   5  -1 42.1892 16.9045   4
  -9  -5   1 6.22710 25.9635   1
   8   5  -1 7.35709 20.7123   1
   8   5  -1 34.6452 16.7563   4
   8   5  -1 1.63609 14.6974   4
  -8  -5   1 27.6850 22.6213   1
  -8  -5   1 40.5407 16.5745   4
   7   5  -1 -2.6447 19.8950   1
   7   5  -1 21.0654 16.5683   4
  -7  -5   1 17.2642 16.7060   4
  -7  -5   1 6.03074 15.6337   4
  -7  -5   1 -19.627 20.3620   1
   6   5  -1 212.795 27.4513   1
   6   5  -1 207.189 23.5875   4
  -6  -5   1 191.827 21.5857   4
  -6  -5   1 238.857 24.0654   4
  -6  -5   1 208.899 25.8473   1
   5   5  -1 328.162 38.1312   1
   5   5  -1 305.402 31.7260   4
   5   5  -1 332.199 33.2160   4
  -5  -5   1 379.917 35.4421   1
  -5  -5   1 355.501 31.3750   4
  -5  -5   1 392.540 30.6060   4
   4   5  -1 1288.50 89.9565   4
   4   5  -1 1395.72 93.6223   1
   4   5  -1 1393.71 89.9300   4
  -4  -5   1 1245.83 89.0694   4
  -4  -5   1 1429.67 92.5101   1
   3   5  -1 2376.21 158.546   1
   3   5  -1 2418.81 154.295   4
   3   5  -1 2427.09 154.110   4
  -3  -5   1 2426.95 153.701   4
  -3  -5   1 2223.61 153.473   4
  -3  -5   1 2456.85 157.813   1
   2   5  -1 165.564 19.0471   4
   2   5  -1 162.978 21.5456   1
   2   5  -1 207.344 20.4500   4
   2   5  -1 144.413 16.1051   1
  -2  -5   1 153.724 19.0531   1
  -2  -5   1 168.473 18.2776   4
  -2  -5   1 142.716 16.3605   4
   1   5  -1 609.450 41.6158   4
   1   5  -1 600.448 42.3750   1
   1   5  -1 578.116 43.2672   1
   1   5  -1 610.649 40.9472   4
  -1  -5   1 585.197 40.7875   4
  -1  -5   1 592.464 41.9427   1
  -1  -5   1 602.214 40.3841   4
   0   5  -1 398.025 30.2414   4
   0   5  -1 419.352 31.9522   1
   0   5  -1 445.765 31.0072   4
   0   5  -1 458.172 32.4396   1
   0  -5   1 432.581 30.9182   1
  -1   5  -1 1303.04 85.9453   1
  -1   5  -1 1284.72 85.7377   1
  -2   5  -1 5.95057 6.82556   1
  -2   5  -1 6.49548 10.8786   3
  -2   5  -1 1.81960 7.11096   1
  -3   5  -1 1751.42 138.935   3
  -4   5  -1 4.33553 8.73268   1
  -4   5  -1 7.68043 15.6445   3
  -5   5  -1 13.6685 19.1436   3
  -5   5  -1 1.45061 11.0826   1
  -5   5  -1 -9.9074 9.83317   1
  -6   5  -1 38.9645 12.8864   1
  -6   5  -1 70.7785 15.8256   1
  -7   5  -1 308.177 34.7429   1
  -8   5  -1 -8.3669 17.5199   1
  -9   5  -1 147.494 24.9802   1
 -10   5  -1 -15.243 21.7576   1
  11   4  -1 63.6494 18.1197   4
 -11  -4   1 31.3922 33.0373   1
  10   4  -1 38.7495 22.1067   1
  10   4  -1 31.1153 17.3770   4
 -10  -4   1 -15.704 27.9159   1
   9   4  -1 393.000 44.0206   1
   9   4  -1 370.716 37.0353   4
   9   4  -1 274.313 35.4535   4
  -9  -4   1 364.890 40.0809   1
   8   4  -1 90.2508 21.8847   1
   8   4  -1 65.1883 16.2417   4
   8   4  -1 64.4038 17.6743   4
  -8  -4   1 43.2163 19.3990   4
  -8  -4   1 89.8111 26.4468   1
  -8  -4   1 66.4779 18.4583   4
   7   4  -1 839.418 60.7588   4
   7   4  -1 813.275 59.5006   4
   7   4  -1 877.253 64.9220   1
  -7  -4   1 792.099 62.1004   4
  -7  -4   1 786.135 68.1284   1
  -7  -4   1 671.708 61.2332   4
   6   4  -1 185.350 24.0920   1
   6   4  -1 252.118 29.5794   4
  -6  -4   1 199.941 21.2851   4
  -6  -4   1 168.237 20.4186   4
  -6  -4   1 188.503 23.9340   1
   5   4  -1 1.57361 13.8828   1
   5   4  -1 22.5197 11.0625   4
   5   4  -1 12.2332 12.4867   4
  -5  -4   1 21.8372 14.0860   1
  -5  -4   1 14.4578 11.3819   4
  -5  -4   1 27.9946 10.9743   4
   4   4  -1 59.1030 14.2555   1
   4   4  -1 86.9684 13.3930   4
   4   4  -1 56.1800 11.8550   4
  -4  -4   1 68.5911 11.6441   4
  -4  -4   1 67.6628 11.9563   4
  -4  -4   1 70.2754 14.0908   1
   3   4  -1 86.8048 12.6268   1
   3   4  -1 71.7802 13.1681   1
   3   4  -1 76.9432 12.3991   4
   3   4  -1 89.4535 11.9558   4
  -3  -4   1 94.9545 12.8943   1
  -3  -4   1 93.3126 11.3024   4
   2   4  -1 1488.88 100.671   1
   2   4  -1 1414.95 99.9891   1
   2   4  -1 1513.58 97.8679   4
   2   4  -1 1479.25 97.6437   4
  -2  -4   1 1564.38 97.2587   4
  -2  -4   1 1480.01 100.108   1
  -2  -4   1 1586.31 97.6235   4
   1   4  -1 110.104 11.4600   1
   1   4  -1 98.1634 13.0074   4
   1   4  -1 104.865 11.6641   1
   1   4  -1 102.118 10.5598   4
  -1  -4   1 73.9031 10.9438   1
  -1  -4   1 91.5457 12.1122   4
  -1  -4   1 81.3011 10.2486   4
  -1  -4   1 113.824 12.7099   1
   0   4  -1 81.8520 9.34289   1
   0   4  -1 62.2520 7.75408   4
   0   4  -1 72.8505 8.43838   4
   0   4  -1 66.5672 9.29025   1
   0  -4   1 108.700 11.3693   1
  -1   4  -1 1625.87 106.435   1
  -2   4  -1 536.594 46.1937   3
  -3   4  -1 652.883 55.9438   3
  -4   4  -1 1493.68 124.738   3
  -4   4  -1 1619.63 103.442   1
  -5   4  -1 36.7287 18.1969   3
  -5   4  -1 12.9842 9.37558   1
  -5   4  -1 22.7708 11.8812   1
   5  -4   1 14.1867 12.9702   3
  -6   4  -1 397.496 35.2448   1
  -6   4  -1 376.337 33.9092   1
  -7   4  -1 17.6701 15.4257   1
  -8   4  -1 77.7142 18.3371   1
  -9   4  -1 10.5129 21.0929   1
 -10   4  -1 14.7350 22.9836   1
  11   3  -1 36.2391 16.2655   4
 -11  -3   1 16.8946 31.7455   1
  10   3  -1 48.2870 16.1292   4
  10   3  -1 25.6146 21.2265   1
  10   3  -1 48.7335 16.3288   4
 -10  -3   1 52.7015 29.2987   1
   9   3  -1 32.4761 14.7477   4
   9   3  -1 2.67403 18.7190   1
   9   3  -1 -10.716 13.6866   4
  -9  -3   1 -2.8303 24.2989   1
   8   3  -1 80.9323 16.8599   4
   8   3  -1 78.7116 17.5018   4
   8   3  -1 89.3886 21.8519   1
  -8  -3   1 95.2249 26.2864   1
  -8  -3   1 106.140 19.7835   4
  -8  -3   1 67.6457 19.6268   4
   7   3  -1 26.4429 16.7887   1
   7   3  -1 18.5397 13.0048   4
   7   3  -1 -11.466 13.8502   4
  -7  -3   1 19.3431 15.0619   4
  -7  -3   1 20.5654 20.3252   1
  -7  -3   1 19.0514 16.0631   4
   6   3  -1 2160.08 143.590   4
   6   3  -1 2237.18 148.637   1
   6   3  -1 2140.57 144.346   4
  -6  -3   1 2211.65 144.636   4
  -6  -3   1 2302.81 144.585   4
  -6  -3   1 2201.58 149.604   1
   5   3  -1 252.663 26.1834   4
   5   3  -1 249.262 27.3901   1
  -5  -3   1 232.363 26.3894   4
  -5  -3   1 251.944 29.3562   1
  -5  -3   1 226.082 24.8426   4
   4   3  -1 3761.90 253.158   4
   4   3  -1 4057.52 253.610   4
   4   3  -1 4203.78 259.775   1
  -4  -3   1 3999.20 253.335   4
  -4  -3   1 3900.01 253.290   4
  -4  -3   1 3878.59 259.596   1
   3   3  -1 103.916 11.8348   4
   3   3  -1 95.6029 12.3281   1
   3   3  -1 90.0057 13.2579   1
   3   3  -1 97.7401 12.4828   4
  -3  -3   1 102.656 11.6625   4
  -3  -3   1 93.6046 12.7322   1
   2   3  -1 197.870 23.6343   1
   2   3  -1 228.547 20.6730   4
   2   3  -1 233.016 20.6744   4
   2   3  -1 239.757 21.3990   1
  -2  -3   1 238.826 19.6616   4
  -2  -3   1 213.917 22.1086   1
  -2  -3   1 239.455 20.2880   1
  -2  -3   1 197.844 19.4255   4
   1   3  -1 1610.21 112.887   1
   1   3  -1 1705.71 113.126   1
   1   3  -1 1746.13 110.500   4
   1   3  -1 1685.62 110.108   4
  -1  -3   1 1824.51 110.366   4
  -1  -3   1 1677.36 112.569   1
  -1  -3   1 1676.19 112.931   1
  -1  -3   1 1804.72 109.858   4
   0   3  -1 10.8897 7.32049   1
  -2   3  -1 1186.34 94.1770   3
  -3   3  -1 48.4790 11.4567   3
  -4   3  -1 762.950 54.4411   1
  -4   3  -1 770.472 68.0541   3
  -4   3  -1 846.781 55.2726   1
   4  -3   1 831.177 67.0804   3
  -5   3  -1 621.469 44.1970   1
  -5   3  -1 545.168 42.6601   1
   5  -3   1 624.863 53.2736   3
  -6   3  -1 79.2320 15.7700   1
  -6   3  -1 81.1418 13.7332   1
  -7   3  -1 708.166 56.7804   1
  -7   3  -1 815.656 59.3351   1
  -8   3  -1 55.9581 18.2909   1
  -9   3  -1 548.830 52.0271   1
 -10   3  -1 0.99613 22.2403   1
  11   2  -1 105.571 19.4353   4
  11   2  -1 153.953 19.5286   4
 -11  -2   1 196.336 35.3926   1
  10   2  -1 -12.409 17.5522   1
  10   2  -1 6.00340 14.2094   4
  10   2  -1 17.1787 14.3707   4
 -10  -2   1 -9.9106 26.9165   1
   9   2  -1 260.444 32.2903   4
   9   2  -1 294.059 32.3858   4
   9   2  -1 294.415 36.8232   1
  -9  -2   1 300.978 35.0657   1
   8   2  -1 -1.1199 17.9065   1
   8   2  -1 54.1740 15.1797   4
   8   2  -1 9.21117 14.1166   4
  -8  -2   1 33.5565 23.5171   1
  -8  -2   1 -0.6493 16.8681   4
   7   2  -1 372.252 35.1070   4
   7   2  -1 402.325 39.4391   1
   7   2  -1 379.730 35.8847   4
  -7  -2   1 360.838 37.5179   4
  -7  -2   1 376.813 44.0429   1
  -7  -2   1 317.924 38.2670   4
   6   2  -1 60.2128 15.5227   1
   6   2  -1 83.1674 13.7466   4
   6   2  -1 100.489 15.2270   4
  -6  -2   1 70.4995 15.0991   4
  -6  -2   1 93.0870 15.0161   4
  -6  -2   1 62.6035 19.0283   1
   5   2  -1 420.937 30.0180   4
   5   2  -1 351.816 32.8752   1
   5   2  -1 335.381 31.8997   4
  -5  -2   1 351.341 35.0694   1
  -5  -2   1 373.246 32.1620   4
  -5  -2   1 378.982 32.0406   4
   4   2  -1 28.3743 10.2708   1
   4   2  -1 18.6060 10.1947   4
  -4  -2   1 19.5974 9.38851   4
  -4  -2   1 35.5196 9.40633   4
  -4  -2   1 13.1141 11.0025   1
   3   2  -1 143.657 19.6849   4
   3   2  -1 163.229 15.9917   1
   3   2  -1 159.213 16.5525   1
   3   2  -1 133.709 17.7852   4
  -3  -2   1 161.700 16.1416   1
  -3  -2   1 147.985 18.6443   1
  -3  -2   1 171.726 18.7322   4
  -3  -2   1 169.572 19.0346   4
   2   2  -1 192.837 21.6201   1
   2   2  -1 207.402 20.9460   4
   2   2  -1 233.779 23.1477   1
   2   2  -1 239.734 21.9485   4
  -2  -2   1 200.818 21.3864   1
  -2  -2   1 215.572 21.1634   4
  -2  -2   1 234.709 22.5631   1
   1   2  -1 2872.04 201.096   1
   1   2  -1 3125.45 196.533   4
   1   2  -1 3185.23 201.302   1
   1   2  -1 3119.59 196.652   4
  -1  -2   1 3196.64 196.628   4
  -1  -2   1 3100.25 201.168   1
  -1  -2   1 3196.00 196.470   4
  -1  -2   1 2946.29 201.022   1
   0   2  -1 41.1705 5.83619   1
   0   2  -1 73.4296 7.20916   1
  -1   2  -1 148.948 16.2558   2
  -2   2  -1 1425.38 96.9153   2
  -2   2  -1 1266.09 105.613   3
  -3   2  -1 82.3562 10.8755   1
  -3   2  -1 70.5528 12.4194   3
   3  -2   1 94.2303 12.9489   3
  -4   2  -1 355.368 36.8957   3
  -4   2  -1 358.646 28.2913   1
  -4   2  -1 389.828 30.0387   1
   4  -2   1 404.526 35.5781   3
  -5   2  -1 196.267 18.8144   4
  -5   2  -1 135.890 16.8081   1
  -5   2  -1 137.634 18.7684   1
   5  -2   1 208.598 24.4879   3
  -6   2  -1 -21.862 13.9428   1
  -6   2  -1 -10.277 10.0056   4
  -6   2  -1 -2.4849 11.2728   1
   6  -2   1 1.54529 12.5068   3
  -7   2  -1 417.186 37.6500   1
  -7   2  -1 395.102 41.6925   1
  -8   2  -1 157.264 23.4125   1
  -9   2  -1 208.804 27.7499   1
 -10   2  -1 191.594 29.2070   1
 -11   2  -1 -5.8683 24.9036   1
  11   1  -1 107.047 16.4326   4
 -11  -1   1 131.061 32.8238   1
  10   1  -1 -6.9532 12.8358   4
  10   1  -1 -0.3824 13.9718   4
 -10  -1   1 6.08301 26.1294   1
   9   1  -1 24.6728 12.8249   4
   9   1  -1 20.2272 15.4938   1
   9   1  -1 29.6612 13.2548   4
  -9  -1   1 -3.5900 23.0235   1
   8   1  -1 458.977 39.6588   4
   8   1  -1 462.198 40.3488   4
   8   1  -1 510.129 43.7556   1
  -8  -1   1 423.515 43.6794   4
  -8  -1   1 490.298 51.8919   1
   7   1  -1 47.4269 13.2349   4
   7   1  -1 37.8582 15.7033   1
   7   1  -1 25.2824 13.4625   4
  -7  -1   1 37.4976 16.1126   4
  -7  -1   1 38.7502 19.9882   1
   6   1  -1 4351.61 304.758   1
   6   1  -1 4888.97 297.596   4
   6   1  -1 4532.56 297.282   4
  -6  -1   1 4717.46 298.085   4
  -6  -1   1 4412.95 305.653   1
  -6  -1   1 5063.06 298.530   4
   5   1  -1 59.5163 12.1498   1
   5   1  -1 36.3162 12.0255   4
   5   1  -1 53.9527 10.7926   4
  -5  -1   1 43.0439 12.2024   4
  -5  -1   1 52.9368 14.4735   1
  -5  -1   1 43.8513 12.3266   4
   4   1  -1 205.541 23.1064   4
   4   1  -1 249.088 21.7599   4
   4   1  -1 271.810 23.3762   1
  -4  -1   1 260.104 23.4387   4
  -4  -1   1 257.775 23.6377   4
  -4  -1   1 233.437 25.7155   1
  -4  -1   1 235.338 23.3736   1
   3   1  -1 309.219 26.2929   1
   3   1  -1 260.883 25.9261   1
   3   1  -1 299.016 25.4945   4
  -3  -1   1 316.068 25.9386   4
  -3  -1   1 299.879 25.9250   1
  -3  -1   1 303.100 25.5202   4
  -3  -1   1 313.791 27.5080   1
   2   1  -1 1275.65 85.6213   4
   2   1  -1 1383.47 87.8191   1
   2   1  -1 1349.28 87.7940   1
  -2  -1   1 1328.32 88.0164   1
  -2  -1   1 1240.53 87.5899   1
  -2  -1   1 1349.15 85.6312   4
  -2  -1   1 1303.85 85.7253   4
   1   1  -1 -1.5250 3.31418   1
   1   1  -1 -0.3244 3.30486   1
   1   1  -1 0.01423 3.17634   4
   1   1  -1 -1.1873 2.32544   4
  -1  -1   1 -3.0319 2.87154   1
  -1  -1   1 -4.5944 3.10685   4
  -1  -1   1 -4.8560 2.95123   1
   0   1  -1 1098.31 77.1924   2
  -1   1  -1 82.1127 8.96043   2
   1  -1   1 42.0276 7.08998   2
  -2   1  -1 1753.54 125.705   2
  -2   1  -1 1762.18 138.167   3
   2  -1   1 1836.92 138.151   3
   2  -1   1 1735.63 125.780   2
  -3   1  -1 782.522 60.9551   1
  -3   1  -1 938.104 73.5162   3
  -3   1  -1 893.629 66.8451   2
  -3   1  -1 881.003 60.6366   1
   3  -1   1 1030.11 73.4002   3
   3  -1   1 939.244 67.0111   2
  -4   1  -1 18.6566 8.64517   1
  -4   1  -1 7.55268 6.99287   4
  -4   1  -1 10.3869 7.49523   1
   4  -1   1 15.3974 10.4567   3
   4  -1   1 32.0211 11.6737   2
  -5   1  -1 326.387 27.7496   4
  -5   1  -1 328.456 30.3587   1
  -5   1  -1 361.215 28.7850   1
   5  -1   1 347.406 35.3197   3
  -6   1  -1 139.443 18.5569   1
  -6   1  -1 124.753 15.0816   4
  -6   1  -1 141.092 16.7451   1
   6  -1   1 139.409 20.0583   3
   6  -1   1 97.7147 12.5741   1
  -7   1  -1 149.331 19.5102   1
  -7   1  -1 140.436 17.7021   4
  -7   1  -1 141.050 22.1681   1
  -8   1  -1 133.929 23.6258   1
   8  -1   1 103.462 14.2852   1
  -9   1  -1 -4.1518 21.5297   1
 -10   1  -1 38.9074 24.6882   1
 -11   1  -1 15.9860 25.9733   1
 -11   0   1 29.0336 28.1275   1
  10   0  -1 35.8287 12.7997   4
 -10   0   1 13.1566 25.5134   1
   9   0  -1 211.507 26.5221   4
   9   0  -1 161.505 21.5404   1
   9   0  -1 166.657 18.4107   4
  -9   0   1 225.151 29.6078   1
   8   0  -1 452.587 39.7964   1
   8   0  -1 359.214 36.6774   4
   8   0  -1 399.450 35.6898   4
  -8   0   1 409.075 43.4864   4
  -8   0   1 525.328 49.1873   1
   7   0  -1 26.9428 13.8918   1
   7   0  -1 33.3693 12.5263   4
   7   0  -1 47.0492 12.1951   4
  -7   0   1 18.9830 15.5787   4
  -7   0   1 74.2702 20.5127   1
   6   0  -1 275.921 27.2316   4
   6   0  -1 296.238 27.0644   4
   6   0  -1 262.696 29.2940   1
  -6   0   1 337.702 33.4267   1
  -6   0   1 325.248 30.2799   4
   5   0  -1 1724.90 109.026   4
   5   0  -1 1754.21 108.772   4
   5   0  -1 1599.03 111.619   1
  -5   0   1 1654.58 112.289   1
  -5   0   1 1515.13 109.554   4
  -5   0   1 1701.96 113.056   1
  -5   0   1 1783.10 109.468   4
   4   0  -1 71.8960 10.5978   1
   4   0  -1 53.2645 10.0670   4
   4   0  -1 65.8757 9.21474   4
  -4   0   1 50.6423 10.2598   4
  -4   0   1 56.7304 9.27854   4
  -4   0   1 55.8440 10.5453   1
  -4   0   1 56.3407 11.8697   1
   3   0  -1 810.382 55.1963   1
   3   0  -1 743.783 53.7233   4
   3   0  -1 792.216 53.2617   4
   3   0  -1 737.931 54.9273   1
  -3   0   1 892.700 53.9731   4
  -3   0   1 751.317 53.6167   4
  -3   0   1 852.380 56.0278   1
  -3   0   1 820.512 55.2020   1
   2   0  -1 38.3478 7.94232   1
   2   0  -1 49.9846 7.95529   1
   2   0  -1 34.8836 7.93445   4
  -2   0   1 39.9431 7.96694   1
  -2   0   1 41.6285 7.67931   4
  -2   0   1 52.6890 7.41808   4
  -2   0   1 54.2905 9.41205   1
   1   0  -1 1842.63 113.904   4
  -1   0   1 1741.17 116.500   1
   0   0  -1 -1.7705 0.64257   4
   0   0   1 -0.7921 0.72658   1
   0   0   1 -1.0547 0.73604   4
  -1   0  -1 315.261 25.7299   3
  -2   0  -1 160.563 13.6181   1
  -2   0  -1 147.722 17.2200   3
  -2   0  -1 146.455 13.5978   1
   2   0   1 112.512 11.7758   1
   2   0   1 157.907 17.2916   2
   2   0   1 145.516 16.4859   3
  -3   0  -1 1003.30 65.3163   4
  -3   0  -1 1004.96 67.2353   1
  -3   0  -1 983.376 64.8604   4
  -3   0  -1 936.782 67.0534   1
   3   0   1 1183.40 80.5710   3
   3   0   1 844.789 66.5783   1
   3   0   1 1105.81 72.8421   2
   3   0   1 973.472 66.7312   1
  -4   0  -1 44.0165 7.57511   4
  -4   0  -1 54.5846 9.46410   1
  -4   0  -1 37.4849 9.44023   1
  -4   0  -1 62.6104 8.55083   4
   4   0   1 56.3157 11.8981   3
   4   0   1 42.1419 11.2708   2
   4   0   1 40.1407 8.24870   1
  -5   0  -1 951.673 70.4876   1
  -5   0  -1 1054.74 70.0432   1
  -5   0  -1 1060.62 68.2593   4
   5   0   1 930.276 76.5744   2
   5   0   1 943.900 68.8912   1
   5   0   1 1176.92 84.5892   3
  -6   0  -1 8.92730 11.9890   1
  -6   0  -1 21.6781 13.5562   1
  -6   0  -1 7.33158 11.4840   4
   6   0   1 7.42708 13.5390   3
   6   0   1 20.5373 14.5772   2
   6   0   1 11.2092 9.33530   1
  -7   0  -1 155.189 23.0125   1
  -7   0  -1 158.576 20.2994   1
  -7   0  -1 151.284 19.5056   4
   7   0   1 140.300 16.5833   1
  -8   0  -1 18.8475 16.8943   4
  -8   0  -1 29.0891 21.4165   1
   8   0   1 -4.2566 12.3660   1
  -9   0  -1 -3.4032 21.3750   1
 -10   0  -1 183.863 31.2233   1
 -11   0  -1 25.3284 26.5155   1
 -11   1   1 105.703 29.8506   1
 -10   1   1 -6.3562 24.1116   1
   9  -1  -1 8.92276 12.8823   1
  -9   1   1 41.2283 22.0687   1
   8  -1  -1 1134.74 80.0741   4
   8  -1  -1 1129.69 82.7509   1
  -8   1   1 1338.26 88.8149   1
   7  -1  -1 129.194 15.6290   4
   7  -1  -1 98.8270 15.7997   1
   7  -1  -1 97.9743 14.2981   4
  -7   1   1 134.496 21.8155   1
  -7   1   1 126.944 17.2865   4
   6  -1  -1 96.6667 12.9985   4
   6  -1  -1 76.7597 18.6479   3
   6  -1  -1 74.8587 13.0490   1
   6  -1  -1 96.1665 12.9176   4
  -6   1   1 104.659 14.4988   4
  -6   1   1 90.0217 17.8168   1
   5  -1  -1 1045.01 73.8848   4
   5  -1  -1 1162.65 75.7992   1
   5  -1  -1 1079.55 73.6590   4
   5  -1  -1 1149.09 92.2021   3
  -5   1   1 1146.64 75.0770   4
  -5   1   1 1203.92 78.0849   1
  -5   1   1 1089.14 76.7074   1
  -5   1   1 1107.07 74.7731   4
   4  -1  -1 9.27286 8.53457   4
   4  -1  -1 23.3688 7.42172   4
   4  -1  -1 23.7583 7.45162   1
  -4   1   1 24.6394 10.6740   1
  -4   1   1 16.1548 8.14842   4
  -4   1   1 12.0692 9.25639   4
  -4   1   1 0.62736 10.6503   2
  -4   1   1 25.5499 8.91708   1
   3  -1  -1 522.621 33.6744   4
   3  -1  -1 466.455 34.6135   1
   3  -1  -1 478.464 34.9020   1
   3  -1  -1 464.225 33.9795   4
  -3   1   1 517.703 34.7339   4
  -3   1   1 512.447 36.7732   1
  -3   1   1 463.401 34.2427   4
  -3   1   1 444.882 35.1471   1
   2  -1  -1 422.018 30.3062   1
   2  -1  -1 335.918 30.5469   1
   2  -1  -1 468.650 29.5824   4
   2  -1  -1 504.458 30.1987   4
  -2   1   1 341.796 30.2154   1
  -2   1   1 518.714 30.6910   4
  -2   1   1 368.228 31.4871   1
   1  -1  -1 -0.8671 2.41045   1
   1  -1  -1 0.29706 2.54466   4
   1  -1  -1 -0.2962 2.00863   1
  -1   1   1 0.97552 3.12820   1
  -1   1   1 -2.1501 2.27524   4
  -1   1   1 -1.7380 3.28560   4
  -1   1   1 -0.0461 2.86699   1
   0  -1  -1 -8.2068 1.20192   1
   0   1   1 -6.4809 1.55532   1
  -1  -1  -1 16.1133 2.89238   3
  -1  -1  -1 11.2244 2.40195   1
  -1  -1  -1 15.1159 2.92838   1
  -1  -1  -1 11.8714 2.65521   4
   1   1   1 14.2458 2.78414   4
  -2  -1  -1 359.566 25.1592   1
  -2  -1  -1 381.936 24.4530   4
  -2  -1  -1 310.415 23.3101   4
  -2  -1  -1 325.480 25.1346   1
   2   1   1 291.473 24.1255   1
   2   1   1 371.399 25.3286   1
   2   1   1 364.495 29.5045   3
   2   1   1 305.051 23.5267   4
   2   1   1 357.724 24.3437   4
  -3  -1  -1 22.5269 8.36072   4
  -3  -1  -1 44.3607 8.91285   1
  -3  -1  -1 21.8753 7.37705   4
  -3  -1  -1 17.6596 9.14921   1
   3   1   1 19.5854 9.23579   1
   3   1   1 68.0125 12.0529   3
   3   1   1 28.2835 7.63059   4
   3   1   1 24.5537 7.60961   1
   3   1   1 43.0884 8.44888   4
  -4  -1  -1 124.873 17.4514   1
  -4  -1  -1 139.106 16.3252   4
  -4  -1  -1 137.031 16.4626   1
  -4  -1  -1 161.235 15.3365   4
   4   1   1 137.473 19.5294   2
   4   1   1 129.901 16.7113   1
   4   1   1 110.933 15.1850   4
   4   1   1 143.656 20.9534   3
   4   1   1 118.484 15.5825   4
  -5  -1  -1 29.7309 9.99832   4
  -5  -1  -1 48.8889 9.73544   4
  -5  -1  -1 31.5525 10.2115   1
  -5  -1  -1 37.1630 11.8301   1
   5   1   1 41.2059 8.80073   4
   5   1   1 35.2917 10.2363   1
   5   1   1 45.1080 9.52664   4
   5   1   1 39.1269 13.8048   3
   5   1   1 40.7673 12.7925   2
  -6  -1  -1 285.835 28.0109   4
  -6  -1  -1 287.785 29.1034   1
  -6  -1  -1 334.330 32.8911   1
   6   1   1 190.648 29.4967   1
   6   1   1 371.043 35.2665   3
   6   1   1 237.277 25.7638   4
   6   1   1 380.736 32.1833   2
   6   1   1 290.485 27.0370   4
  -7  -1  -1 7.60959 17.4956   1
  -7  -1  -1 4.31173 12.9259   4
   7   1   1 19.8158 10.8444   4
   7   1   1 13.3421 13.4154   1
   7   1   1 13.4408 10.7492   4
  -8  -1  -1 142.777 19.8059   4
  -8  -1  -1 163.411 25.5189   1
   8   1   1 116.974 18.8226   1
  -9  -1  -1 14.6797 22.1942   1
   9   1   1 -7.9991 13.6945   1
 -10  -1  -1 84.5191 28.2149   1
 -11  -1  -1 -23.946 27.8431   1
 -11   2   1 -15.504 24.8243   1
 -10   2   1 136.384 29.0989   1
  -9   2   1 7.25667 20.3597   1
   8  -2  -1 733.223 59.5183   1
  -8   2   1 945.696 65.7717   1
   7  -2  -1 578.305 43.4692   1
  -7   2   1 559.279 49.6898   1
  -7   2   1 527.630 45.4239   4
   6  -2  -1 179.546 22.0647   1
   6  -2  -1 181.243 24.9389   3
  -6   2   1 221.464 24.8069   4
  -6   2   1 190.307 21.6469   1
  -6   2   1 188.333 20.3036   1
   5  -2  -1 252.615 23.0096   1
   5  -2  -1 272.822 22.8596   4
   5  -2  -1 253.703 22.2345   4
   4  -2  -1 524.434 39.8948   4
   4  -2  -1 572.579 51.0696   3
   4  -2  -1 612.736 40.8735   1
   4  -2  -1 607.079 39.7019   4
  -4   2   1 548.835 41.4688   1
  -4   2   1 604.617 41.3845   4
  -4   2   1 615.907 42.6754   1
  -4   2   1 540.139 40.8265   4
   3  -2  -1 2459.56 164.813   1
   3  -2  -1 2507.79 161.131   4
   3  -2  -1 2546.70 196.626   3
   3  -2  -1 2622.71 161.064   4
   3  -2  -1 2368.04 164.914   1
  -3   2   1 2375.55 164.975   1
  -3   2   1 2665.40 161.406   4
  -3   2   1 2674.18 161.558   4
  -3   2   1 2502.47 165.539   1
   2  -2  -1 4466.96 304.996   1
   2  -2  -1 4994.98 362.369   3
   2  -2  -1 4899.71 298.161   4
   2  -2  -1 4869.14 304.992   1
   2  -2  -1 4777.55 298.162   4
  -2   2   1 4810.95 298.374   4
  -2   2   1 4479.15 305.187   1
  -2   2   1 4750.09 298.286   4
  -2   2   1 4250.09 305.002   1
   1  -2  -1 17.5744 4.97234   1
   1  -2  -1 12.7715 5.10516   1
   1  -2  -1 17.4739 6.32149   3
   1  -2  -1 21.6679 5.75309   4
   1  -2  -1 19.2203 5.36178   4
  -1   2   1 5.87661 5.88448   1
  -1   2   1 5.05094 5.11323   4
  -1   2   1 14.8905 6.95882   4
  -1   2   1 7.88232 5.25194   1
   0  -2  -1 2473.88 164.294   4
   0  -2  -1 2593.87 168.114   1
   0   2   1 2654.04 167.986   1
   0   2   1 2605.07 167.941   1
   0   2   1 2417.64 168.076   1
   0   2   1 2754.83 164.120   4
  -1  -2  -1 955.487 58.1425   4
  -1  -2  -1 955.516 59.5934   1
  -1  -2  -1 971.843 59.4086   1
   1   2   1 823.747 59.3539   1
   1   2   1 840.041 59.5479   1
   1   2   1 860.736 58.0039   4
  -2  -2  -1 164.907 14.9199   4
  -2  -2  -1 121.956 16.5446   1
  -2  -2  -1 164.627 15.9672   4
  -2  -2  -1 123.566 16.6607   1
   2   2   1 146.258 18.9300   1
   2   2   1 160.582 16.4266   4
   2   2   1 139.602 15.4788   1
  -3  -2  -1 532.754 39.8518   4
  -3  -2  -1 612.864 42.0331   1
  -3  -2  -1 596.567 40.9252   4
  -3  -2  -1 539.576 41.9557   1
   3   2   1 634.600 41.0894   4
   3   2   1 536.798 41.0523   1
   3   2   1 620.229 40.4612   4
   3   2   1 621.707 42.8575   1
  -4  -2  -1 63.8674 10.8635   1
  -4  -2  -1 74.4466 11.2574   1
  -4  -2  -1 54.0332 10.1342   4
  -4  -2  -1 93.4872 10.0167   4
   4   2   1 77.3910 10.3941   4
   4   2   1 77.8531 11.6779   1
   4   2   1 91.9495 14.4324   3
   4   2   1 60.0026 9.64406   4
  -5  -2  -1 1862.41 124.068   4
  -5  -2  -1 1896.72 127.444   1
  -5  -2  -1 1989.99 127.841   1
  -5  -2  -1 1959.67 124.538   4
   5   2   1 1782.77 123.849   4
   5   2   1 2048.72 151.831   3
   5   2   1 1929.29 123.933   4
   5   2   1 1879.43 127.493   1
  -6  -2  -1 2.31957 11.4027   4
  -6  -2  -1 0.94514 13.8925   1
   6   2   1 -2.3390 14.4909   3
   6   2   1 -18.612 10.4621   4
   6   2   1 -21.619 10.5074   4
   6   2   1 -21.106 12.3020   1
  -7  -2  -1 234.549 31.9714   4
  -7  -2  -1 336.441 30.5114   1
   7   2   1 237.759 24.0573   4
   7   2   1 276.841 26.9341   1
   7   2   1 343.125 30.2539   4
  -8  -2  -1 86.8489 23.9414   1
  -8  -2  -1 113.745 19.1238   4
   8   2   1 67.7899 15.5175   4
   8   2   1 105.718 15.9075   4
   8   2   1 91.8828 19.0669   1
  -9  -2  -1 139.199 26.7455   1
   9   2   1 100.078 15.7455   4
   9   2   1 131.381 20.4689   1
   9   2   1 140.827 16.6345   4
 -10  -2  -1 5.56711 26.0802   1
 -11  -2  -1 197.890 35.1909   1
 -10   3   1 95.1684 26.2918   1
  -9   3   1 152.030 27.1455   1
   8  -3  -1 136.556 17.1926   1
  -8   3   1 184.430 23.7195   1
   7  -3  -1 1549.04 107.671   1
  -7   3   1 1689.41 110.771   1
  -7   3   1 1570.02 107.008   4
   6  -3  -1 124.005 15.0660   1
   6  -3  -1 147.118 23.3392   3
  -6   3   1 137.112 16.9753   4
  -6   3   1 136.798 19.9494   1
  -6   3   1 131.775 17.6611   1
   5  -3  -1 744.742 63.0619   3
   5  -3  -1 764.836 50.6899   1
  -5   3   1 723.753 51.1307   4
  -5   3   1 737.723 53.3920   1
  -5   3   1 628.392 51.5696   1
   4  -3  -1 22.2408 7.28596   1
   4  -3  -1 25.1373 12.5519   3
  -4   3   1 15.8395 9.99330   4
  -4   3   1 24.2544 10.6793   1
  -4   3   1 16.3476 8.88900   1
   3  -3  -1 617.764 52.5445   3
   3  -3  -1 606.795 42.9892   1
  -3   3   1 617.782 43.2791   1
  -3   3   1 603.268 43.7466   1
  -3   3   1 672.306 42.8865   4
  -3   3   1 620.377 42.5262   4
   2  -3  -1 6707.57 421.850   4
   2  -3  -1 6834.28 512.423   3
   2  -3  -1 5972.95 421.801   4
   2  -3  -1 6776.16 431.625   1
   2  -3  -1 6611.93 431.730   1
   2  -3  -1 6675.59 421.902   4
  -2   3   1 6741.80 422.006   4
  -2   3   1 6680.29 422.161   4
  -2   3   1 6817.65 431.991   1
  -2   3   1 6775.28 431.850   1
  -1   3   1 451.575 29.7393   4
  -1   3   1 372.589 30.0487   1
  -1   3   1 425.336 34.5508   3
  -1   3   1 399.852 30.6711   1
  -1   3   1 397.957 31.3612   4
   0  -3  -1 544.919 37.8093   1
   0  -3  -1 516.442 36.3021   4
   0  -3  -1 488.413 37.1883   4
   0  -3  -1 527.773 38.0280   1
   0   3   1 596.548 38.5345   1
   0   3   1 531.954 38.0589   1
   0   3   1 551.672 37.6475   4
   0   3   1 563.172 37.1366   4
  -1  -3  -1 165.089 17.4925   1
  -1  -3  -1 176.084 17.9907   1
   1   3   1 159.846 18.8579   1
   1   3   1 228.673 18.5539   4
   1   3   1 204.260 17.7135   4
   1   3   1 184.480 17.6039   1
  -2  -3  -1 69.0665 9.44534   1
  -2  -3  -1 83.4458 9.11953   4
  -2  -3  -1 67.7247 9.09224   4
  -2  -3  -1 70.8160 10.1149   1
   2   3   1 48.1192 10.8168   1
   2   3   1 47.7979 9.05713   1
   2   3   1 55.9630 9.60923   4
  -3  -3  -1 289.058 24.1450   1
  -3  -3  -1 276.616 22.3195   4
  -3  -3  -1 284.836 22.7611   4
  -3  -3  -1 266.818 23.1845   1
   3   3   1 256.458 22.8840   1
   3   3   1 285.017 26.2239   1
   3   3   1 294.077 23.5575   4
  -4  -3  -1 71.6683 10.0654   4
  -4  -3  -1 57.1391 10.3961   1
  -4  -3  -1 49.4307 11.4544   1
  -4  -3  -1 53.9612 9.87307   4
   4   3   1 43.7201 10.1972   4
   4   3   1 52.9556 11.9961   1
   4   3   1 54.7122 10.5387   4
  -5  -3  -1 483.149 34.7393   4
  -5  -3  -1 483.414 35.4152   4
  -5  -3  -1 519.582 37.4813   1
   5   3   1 401.323 38.0200   1
   5   3   1 533.806 36.1789   4
   5   3   1 355.757 35.0953   4
  -6  -3  -1 2222.73 148.384   4
  -6  -3  -1 2303.80 148.787   4
  -6  -3  -1 2312.61 153.532   1
   6   3   1 2190.16 153.052   1
   6   3   1 2008.02 147.870   4
   6   3   1 2351.47 148.117   4
   6   3   1 2546.16 180.389   3
  -7  -3  -1 98.2313 20.8329   1
  -7  -3  -1 93.0604 17.1463   4
   7   3   1 88.3356 16.0344   4
   7   3   1 107.975 18.3134   1
   7   3   1 107.348 15.3390   4
  -8  -3  -1 372.218 41.8049   4
  -8  -3  -1 403.600 48.4069   1
   8   3   1 434.024 37.9716   4
   8   3   1 478.879 42.5171   1
   8   3   1 392.056 38.3585   4
  -9  -3  -1 88.4350 25.1313   1
   9   3   1 56.3092 14.7195   4
   9   3   1 64.3262 15.0676   4
   9   3   1 80.9762 18.9910   1
 -10  -3  -1 -7.9931 26.3053   1
  10   3   1 31.9032 13.7694   4
  10   3   1 7.75525 13.6773   4
 -11  -3  -1 -32.736 28.6954   1
  11   3   1 21.7031 13.9740   4
 -10   4   1 88.0883 27.3020   1
  -9   4   1 5.59765 22.1883   1
  -8   4   1 -23.567 18.7807   1
  -7   4   1 84.0678 20.7563   1
   6  -4  -1 169.367 22.2251   1
  -6   4   1 157.492 20.0692   1
  -6   4   1 187.165 22.3239   1
  -6   4   1 176.377 20.3510   4
   5  -4  -1 137.915 20.5264   3
   5  -4  -1 149.478 18.9091   1
  -5   4   1 133.959 16.4249   1
  -5   4   1 139.428 16.7752   4
  -5   4   1 148.546 17.6096   1
   4  -4  -1 2150.42 173.226   3
   4  -4  -1 2113.52 144.693   1
  -4   4   1 2176.58 145.362   1
  -4   4   1 2355.90 142.225   4
  -4   4   1 2222.99 145.419   1
   3  -4  -1 1545.49 103.998   1
   3  -4  -1 1574.25 124.347   3
  -3   4   1 1608.47 101.932   4
  -3   4   1 1498.82 104.375   1
  -3   4   1 1590.07 104.555   1
  -3   4   1 1637.24 102.137   4
   2  -4  -1 1351.09 87.4476   1
   2  -4  -1 1307.39 103.612   3
  -2   4   1 1300.64 87.6756   1
  -2   4   1 1322.80 85.2615   4
  -2   4   1 1472.20 86.2420   4
  -2   4   1 1160.97 87.3153   1
   1  -4  -1 872.845 55.0526   4
   1  -4  -1 949.987 56.8273   1
   1  -4  -1 878.644 55.2804   4
   1  -4  -1 858.181 56.9189   1
  -1   4   1 763.820 55.6174   4
  -1   4   1 841.920 57.7717   1
  -1   4   1 775.313 56.8746   1
  -1   4   1 873.389 55.7818   4
  -1   4   1 737.928 66.5892   3
  -1   4   1 893.997 56.7462   4
   0  -4  -1 427.395 31.9990   1
   0  -4  -1 466.655 31.4686   4
   0   4   1 459.010 32.7304   1
   0   4   1 411.669 31.9663   1
  -1  -4  -1 471.310 28.4163   4
  -1  -4  -1 445.723 29.2918   1
  -1  -4  -1 378.057 28.9399   4
  -1  -4  -1 465.078 29.9497   1
   1   4   1 384.789 29.0988   4
   1   4   1 310.067 29.5633   1
   1   4   1 385.880 30.8252   1
   1   4   1 344.039 29.0642   4
  -2  -4  -1 61.2872 8.85693   1
  -2  -4  -1 53.2040 8.20777   4
  -2  -4  -1 72.1623 10.0405   1
   2   4   1 58.6738 10.6374   1
   2   4   1 44.0510 8.89373   1
   2   4   1 40.6430 8.91733   4
   2   4   1 56.4391 9.06707   4
  -3  -4  -1 921.358 58.2662   4
  -3  -4  -1 902.110 60.3714   1
  -3  -4  -1 817.158 58.3286   4
   3   4   1 884.882 59.2352   4
   3   4   1 836.158 59.0329   4
   3   4   1 886.800 61.3628   1
  -4  -4  -1 1297.67 82.6035   4
  -4  -4  -1 1127.17 82.7632   4
  -4  -4  -1 1285.36 85.5077   1
   4   4   1 1247.52 86.0977   1
   4   4   1 1319.88 83.6081   4
  -5  -4  -1 791.464 51.6441   4
  -5  -4  -1 757.474 54.3017   1
  -5  -4  -1 728.290 52.3321   4
   5   4   1 751.601 52.5627   4
   5   4   1 731.720 55.6049   1
   5   4   1 681.466 52.4436   4
  -6  -4  -1 636.114 47.3579   4
  -6  -4  -1 645.688 46.6510   4
  -6  -4  -1 636.714 50.6744   1
   6   4   1 610.432 48.2603   4
   6   4   1 618.551 51.1650   1
   6   4   1 585.638 46.7370   4
  -7  -4  -1 203.390 26.5913   1
  -7  -4  -1 206.324 22.2690   4
  -7  -4  -1 203.667 22.6665   4
   7   4   1 200.924 21.2991   4
   7   4   1 233.885 26.2027   1
   7   4   1 192.008 22.4903   4
  -8  -4  -1 17.2457 15.8816   4
  -8  -4  -1 -2.3755 21.5626   1
   8   4   1 7.51607 15.5899   4
   8   4   1 13.5042 14.0500   4
   8   4   1 32.5158 18.6989   1
  -9  -4  -1 713.583 59.9568   1
   9   4   1 524.926 47.7771   4
   9   4   1 528.224 46.9266   4
   9   4   1 649.259 52.1140   1
 -10  -4  -1 21.1942 27.0412   1
  10   4   1 15.6647 14.6214   4
  10   4   1 33.8828 14.8421   4
  10   4   1 -9.2585 19.4914   1
 -11  -4  -1 150.712 35.6240   1
  11   4   1 69.5748 18.5479   4
  11   4   1 109.927 18.2839   4
 -10   5   1 -33.191 23.6682   1
  -9   5   1 103.340 24.6222   1
  -8   5   1 11.2758 18.9671   1
  -7   5   1 379.307 40.9799   1
  -6   5   1 0.83942 14.1622   1
  -6   5   1 29.1388 15.3047   4
  -6   5   1 8.36608 16.0534   1
   5  -5  -1 -2.0336 12.5930   3
   5  -5  -1 2.80302 10.4088   1
  -5   5   1 -5.4653 11.4670   1
  -5   5   1 6.26188 12.1532   4
  -5   5   1 1.20928 12.3015   1
   4  -5  -1 1603.33 99.2696   1
   4  -5  -1 1420.01 118.711   3
   4  -5  -1 1546.37 98.9129   1
  -4   5   1 1474.70 97.5702   4
  -4   5   1 1424.94 99.4183   1
  -4   5   1 1420.14 99.4178   1
   3  -5  -1 129.689 13.6651   1
   3  -5  -1 134.781 19.2011   3
  -3   5   1 106.497 13.4004   1
  -3   5   1 131.001 14.5749   4
  -3   5   1 114.433 13.9120   1
   2  -5  -1 67.7631 9.26527   1
  -2   5   1 75.2023 12.1704   4
  -2   5   1 60.3911 10.2963   1
  -2   5   1 35.2589 11.9574   3
  -2   5   1 34.4815 9.40611   4
  -2   5   1 41.4497 10.3244   1
   1  -5  -1 2058.32 135.089   4
   1  -5  -1 2183.57 134.965   4
   1  -5  -1 2370.01 138.510   1
  -1   5   1 2122.97 139.293   1
  -1   5   1 2083.75 135.457   4
  -1   5   1 1938.09 163.685   3
  -1   5   1 2191.11 135.802   4
  -1   5   1 2127.66 135.747   4
  -1   5   1 1945.69 138.747   1
   0  -5  -1 103.148 13.6010   4
   0  -5  -1 115.967 14.5782   4
   0  -5  -1 104.312 10.8856   1
   0   5   1 84.9524 10.9818   1
   0   5   1 90.4720 11.9351   1
   0   5   1 125.650 15.2413   4
   0   5   1 87.5962 10.1745   4
  -1  -5  -1 1483.85 99.2535   1
  -1  -5  -1 1627.86 97.1351   4
  -1  -5  -1 1501.76 96.9217   4
   1   5   1 1304.16 99.4039   1
   1   5   1 1492.62 100.155   1
   1   5   1 1603.52 97.3605   4
   1   5   1 1496.59 97.2406   4
  -2  -5  -1 4.93964 6.74309   4
  -2  -5  -1 6.22246 8.69589   1
   2   5   1 7.36929 10.1258   1
   2   5   1 -3.8825 7.83474   4
   2   5   1 8.93319 8.59438   1
   2   5   1 4.86912 8.57833   4
  -3  -5  -1 388.799 31.5554   1
  -3  -5  -1 340.399 29.2022   4
   3   5   1 376.898 31.7021   4
   3   5   1 424.226 33.8630   1
   3   5   1 412.299 30.7001   4
  -4  -5  -1 1513.98 109.457   4
  -4  -5  -1 1758.05 112.656   1
  -4  -5  -1 1701.05 109.247   4
   4   5   1 1695.00 110.039   4
   4   5   1 1763.48 113.793   1
   4   5   1 1652.12 110.497   4
  -5  -5  -1 83.1169 11.9687   4
  -5  -5  -1 58.3694 11.8445   4
  -5  -5  -1 51.7347 13.9528   1
   5   5   1 38.9535 15.4607   1
   5   5   1 45.4646 13.4901   4
  -6  -5  -1 247.028 25.1535   1
  -6  -5  -1 231.741 22.6576   4
  -6  -5  -1 191.141 26.3477   4
   6   5   1 243.237 28.9497   4
   6   5   1 268.275 27.1103   1
   6   5   1 211.440 23.1738   4
  -7  -5  -1 13.5917 18.8526   1
  -7  -5  -1 3.42078 13.5831   4
  -7  -5  -1 18.0348 14.4841   4
   7   5   1 6.27563 15.5407   4
   7   5   1 -6.4552 18.2702   1
   7   5   1 1.50070 14.1459   4
  -8  -5  -1 77.7178 23.7827   1
  -8  -5  -1 76.8017 19.4177   4
  -8  -5  -1 92.4566 18.8540   4
   8   5   1 80.5483 16.6302   4
   8   5   1 80.5994 21.5658   1
   8   5   1 108.619 19.0808   4
  -9  -5  -1 58.1830 24.2988   1
   9   5   1 71.3342 17.2402   4
   9   5   1 48.7945 20.2247   1
   9   5   1 47.5579 15.1276   4
 -10  -5  -1 123.036 31.2257   1
  10   5   1 105.259 19.1152   4
  10   5   1 72.8180 18.1474   4
  10   5   1 82.6674 23.5367   1
 -11  -5  -1 -44.099 30.5181   1
  11   5   1 16.0146 15.9893   4
  -9   6   1 6.55317 21.7253   1
  -8   6   1 0.56802 19.8280   1
  -7   6   1 -10.146 17.1413   1
  -6   6   1 816.535 62.3543   1
   5  -6  -1 24.0554 14.5351   3
  -5   6   1 28.9770 13.2073   1
  -5   6   1 12.0118 14.0154   1
  -5   6   1 15.0251 13.7949   4
  -4   6   1 633.599 46.6172   4
  -4   6   1 644.894 48.6464   1
  -4   6   1 610.380 47.1484   1
   3  -6  -1 21.8646 9.45305   1
  -3   6   1 6.66345 9.58179   1
  -3   6   1 -5.3626 10.9343   1
  -3   6   1 14.9474 12.8752   4
   2  -6  -1 315.331 23.8310   1
  -2   6   1 223.744 29.0182   3
  -2   6   1 248.703 26.0103   1
  -2   6   1 258.781 24.5856   1
  -2   6   1 279.516 27.1995   4
   1  -6  -1 103.368 11.2451   1
   1  -6  -1 67.6598 9.85039   4
  -1   6   1 83.0292 11.7728   1
  -1   6   1 58.2651 11.2607   4
  -1   6   1 85.7913 11.8837   1
  -1   6   1 82.6939 13.0908   1
  -1   6   1 106.503 11.9974   4
   0  -6  -1 157.214 16.7510   1
   0  -6  -1 113.343 12.7284   4
   0  -6  -1 164.260 16.5683   4
   0   6   1 112.073 15.1741   1
   0   6   1 98.7251 12.6937   4
   0   6   1 106.681 13.2208   1
   0   6   1 114.379 12.6756   4
  -1  -6  -1 325.937 26.6094   4
  -1  -6  -1 323.590 25.9412   4
  -1  -6  -1 368.346 27.3076   1
   1   6   1 330.130 28.2977   4
   1   6   1 299.147 27.3406   4
   1   6   1 328.009 30.3657   1
   1   6   1 313.834 27.8614   1
  -2  -6  -1 3538.68 214.872   4
  -2  -6  -1 3162.62 214.830   4
  -2  -6  -1 3409.85 220.183   1
   2   6   1 3416.99 215.374   4
   2   6   1 3433.49 215.259   4
   2   6   1 3216.43 220.760   1
  -3  -6  -1 280.869 28.9754   1
  -3  -6  -1 332.202 26.9246   4
   3   6   1 324.326 28.8905   4
   3   6   1 310.098 32.5239   1
   3   6   1 314.600 29.8723   4
  -4  -6  -1 1260.78 78.8207   1
  -4  -6  -1 1153.40 75.7891   4
  -4  -6  -1 1052.11 75.8381   4
   4   6   1 1164.77 77.2007   4
   4   6   1 1098.03 80.7306   1
   4   6   1 1098.04 76.8909   4
  -5  -6  -1 137.930 16.2052   4
  -5  -6  -1 159.389 19.4243   1
  -5  -6  -1 137.276 17.1990   4
   5   6   1 134.388 21.5560   1
   5   6   1 156.336 18.8789   4
  -6  -6  -1 363.907 35.0796   4
  -6  -6  -1 412.652 39.5749   1
  -6  -6  -1 388.063 34.4639   4
   6   6   1 400.581 43.0099   1
   6   6   1 400.828 38.9781   4
  -7  -6  -1 330.119 34.9579   4
  -7  -6  -1 312.186 34.5566   4
  -7  -6  -1 329.502 41.8719   1
   7   6   1 441.231 44.4581   1
   7   6   1 316.755 35.9093   4
   7   6   1 386.176 39.8480   4
  -8  -6  -1 4.34389 14.0290   4
  -8  -6  -1 -3.4839 19.8734   1
   8   6   1 25.8432 20.0649   1
   8   6   1 24.1994 14.7784   4
   8   6   1 -9.7008 16.7378   4
  -9  -6  -1 402.585 39.7406   1
   9   6   1 301.818 35.5350   4
   9   6   1 354.043 42.4053   1
   9   6   1 323.525 39.4468   4
 -10  -6  -1 59.0687 28.4630   1
  10   6   1 47.9546 23.1605   1
  10   6   1 59.3131 18.8006   4
 -11  -6  -1 -5.5115 30.4480   1
  11   6   1 41.9358 17.8822   4
  -9   7   1 41.9148 23.7683   1
  -8   7   1 -30.755 21.0629   1
  -7   7   1 14.3667 19.7104   1
  -6   7   1 46.7484 18.2236   1
  -5   7   1 -2.4465 16.5495   1
  -5   7   1 -12.114 12.4693   1
  -4   7   1 17.8433 13.8208   4
  -4   7   1 12.7673 13.9392   1
  -4   7   1 -0.8844 12.1678   1
  -3   7   1 411.403 36.9181   1
  -3   7   1 402.744 34.8272   1
  -3   7   1 442.629 38.4255   4
   2  -7  -1 37.6010 10.7959   1
  -2   7   1 31.4552 14.1893   3
  -2   7   1 51.2059 11.6048   1
  -2   7   1 48.3614 14.7090   4
  -2   7   1 53.7918 13.3357   1
   1  -7  -1 1293.06 82.4059   1
  -1   7   1 1220.75 84.1259   1
  -1   7   1 1264.88 81.4402   4
  -1   7   1 1204.80 83.4245   1
  -1   7   1 1133.68 83.2208   1
   0  -7  -1 221.697 22.1657   4
   0  -7  -1 253.576 20.7041   4
   0  -7  -1 299.510 22.6978   1
   0   7   1 169.941 23.2620   4
   0   7   1 194.789 21.9995   1
   0   7   1 181.005 24.1907   1
  -1  -7  -1 707.329 50.6239   4
  -1  -7  -1 702.368 50.0443   4
  -1  -7  -1 743.876 51.8085   1
   1   7   1 723.288 51.7212   4
   1   7   1 731.298 53.7511   1
   1   7   1 766.754 51.0168   4
  -2  -7  -1 236.133 23.8199   1
  -2  -7  -1 224.692 21.6216   4
  -2  -7  -1 185.744 21.1661   4
   2   7   1 179.438 23.3584   4
   2   7   1 183.860 24.6120   4
   2   7   1 211.926 21.8773   1
  -3  -7  -1 118.196 15.8294   1
  -3  -7  -1 101.436 13.4970   4
  -3  -7  -1 112.654 13.9729   4
   3   7   1 117.379 15.3844   4
   3   7   1 127.124 15.9682   4
   3   7   1 105.490 17.2902   1
  -4  -7  -1 248.979 27.4603   1
  -4  -7  -1 200.870 24.1065   4
   4   7   1 213.445 26.5174   4
   4   7   1 192.137 21.2558   4
   4   7   1 171.749 23.5770   1
  -5  -7  -1 681.206 47.2464   4
  -5  -7  -1 626.286 47.9864   4
  -5  -7  -1 694.087 51.4975   1
   5   7   1 661.255 51.1045   4
   5   7   1 555.141 54.9520   1
   5   7   1 607.149 49.8632   4
  -6  -7  -1 9.58656 13.5125   4
  -6  -7  -1 21.4233 17.1727   1
  -6  -7  -1 13.2098 13.2574   4
   6   7   1 23.1259 16.6989   4
   6   7   1 15.5148 20.2558   1
  -7  -7  -1 264.155 29.1694   1
  -7  -7  -1 211.261 23.6011   4
  -7  -7  -1 255.653 31.1382   4
   7   7   1 245.131 30.5806   1
   7   7   1 152.534 24.7602   4
   7   7   1 240.612 26.3783   4
  -8  -7  -1 85.7133 22.8658   1
  -8  -7  -1 91.8694 17.2436   4
   8   7   1 80.9705 23.2343   1
   8   7   1 127.608 20.6817   4
   8   7   1 83.8160 17.6720   4
  -9  -7  -1 88.6419 26.7642   1
   9   7   1 73.4808 23.7925   1
   9   7   1 106.430 20.8142   4
 -10  -7  -1 184.286 31.8153   1
  10   7   1 121.461 22.4535   4
  10   7   1 67.9606 25.5046   1
 -11  -7  -1 -16.204 30.1161   1
  11   7   1 8.29938 18.7232   4
  -8   8   1 134.018 25.2449   1
  -7   8   1 -2.3540 19.2634   1
  -6   8   1 342.414 39.9536   1
  -5   8   1 20.8392 16.9504   1
  -4   8   1 132.089 19.8871   1
  -4   8   1 105.429 16.9888   1
  -3   8   1 11.4630 13.3665   1
  -3   8   1 9.78525 15.4386   1
  -3   8   1 24.3396 17.2029   4
   2  -8  -1 -10.973 11.1184   1
  -2   8   1 -13.286 14.6224   1
  -2   8   1 -13.567 14.7347   3
  -2   8   1 4.27822 15.5071   4
  -2   8   1 -4.1810 11.5603   1
   1  -8  -1 16.3879 11.0943   1
  -1   8   1 3.03952 12.4208   1
  -1   8   1 -11.402 12.6237   1
  -1   8   1 -27.775 13.7038   1
  -1   8   1 -3.0780 12.9525   4
   0  -8  -1 2018.18 136.596   4
   0  -8  -1 2088.68 139.752   1
   0  -8  -1 2087.81 136.257   4
   0   8   1 2109.89 137.611   4
   0   8   1 2216.87 141.927   1
   0   8   1 2167.53 142.143   1
  -1  -8  -1 111.452 15.4753   1
  -1  -8  -1 79.7475 13.1888   4
  -1  -8  -1 93.0576 13.5465   4
   1   8   1 108.405 17.6341   1
   1   8   1 108.040 15.6643   4
  -2  -8  -1 1249.81 84.2850   1
  -2  -8  -1 1182.56 81.8598   4
  -2  -8  -1 1244.66 81.6767   4
   2   8   1 1261.67 82.8056   4
   2   8   1 1222.58 86.7185   1
   2   8   1 1192.64 83.1333   4
  -3  -8  -1 6.75794 13.1042   1
  -3  -8  -1 1.69254 10.8166   4
  -3  -8  -1 12.1297 11.1466   4
   3   8   1 3.44483 12.8399   4
   3   8   1 1.53265 16.6199   1
   3   8   1 -13.038 13.4284   4
  -4  -8  -1 708.283 48.9502   1
  -4  -8  -1 578.484 45.8051   4
  -4  -8  -1 555.974 44.8755   4
   4   8   1 638.403 49.3831   4
   4   8   1 566.210 53.4257   1
   4   8   1 551.853 47.7719   4
  -5  -8  -1 90.4179 17.8659   1
  -5  -8  -1 73.9631 15.8709   4
   5   8   1 60.1480 23.2833   1
   5   8   1 79.4380 17.1537   4
   5   8   1 69.6101 18.7686   4
  -6  -8  -1 -13.527 13.6229   4
  -6  -8  -1 35.3900 17.9093   1
  -6  -8  -1 13.0606 14.1907   4
   6   8   1 16.5465 18.1809   4
   6   8   1 -0.3867 21.4758   1
   6   8   1 2.02177 15.6878   4
  -7  -8  -1 205.655 24.3084   4
  -7  -8  -1 258.293 27.9144   1
   7   8   1 195.911 25.9944   4
   7   8   1 215.022 30.1598   1
  -8  -8  -1 205.079 28.0570   1
   8   8   1 199.028 30.4992   1
   8   8   1 200.295 25.7612   4
  -9  -8  -1 6.45857 23.3181   1
   9   8   1 8.53954 24.3547   1
   9   8   1 8.08857 19.2705   4
 -10  -8  -1 235.954 34.4328   1
  10   8   1 166.034 26.8775   4
  10   8   1 156.716 31.3058   1
  -8   9   1 65.1596 24.0418   1
  -7   9   1 49.3362 21.5878   1
  -6   9   1 116.763 22.6379   1
  -5   9   1 148.010 22.5226   1
  -4   9   1 19.8649 17.3480   1
  -3   9   1 131.762 22.1399   1
  -3   9   1 166.560 20.8442   1
   2  -9  -1 185.216 24.3776   1
  -2   9   1 66.1284 23.9993   4
  -2   9   1 128.004 19.4654   1
  -2   9   1 197.451 23.5799   1
  -2   9   1 246.803 32.3981   3
   1  -9  -1 118.169 16.1527   1
  -1   9   1 99.1258 20.4941   1
  -1   9   1 130.037 17.6669   4
   0  -9  -1 20.1476 11.8570   4
   0  -9  -1 16.0578 11.6929   4
   0  -9  -1 21.3239 13.8259   1
   0   9   1 -41.575 17.2852   1
   0   9   1 -20.951 15.5889   4
  -1  -9  -1 48.3834 13.2111   4
  -1  -9  -1 66.1449 13.7687   4
  -1  -9  -1 72.6446 15.5574   1
   1   9   1 80.0268 15.2183   4
   1   9   1 57.8753 18.6087   1
  -2  -9  -1 38.8123 12.4654   4
  -2  -9  -1 31.3332 14.5233   1
   2   9   1 0.10752 17.9789   1
   2   9   1 38.6950 16.0242   4
  -3  -9  -1 473.894 40.7359   4
  -3  -9  -1 527.584 42.9177   1
  -3  -9  -1 482.128 40.2945   4
   3   9   1 508.152 48.3713   1
   3   9   1 533.235 44.3998   4
   3   9   1 520.676 45.0420   4
  -4  -9  -1 17.3638 13.6742   4
  -4  -9  -1 24.3240 16.1582   1
  -4  -9  -1 17.4587 13.2673   4
   4   9   1 -12.348 15.0741   4
   4   9   1 -4.5889 16.3018   4
   4   9   1 -1.4303 20.1400   1
  -5  -9  -1 663.324 50.1703   4
  -5  -9  -1 635.171 49.6900   4
  -5  -9  -1 683.614 52.7128   1
   5   9   1 625.067 53.6368   4
   5   9   1 567.374 59.3858   1
   5   9   1 583.919 52.2172   4
  -6  -9  -1 124.405 19.7825   4
  -6  -9  -1 126.942 20.7790   1
   6   9   1 112.832 21.5302   4
   6   9   1 85.6621 26.4739   1
  -7  -9  -1 206.544 23.8178   4
  -7  -9  -1 265.995 28.1793   1
   7   9   1 187.361 30.0070   1
   7   9   1 210.753 26.2154   4
  -8  -9  -1 2.74898 20.9641   1
   8   9   1 18.7005 25.6150   1
   8   9   1 23.5740 20.0718   4
  -9  -9  -1 5.66366 23.6488   1
   9   9   1 13.7517 26.3926   1
   9   9   1 31.7661 20.0906   4
 -10  -9  -1 96.4540 30.0451   1
  10   9   1 20.6356 27.4234   1
  10   9   1 73.6849 23.2755   4
  -7  10   1 111.924 24.6290   1
  -6  10   1 -9.5755 19.6129   1
  -5  10   1 96.5956 22.3608   1
  -4  10   1 5.44752 18.2257   1
  -3  10   1 19.9509 18.1130   1
  -2  10   1 234.498 27.5769   1
  -2  10   1 302.131 38.0462   3
   1 -10  -1 -12.352 14.3886   1
  -1  10   1 -4.7672 25.1073   4
  -1  10   1 5.91552 15.8774   4
  -1  10   1 -27.773 19.2654   1
   0 -10  -1 902.473 62.2224   1
   0  10   1 875.579 64.4482   4
   0  10   1 717.417 66.9961   1
  -1 -10  -1 346.672 32.5321   4
  -1 -10  -1 328.279 34.9260   1
  -1 -10  -1 344.951 33.1695   4
   1  10   1 304.715 33.3264   1
   1  10   1 355.390 37.2998   4
  -2 -10  -1 -4.2954 15.6077   1
  -2 -10  -1 15.2038 14.1566   4
  -2 -10  -1 10.0311 13.5871   4
   2  10   1 -14.865 20.1984   1
   2  10   1 5.64072 17.3314   4
  -3 -10  -1 36.4984 16.5865   1
  -3 -10  -1 33.4124 14.0700   4
  -3 -10  -1 26.5045 14.9254   4
   3  10   1 18.2236 17.9044   4
   3  10   1 25.8147 22.0791   1
  -4 -10  -1 7.72215 16.3917   1
  -4 -10  -1 -17.449 13.0857   4
  -4 -10  -1 -18.457 14.2577   4
   4  10   1 -5.6805 15.4184   4
   4  10   1 16.0624 16.9165   4
   4  10   1 -10.145 21.3222   1
  -5 -10  -1 -15.550 14.0999   4
  -5 -10  -1 2.90384 14.3442   4
  -5 -10  -1 7.00235 16.0704   1
   5  10   1 -20.064 23.7178   1
   5  10   1 -3.1907 17.9397   4
  -6 -10  -1 137.217 19.7857   4
  -6 -10  -1 124.356 21.8145   1
   6  10   1 130.595 21.7454   4
   6  10   1 117.432 27.3649   1
  -7 -10  -1 9.45652 15.2996   4
  -7 -10  -1 -19.457 18.4096   1
   7  10   1 2.23091 24.9924   1
   7  10   1 38.7536 20.1028   4
  -8 -10  -1 449.166 50.6284   1
   8  10   1 469.680 55.4658   1
  -9 -10  -1 9.08088 23.8681   1
   9  10   1 35.3830 28.2301   1
  -6  11   1 14.0036 22.0218   1
  -5  11   1 82.8817 23.0874   1
  -4  11   1 121.994 23.5381   1
  -3  11   1 77.8269 20.3655   1
  -2  11   1 96.3218 21.7741   1
   1 -11  -1 77.0126 15.5986   1
  -1  11   1 79.7433 21.0447   1
   0 -11  -1 358.613 35.0816   1
   0  11   1 319.373 43.5968   1
  -1 -11  -1 44.9081 15.4736   1
  -1 -11  -1 30.2880 14.1266   4
  -1 -11  -1 18.3905 13.2834   4
   1  11   1 8.73262 20.5843   1
  -2 -11  -1 151.860 19.9672   1
  -2 -11  -1 118.487 18.1932   4
  -2 -11  -1 127.142 18.5036   4
   2  11   1 172.337 26.2200   1
  -3 -11  -1 108.425 17.9054   4
  -3 -11  -1 83.5722 18.1583   1
  -3 -11  -1 88.5809 16.1710   4
   3  11   1 116.556 24.2929   1
  -4 -11  -1 9.08691 15.4204   1
  -4 -11  -1 9.82665 14.5361   4
  -4 -11  -1 5.06364 13.0105   4
   4  11   1 -16.660 22.7575   1
  -5 -11  -1 264.384 35.9828   1
  -5 -11  -1 338.969 34.2257   4
  -5 -11  -1 272.192 34.0807   4
   5  11   1 269.892 35.2466   1
  -6 -11  -1 -15.012 18.0499   1
  -6 -11  -1 -11.664 15.3473   4
   6  11   1 -33.755 25.6229   1
  -7 -11  -1 -7.5032 19.8245   1
  -7 -11  -1 17.2160 16.3391   4
   7  11   1 12.1883 25.9131   1
  -8 -11  -1 -0.7077 21.4114   1
   8  11   1 -15.033 27.0145   1
  -9 -11  -1 107.055 27.2718   1
   9  11   1 60.0367 31.9543   1
  -5  12   1 69.1132 24.3721   1
  -4  12   1 80.5794 22.8123   1
  -3  12   1 -8.7065 19.9692   1
  -2  12   1 167.267 26.8745   1
  -1  12   1 90.6913 23.2758   1
   0  12   1 8.99521 20.6554   1
  -1 -12  -1 39.9087 16.1278   1
   1  12   1 56.7787 22.5262   1
  -2 -12  -1 57.7598 16.3114   4
  -2 -12  -1 70.6762 17.4235   1
  -2 -12  -1 81.7471 16.3043   4
   2  12   1 55.2405 24.2759   1
  -3 -12  -1 14.8520 16.3518   1
  -3 -12  -1 28.5298 15.3823   4
  -3 -12  -1 14.1792 15.9518   4
   3  12   1 22.6333 22.8281   1
  -4 -12  -1 30.1860 16.5798   4
  -4 -12  -1 20.4590 16.7099   1
  -4 -12  -1 33.4393 15.4003   4
   4  12   1 -10.161 24.0690   1
  -5 -12  -1 15.1378 18.4956   1
  -5 -12  -1 39.7580 16.6623   4
   5  12   1 39.6170 26.9273   1
  -6 -12  -1 553.452 48.5950   4
  -6 -12  -1 536.384 51.3112   1
   6  12   1 530.073 62.1320   1
  -7 -12  -1 40.7325 18.2266   4
  -7 -12  -1 14.2706 20.9987   1
   7  12   1 11.4292 28.1893   1
  -8 -12  -1 29.4158 22.6124   1
   8  12   1 47.0358 29.9311   1
  -3  13   1 23.4305 23.1230   1
  -2  13   1 120.018 26.1420   1
  -1  13   1 127.466 26.4601   1
   0  13   1 46.7496 25.0468   1
   1  13   1 335.726 45.4757   1
  -2 -13  -1 -4.5767 14.7974   4
  -2 -13  -1 -25.368 14.4473   4
   2  13   1 -16.879 23.2584   1
  -3 -13  -1 141.204 21.0961   4
  -3 -13  -1 108.713 20.9244   1
  -3 -13  -1 99.9066 19.9961   4
   3  13   1 175.534 29.9679   1
  -4 -13  -1 132.166 21.6126   4
  -4 -13  -1 125.512 21.6885   1
  -4 -13  -1 121.438 20.6355   4
   4  13   1 139.992 31.3435   1
  -5 -13  -1 9.17752 18.0849   1
  -5 -13  -1 -4.2821 16.6599   4
   5  13   1 -18.833 26.8287   1
  -6 -13  -1 90.6474 20.0637   4
  -6 -13  -1 62.8960 21.5138   1
   6  13   1 96.2951 31.2742   1
  -7 -13  -1 73.3736 19.6059   4
  -7 -13  -1 68.2004 23.3374   1
   7  13   1 41.7564 30.5751   1
  -2  14   1 30.3282 25.1159   1
  -1  14   1 187.679 30.2772   1
   0  14   1 45.5998 24.7023   1
   1  14   1 197.540 31.6595   1
   2  14   1 33.9413 25.9283   1
  -3 -14  -1 57.3991 18.1477   4
  -3 -14  -1 28.8868 18.0323   4
   3  14   1 63.3854 27.6323   1
  -4 -14  -1 132.221 22.5446   4
   4  14   1 146.040 31.7640   1
  -5 -14  -1 20.4911 18.0711   4
   5  14   1 52.1717 29.8989   1
   3  14  -2 110.237 30.0321   1
   2  14  -2 49.7559 27.3683   1
   1  14  -2 16.7602 24.4160   1
   0  14  -2 -15.915 22.7928   1
   6  13  -2 47.6019 30.7929   1
  -6 -13   2 20.5673 16.4502   4
   5  13  -2 -18.183 27.8886   1
  -5 -13   2 -23.926 16.8204   4
  -5 -13   2 7.25171 15.8428   4
   4  13  -2 203.834 34.0386   1
   3  13  -2 13.1728 25.9675   1
   2  13  -2 238.722 33.1377   1
   1  13  -2 155.477 27.9965   1
   0  13  -2 45.9433 22.8678   1
  -1  13  -2 21.4268 21.9330   1
  -1  13  -2 60.7889 23.4628   3
  -2  13  -2 28.4237 21.5330   1
  -2  13  -2 65.4220 25.5663   3
  -3  13  -2 156.916 26.5081   1
  -3  13  -2 84.2897 32.4649   3
   7  12  -2 153.447 35.8412   1
  -7 -12   2 193.983 29.6083   1
  -7 -12   2 178.004 24.0626   4
   6  12  -2 67.8647 29.4283   1
  -6 -12   2 16.1095 16.4073   4
   5  12  -2 118.837 29.5986   1
  -5 -12   2 97.1886 17.6538   4
  -5 -12   2 100.923 19.6676   4
   4  12  -2 -15.059 24.5560   1
  -4 -12   2 -14.934 14.9591   4
  -4 -12   2 26.1653 14.6570   4
   3  12  -2 -6.8703 22.9958   1
   2  12  -2 4.90283 21.6608   1
   1  12  -2 34.4493 21.9679   1
   0  12  -2 27.6757 20.9062   1
  -1  12  -2 507.640 49.1377   1
  -1  12  -2 481.883 54.7983   3
  -2  12  -2 65.8126 21.6630   1
  -2  12  -2 60.6483 25.0750   3
  -3  12  -2 354.687 49.6139   3
  -3  12  -2 273.088 31.6991   1
  -4  12  -2 82.1526 30.8910   3
  -4  12  -2 90.0332 22.4852   1
   8  11  -2 12.3177 33.1912   1
  -8 -11   2 21.0361 23.0996   1
  -8 -11   2 36.0841 18.7530   4
   7  11  -2 -9.6830 29.1213   1
  -7 -11   2 11.8080 16.4983   4
   6  11  -2 67.4537 29.7315   1
  -6 -11   2 99.8415 18.8093   4
  -6 -11   2 98.9095 22.6684   1
   5  11  -2 18.2427 25.3361   1
  -5 -11   2 19.2544 16.6234   4
  -5 -11   2 22.7780 14.4976   4
  -5 -11   2 8.41025 18.6642   1
   4  11  -2 565.741 53.3875   1
  -4 -11   2 435.372 40.4174   4
  -4 -11   2 471.824 44.3515   1
  -4 -11   2 468.929 41.5938   4
   3  11  -2 64.7364 23.1211   1
  -3 -11   2 48.7454 16.7868   1
   2  11  -2 220.610 28.1154   1
   1  11  -2 33.4807 19.3339   1
   0  11  -2 106.697 21.3185   1
  -1  11  -2 5.59221 18.2158   1
  -2  11  -2 145.476 23.2181   1
  -2  11  -2 156.682 26.9919   3
  -3  11  -2 4.67347 19.1190   1
  -3  11  -2 32.3792 25.0525   3
  -4  11  -2 145.031 23.8415   1
  -4  11  -2 196.010 32.7198   3
  -5  11  -2 38.8295 30.3468   3
   9  10  -2 186.879 38.5299   1
  -9 -10   2 235.616 34.7656   1
   8  10  -2 47.2231 31.4749   1
  -8 -10   2 56.4393 19.0644   4
  -8 -10   2 47.3379 24.9705   1
   7  10  -2 186.496 35.3299   1
  -7 -10   2 200.463 28.8722   1
  -7 -10   2 207.113 25.2895   4
   6  10  -2 65.4049 26.3576   1
  -6 -10   2 38.5275 20.6456   1
  -6 -10   2 40.8249 18.1064   4
  -6 -10   2 49.3478 17.2671   4
   5  10  -2 4.83262 22.1502   1
  -5 -10   2 -2.4952 15.7821   4
  -5 -10   2 14.1990 17.3456   1
  -5 -10   2 16.5191 13.4310   4
   4  10  -2 350.290 45.2996   1
  -4 -10   2 371.914 37.7754   1
  -4 -10   2 279.141 32.3574   4
  -4 -10   2 355.320 35.4059   4
   3  10  -2 39.6817 22.0039   1
  -3 -10   2 7.15365 12.7913   4
  -3 -10   2 17.4016 14.3616   4
  -3 -10   2 12.0271 16.1665   1
   2  10  -2 62.4034 20.7982   1
  -2 -10   2 52.8995 15.8575   1
   1  10  -2 480.759 46.8049   1
  -1 -10   2 475.277 40.0167   1
   0  10  -2 213.313 25.6138   1
  -1  10  -2 146.375 21.6153   1
  -2  10  -2 45.6017 21.6686   3
  -2  10  -2 78.1320 18.4995   1
  -3  10  -2 23.1744 16.7903   1
  -3  10  -2 21.3881 22.5135   3
  -4  10  -2 30.9153 24.1715   3
  -5  10  -2 28.9156 27.3126   3
  -6  10  -2 -84.590 29.9058   3
   9   9  -2 41.5106 30.4335   1
  -9  -9   2 21.0265 27.3504   1
   8   9  -2 175.850 34.1152   1
  -8  -9   2 226.536 31.6492   1
  -8  -9   2 173.500 24.2055   4
   7   9  -2 0.05870 26.2797   1
  -7  -9   2 11.0576 20.3869   1
  -7  -9   2 26.2430 15.8156   4
   6   9  -2 488.276 60.8799   1
  -6  -9   2 669.190 56.6316   1
  -6  -9   2 663.947 52.7188   4
  -6  -9   2 679.437 50.9329   4
   5   9  -2 24.7010 23.8443   1
  -5  -9   2 49.6573 18.3954   1
  -5  -9   2 55.2263 15.7466   4
  -5  -9   2 59.9090 17.4364   4
   4   9  -2 93.5558 19.4801   4
   4   9  -2 85.6785 25.1303   1
  -4  -9   2 107.292 15.8597   4
  -4  -9   2 83.4270 19.6837   1
  -4  -9   2 104.949 18.3678   4
   3   9  -2 293.100 31.6107   1
   3   9  -2 264.092 34.1362   4
  -3  -9   2 298.793 34.4327   1
  -3  -9   2 257.859 29.4583   4
  -3  -9   2 304.153 32.1087   4
   2   9  -2 25.2128 14.8746   4
   2   9  -2 24.4236 18.8426   1
  -2  -9   2 22.3723 14.3418   1
   1   9  -2 -27.095 16.7828   1
   1   9  -2 12.2239 14.0333   4
   1   9  -2 -10.336 14.6142   1
  -1  -9   2 -7.5240 12.4978   1
   0   9  -2 10.0560 14.1148   1
   0   9  -2 -3.1602 16.2996   1
  -1   9  -2 61.6948 14.3230   1
  -1   9  -2 70.0460 17.6429   1
  -2   9  -2 700.312 53.0342   1
  -2   9  -2 650.896 63.5998   3
  -2   9  -2 614.958 49.2108   1
  -3   9  -2 157.516 20.8286   1
  -3   9  -2 204.326 29.4859   3
  -4   9  -2 58.4915 17.0705   1
  -4   9  -2 89.3343 23.8972   3
  -5   9  -2 26.2654 24.9650   3
  -6   9  -2 -36.849 27.4234   3
  -6   9  -2 31.1172 17.2888   1
  10   8  -2 -21.862 28.9677   1
 -10  -8   2 -7.8700 29.5962   1
   9   8  -2 95.6016 30.6631   1
  -9  -8   2 121.980 31.4162   1
   8   8  -2 363.293 42.4579   1
  -8  -8   2 406.426 49.9927   1
  -8  -8   2 386.981 38.9406   4
   7   8  -2 -19.164 23.9295   1
   7   8  -2 -7.4821 16.9048   4
  -7  -8   2 9.78730 14.9710   4
  -7  -8   2 -12.835 19.5036   1
   6   8  -2 650.811 54.2183   4
   6   8  -2 620.392 62.4678   1
  -6  -8   2 631.004 51.6216   4
  -6  -8   2 630.863 57.2057   1
  -6  -8   2 679.526 53.7813   4
   5   8  -2 272.071 34.6134   1
   5   8  -2 362.449 37.9359   4
   5   8  -2 290.863 36.6224   4
  -5  -8   2 323.449 39.4272   1
  -5  -8   2 321.434 33.5554   4
  -5  -8   2 380.458 38.5563   4
   4   8  -2 78.0362 17.2587   4
   4   8  -2 54.4189 21.6983   1
  -4  -8   2 68.4492 17.8047   1
  -4  -8   2 49.1213 13.9122   4
  -4  -8   2 61.2924 17.3245   4
   3   8  -2 299.669 33.3258   4
   3   8  -2 324.710 38.9744   1
  -3  -8   2 310.241 34.4982   1
  -3  -8   2 325.231 29.9310   4
  -3  -8   2 315.743 32.9444   4
   2   8  -2 10.6130 16.5583   1
   2   8  -2 22.8506 13.0395   4
  -2  -8   2 15.2942 10.2802   4
  -2  -8   2 32.6780 13.5780   1
  -2  -8   2 8.12062 11.8075   4
   1   8  -2 540.545 46.6704   1
   1   8  -2 550.580 43.9943   4
   1   8  -2 587.007 44.9874   1
  -1  -8   2 574.764 43.2709   1
   0   8  -2 135.431 18.8843   1
   0   8  -2 156.388 16.7939   4
   0   8  -2 161.289 18.3958   1
  -1   8  -2 -0.1690 11.0930   1
  -1   8  -2 -0.2645 13.2626   1
  -2   8  -2 57.9693 15.3781   1
  -2   8  -2 72.4709 13.4767   1
  -2   8  -2 81.2835 20.4578   3
  -3   8  -2 71.8071 23.1372   3
  -3   8  -2 59.9868 15.6597   1
  -4   8  -2 -0.9452 21.6518   3
  -5   8  -2 168.094 30.8637   3
  -6   8  -2 -31.004 25.7486   3
  10   7  -2 72.6114 20.9063   4
  10   7  -2 22.0330 27.8251   1
 -10  -7   2 18.3109 30.0481   1
   9   7  -2 30.8586 18.1017   4
   9   7  -2 19.4705 25.4614   1
  -9  -7   2 -17.859 27.4727   1
   8   7  -2 439.067 54.1066   1
   8   7  -2 467.124 46.7365   4
  -8  -7   2 542.731 44.2288   4
  -8  -7   2 381.046 53.0099   1
   7   7  -2 45.7120 17.9054   4
   7   7  -2 54.5352 25.4264   1
  -7  -7   2 16.0156 22.1379   1
  -7  -7   2 52.4937 16.7937   4
   6   7  -2 91.7979 19.9480   4
   6   7  -2 119.909 26.4281   1
   6   7  -2 138.523 21.1989   4
  -6  -7   2 123.016 20.6262   4
  -6  -7   2 116.700 18.1470   4
   5   7  -2 1153.51 88.2798   1
   5   7  -2 1182.82 83.0767   4
   5   7  -2 1174.04 82.2183   4
  -5  -7   2 1145.53 82.3526   4
  -5  -7   2 1158.27 85.3824   1
  -5  -7   2 1236.51 81.2688   4
   4   7  -2 60.8926 16.2995   4
   4   7  -2 75.2531 19.9381   1
   4   7  -2 53.9025 15.7292   4
  -4  -7   2 72.7477 13.8664   4
  -4  -7   2 84.7072 17.1942   1
  -4  -7   2 47.7924 15.6892   4
   3   7  -2 531.447 39.6104   4
   3   7  -2 447.355 43.5324   1
  -3  -7   2 404.711 36.0209   4
  -3  -7   2 527.027 38.9550   4
  -3  -7   2 447.187 40.8117   1
   2   7  -2 351.236 36.6255   1
   2   7  -2 321.645 33.5095   1
   2   7  -2 386.266 33.3693   4
  -2  -7   2 425.585 32.3499   4
  -2  -7   2 477.970 34.4551   1
  -2  -7   2 386.148 29.7503   4
   1   7  -2 172.401 18.6834   1
   1   7  -2 154.408 17.7609   1
   1   7  -2 178.200 21.8631   4
  -1  -7   2 178.925 21.5291   1
   0   7  -2 844.467 58.8178   1
   0   7  -2 867.070 57.0115   4
   0   7  -2 785.023 59.0797   1
  -1   7  -2 26.3125 10.7636   1
  -1   7  -2 -2.8046 10.8198   1
  -2   7  -2 93.9123 13.7216   1
  -3   7  -2 59.5964 20.5771   3
  -4   7  -2 28.2888 21.5557   3
  -5   7  -2 5.17594 22.6384   3
  -6   7  -2 3.11152 23.9212   3
  -8   7  -2 170.252 23.2189   1
  -9   7  -2 -14.683 19.9092   1
  11   6  -2 -34.371 26.6452   1
  11   6  -2 55.2951 20.1377   4
 -11  -6   2 -14.888 36.3250   1
  10   6  -2 608.664 53.3589   4
  10   6  -2 586.934 63.0542   1
 -10  -6   2 572.144 66.5146   1
   9   6  -2 33.8508 24.9652   1
   9   6  -2 32.1548 19.0563   4
  -9  -6   2 40.6931 26.7546   1
   8   6  -2 330.604 38.3300   4
   8   6  -2 362.940 45.7869   1
  -8  -6   2 336.493 39.4909   1
  -8  -6   2 339.102 38.1098   4
   7   6  -2 30.3970 17.2148   4
   7   6  -2 53.3892 19.1433   4
   7   6  -2 50.6653 25.1867   1
  -7  -6   2 80.9395 23.9705   1
  -7  -6   2 66.9855 19.5589   4
  -7  -6   2 42.6351 18.2228   4
   6   6  -2 12.9181 14.8854   4
   6   6  -2 9.42000 17.2899   4
   6   6  -2 -7.0615 20.7477   1
  -6  -6   2 3.85724 18.8384   1
  -6  -6   2 16.8957 14.7229   4
   5   6  -2 227.601 30.6388   4
   5   6  -2 208.991 28.5996   1
   5   6  -2 252.947 33.9924   4
  -5  -6   2 273.449 31.5493   4
  -5  -6   2 294.526 28.9936   4
  -5  -6   2 305.277 35.6424   1
   4   6  -2 79.0283 18.5646   1
   4   6  -2 95.6656 16.1218   4
   4   6  -2 83.7783 14.9386   4
  -4  -6   2 87.2573 13.6749   4
  -4  -6   2 118.630 17.3934   1
  -4  -6   2 96.5830 15.7581   4
   3   6  -2 188.961 18.7780   4
   3   6  -2 182.586 18.7738   4
   3   6  -2 202.897 21.8886   1
  -3  -6   2 161.730 18.4618   4
  -3  -6   2 165.958 19.6530   4
  -3  -6   2 158.200 19.6885   1
   2   6  -2 893.920 62.3151   4
   2   6  -2 883.941 62.1213   4
   2   6  -2 925.906 65.2686   1
   2   6  -2 914.204 63.8996   1
  -2  -6   2 932.265 61.7785   4
  -2  -6   2 959.840 63.8613   1
  -2  -6   2 898.721 60.4731   4
   1   6  -2 37.0651 9.60032   4
   1   6  -2 18.8892 11.1493   1
   1   6  -2 24.6555 10.2591   1
  -1  -6   2 28.0473 9.62676   1
   0   6  -2 1870.80 122.234   4
   0   6  -2 1935.47 125.424   1
   0   6  -2 1890.24 125.483   1
  -1   6  -2 205.239 21.7836   1
  -1   6  -2 213.818 20.9116   1
  -3   6  -2 839.746 73.3039   3
  -4   6  -2 -7.4926 18.0581   3
  -5   6  -2 137.750 27.7423   3
  -6   6  -2 87.1280 26.8325   3
  -9   6  -2 31.7661 19.6046   1
  11   5  -2 29.7476 18.7993   4
 -11  -5   2 11.7437 33.6443   1
  10   5  -2 17.8860 17.8992   4
  10   5  -2 -39.134 22.5131   1
 -10  -5   2 -51.662 29.0324   1
   9   5  -2 195.809 28.8318   1
   9   5  -2 200.665 24.7376   4
  -9  -5   2 253.055 33.6593   1
   8   5  -2 40.7563 17.0084   4
   8   5  -2 27.5203 20.9906   1
  -8  -5   2 60.6602 17.7178   4
  -8  -5   2 -2.6558 23.7283   1
   7   5  -2 506.283 46.6339   4
   7   5  -2 447.756 51.0471   1
  -7  -5   2 414.142 46.0618   4
  -7  -5   2 396.456 53.3187   1
  -7  -5   2 551.010 45.6973   4
   6   5  -2 -9.1286 13.5197   4
   6   5  -2 42.5975 16.7119   4
   6   5  -2 -4.2412 18.9587   1
  -6  -5   2 6.65349 14.4072   4
  -6  -5   2 12.1591 18.8635   1
  -6  -5   2 -15.327 14.5895   4
   5   5  -2 1268.16 94.0052   4
   5   5  -2 1318.58 93.0739   4
   5   5  -2 1428.81 97.9060   1
  -5  -5   2 1469.06 97.3236   1
  -5  -5   2 1470.21 93.3451   4
   4   5  -2 22.8276 14.5611   1
   4   5  -2 36.3993 11.5212   4
   4   5  -2 30.4283 12.8066   4
  -4  -5   2 13.4707 12.1351   4
  -4  -5   2 11.5480 13.8918   1
  -4  -5   2 27.9763 10.7024   4
   3   5  -2 57.8517 12.3018   4
   3   5  -2 15.5191 13.6394   1
   3   5  -2 28.2768 12.5961   4
  -3  -5   2 27.7395 10.5735   4
  -3  -5   2 -1.9376 12.2609   4
  -3  -5   2 36.6396 12.7004   1
   2   5  -2 630.017 48.8112   1
   2   5  -2 665.136 46.7718   4
   2   5  -2 622.895 47.4659   1
   2   5  -2 613.050 46.1061   4
  -2  -5   2 709.226 47.7205   1
  -2  -5   2 744.288 46.4967   4
  -2  -5   2 642.608 44.6975   4
   1   5  -2 106.350 12.3731   1
   1   5  -2 106.367 11.7987   4
   1   5  -2 112.354 12.8671   1
   1   5  -2 98.3093 10.8807   4
  -1  -5   2 100.944 11.9641   1
   0   5  -2 129.455 16.8232   1
   0   5  -2 150.443 16.5902   1
  -3   5  -2 563.179 51.6175   3
  -4   5  -2 99.4486 20.6050   3
  -5   5  -2 176.366 27.8491   3
  -6   5  -2 362.098 49.3788   3
  -7   5  -2 89.3366 17.5040   1
  -9   5  -2 -6.1893 19.3260   1
 -10   5  -2 -5.2927 22.5108   1
  11   4  -2 -13.788 22.7538   1
  11   4  -2 24.7019 17.9936   4
 -11  -4   2 -51.271 31.4846   1
  10   4  -2 13.5195 17.1187   4
  10   4  -2 10.4941 22.6629   1
 -10  -4   2 27.0792 31.0960   1
   9   4  -2 8.13934 20.2161   1
   9   4  -2 12.6041 15.1603   4
  -9  -4   2 15.8846 25.3127   1
   8   4  -2 178.253 21.9729   4
   8   4  -2 150.578 24.0391   1
   8   4  -2 114.426 19.1051   4
  -8  -4   2 120.684 22.3476   4
  -8  -4   2 170.871 28.4276   1
   7   4  -2 19.1041 19.0870   1
   7   4  -2 13.6346 17.2230   4
  -7  -4   2 5.26921 16.0933   4
  -7  -4   2 15.2794 22.2527   1
  -7  -4   2 -1.4115 16.4886   4
   6   4  -2 611.862 53.1709   1
   6   4  -2 663.234 51.2952   4
  -6  -4   2 665.609 50.5876   4
  -6  -4   2 603.137 50.3866   4
  -6  -4   2 597.483 55.2417   1
   5   4  -2 32.2769 15.3179   1
   5   4  -2 32.8731 13.3625   4
   5   4  -2 38.5518 12.4178   4
  -5  -4   2 33.1610 12.1878   4
  -5  -4   2 46.8394 12.9030   4
  -5  -4   2 37.7886 15.2206   1
   4   4  -2 2332.66 147.267   4
   4   4  -2 2426.24 151.953   1
   4   4  -2 2223.64 147.662   4
  -4  -4   2 2154.68 151.164   1
  -4  -4   2 2221.25 146.920   4
   3   4  -2 38.7184 11.1658   1
   3   4  -2 23.3152 10.0539   4
   3   4  -2 47.6279 12.9220   1
   3   4  -2 36.3223 11.0024   4
  -3  -4   2 50.4487 10.0114   4
  -3  -4   2 41.9272 11.7045   1
  -3  -4   2 84.6208 11.7700   4
   2   4  -2 1045.18 75.2615   1
   2   4  -2 1108.65 76.5424   1
   2   4  -2 1151.56 73.7372   4
   2   4  -2 1072.69 73.5567   4
  -2  -4   2 1176.81 75.7594   1
  -2  -4   2 1189.99 73.5993   4
  -2  -4   2 1060.33 72.8178   4
   1   4  -2 340.589 25.2713   4
   1   4  -2 329.976 26.8297   1
   1   4  -2 306.314 24.2041   4
   1   4  -2 295.490 25.8272   1
  -1  -4   2 339.038 26.0146   1
  -1  -4   2 343.166 24.2456   1
   0   4  -2 1067.04 69.2091   1
   0   4  -2 1012.16 69.1944   1
  -3   4  -2 1020.66 83.9619   3
  -5   4  -2 -7.9619 17.8437   3
  -6   4  -2 540.054 56.9401   3
  -7   4  -2 289.754 32.5161   1
  -8   4  -2 71.8182 18.2936   1
  -9   4  -2 89.4014 21.3972   1
 -10   4  -2 -15.452 21.0892   1
  11   3  -2 64.6647 18.1825   4
 -11  -3   2 33.6787 31.1292   1
  10   3  -2 14.3680 15.8447   4
  10   3  -2 -0.8289 20.4960   1
 -10  -3   2 -5.0363 28.4730   1
   9   3  -2 380.517 41.6490   1
   9   3  -2 330.416 36.7283   4
   9   3  -2 340.735 36.2848   4
  -9  -3   2 284.148 38.0985   1
   8   3  -2 51.0701 17.1090   4
   8   3  -2 37.2844 19.9517   1
   8   3  -2 42.3730 15.7545   4
  -8  -3   2 49.5441 18.9597   4
  -8  -3   2 50.4549 24.4516   1
  -8  -3   2 7.80744 17.2461   4
   7   3  -2 779.355 59.1587   1
   7   3  -2 707.731 52.4256   4
   7   3  -2 702.955 54.1368   4
  -7  -3   2 724.430 61.5862   1
  -7  -3   2 590.413 55.1095   4
  -7  -3   2 636.245 54.6905   4
   6   3  -2 189.730 21.7243   4
   6   3  -2 185.740 23.3466   1
  -6  -3   2 185.270 21.4514   4
  -6  -3   2 177.097 24.8339   1
  -6  -3   2 181.945 20.7260   4
   5   3  -2 619.836 49.0973   4
   5   3  -2 766.765 51.1710   4
   5   3  -2 697.932 53.0102   1
  -5  -3   2 710.453 51.1311   4
  -5  -3   2 699.975 54.5857   1
  -5  -3   2 738.807 51.2832   4
   4   3  -2 73.2746 12.9509   4
   4   3  -2 67.5930 13.9041   1
  -4  -3   2 56.8622 12.4234   4
  -4  -3   2 39.4920 13.9145   1
   3   3  -2 399.839 31.4824   1
   3   3  -2 373.571 30.7481   4
   3   3  -2 379.162 32.9156   1
   3   3  -2 395.161 30.1656   4
  -3  -3   2 386.854 32.4249   1
  -3  -3   2 369.524 30.3693   4
   2   3  -2 239.818 21.9403   1
   2   3  -2 220.008 20.8418   4
   2   3  -2 240.777 20.9111   4
   2   3  -2 218.484 23.1005   1
  -2  -3   2 185.855 20.4020   1
  -2  -3   2 252.451 21.3138   4
  -2  -3   2 248.190 20.1857   4
  -2  -3   2 241.539 22.6491   1
   1   3  -2 2037.87 127.027   4
   1   3  -2 1884.92 130.233   1
   1   3  -2 2069.92 127.213   4
   1   3  -2 1973.32 130.490   1
  -1  -3   2 1990.08 129.805   1
  -1  -3   2 1881.90 126.540   4
  -1  -3   2 2008.81 130.351   1
  -1  -3   2 2043.98 126.936   4
   0   3  -2 806.960 60.3234   2
  -1   3  -2 713.350 54.7505   2
  -3   3  -2 2854.87 222.679   3
  -4   3  -2 677.076 58.7986   3
  -5   3  -2 285.823 23.9400   1
  -5   3  -2 239.534 37.0093   3
  -6   3  -2 193.204 28.4821   3
  -6   3  -2 157.227 17.4886   1
  -7   3  -2 161.012 20.1779   1
  -7   3  -2 181.500 21.9172   1
  -8   3  -2 -7.1867 17.1089   1
  -9   3  -2 19.9140 19.7538   1
 -10   3  -2 8.37793 21.7069   1
  11   2  -2 17.0726 15.7365   4
 -11  -2   2 -31.521 30.1245   1
  10   2  -2 150.886 21.7482   4
  10   2  -2 191.773 22.3089   4
  10   2  -2 183.996 25.3897   1
 -10  -2   2 252.364 35.1828   1
   9   2  -2 -2.8695 14.1476   4
   9   2  -2 29.8053 14.6304   4
   9   2  -2 34.9101 18.3472   1
  -9  -2   2 15.5584 25.2785   1
   8   2  -2 154.927 21.8226   4
   8   2  -2 190.759 24.5828   1
   8   2  -2 164.916 20.4465   4
  -8  -2   2 116.749 21.8981   4
  -8  -2   2 186.780 29.4825   1
  -8  -2   2 163.130 23.4747   4
   7   2  -2 34.3518 14.6941   4
   7   2  -2 81.0337 16.9121   4
   7   2  -2 62.5241 18.3948   1
  -7  -2   2 59.1792 22.0702   1
  -7  -2   2 69.1109 17.1181   4
  -7  -2   2 54.8268 16.9051   4
   6   2  -2 1726.10 101.230   4
   6   2  -2 1467.47 100.082   4
   6   2  -2 1400.69 104.019   1
  -6  -2   2 1395.49 105.615   1
  -6  -2   2 1551.65 101.796   4
  -6  -2   2 1529.63 101.204   4
   5   2  -2 252.560 26.3138   1
   5   2  -2 235.235 24.5581   4
  -5  -2   2 203.174 25.2461   4
  -5  -2   2 155.665 19.1531   4
  -5  -2   2 268.354 29.6609   1
   4   2  -2 4048.03 251.342   4
   4   2  -2 4003.35 257.476   1
   4   2  -2 3896.62 251.657   4
  -4  -2   2 4074.79 251.570   4
  -4  -2   2 3618.63 257.737   1
  -4  -2   2 3969.15 251.832   4
   3   2  -2 18.1100 10.5131   1
   3   2  -2 21.9087 9.55252   1
   3   2  -2 16.9722 9.34441   4
   3   2  -2 24.7064 9.03198   4
  -3  -2   2 30.0606 9.93521   1
  -3  -2   2 10.7727 11.2229   1
  -3  -2   2 22.2607 9.24571   4
   2   2  -2 925.119 58.3602   4
   2   2  -2 884.714 59.9743   1
   2   2  -2 926.974 58.0159   4
   2   2  -2 847.028 59.5129   1
  -2  -2   2 828.927 59.3435   1
  -2  -2   2 920.243 60.4162   1
  -2  -2   2 806.402 58.1313   4
  -2  -2   2 844.691 58.1347   4
   1   2  -2 80.1860 10.6761   1
   1   2  -2 95.8116 10.1617   4
   1   2  -2 114.836 13.9758   4
   1   2  -2 79.4975 11.1033   1
  -1  -2   2 99.8888 11.3355   1
  -1  -2   2 84.4121 10.2437   1
  -1  -2   2 76.1934 9.30403   4
  -1  -2   2 121.314 14.0554   4
   0   2  -2 2485.59 174.503   2
  -1   2  -2 603.841 48.0765   2
   1  -2   2 621.098 48.3268   2
  -2   2  -2 423.541 34.9952   3
  -2   2  -2 353.871 33.8065   2
   2  -2   2 360.760 34.0760   2
  -3   2  -2 142.842 21.2339   3
   3  -2   2 158.356 22.1181   2
  -5   2  -2 4.93734 15.1434   3
  -5   2  -2 -3.5999 8.60008   1
  -5   2  -2 7.55467 10.0933   1
   5  -2   2 -3.6181 10.6573   3
  -6   2  -2 157.527 19.8465   1
  -6   2  -2 166.654 17.7875   1
  -7   2  -2 32.3864 15.4347   1
  -7   2  -2 47.0158 17.5702   1
  -8   2  -2 15.6035 18.6014   1
  -9   2  -2 614.228 55.9637   1
 -10   2  -2 -22.664 22.0442   1
 -11   2  -2 93.7024 27.7123   1
  11   1  -2 120.862 17.8331   4
  11   1  -2 62.9835 17.1738   4
 -11  -1   2 61.6762 31.3639   1
  10   1  -2 8.15216 14.1064   4
  10   1  -2 4.64599 13.5435   4
  10   1  -2 -8.8017 17.0127   1
 -10  -1   2 -19.415 25.8096   1
   9   1  -2 573.381 48.6774   4
   9   1  -2 608.382 48.6655   4
   9   1  -2 667.865 52.5738   1
  -9  -1   2 691.440 61.3007   1
   8   1  -2 33.5346 17.4342   1
   8   1  -2 28.3854 14.6303   4
   8   1  -2 64.1598 16.6808   4
  -8  -1   2 54.1332 19.4909   4
  -8  -1   2 63.3283 24.1697   1
   7   1  -2 249.728 30.1263   4
   7   1  -2 284.409 34.3033   1
   7   1  -2 235.343 29.9584   4
  -7  -1   2 244.422 25.7948   4
  -7  -1   2 219.851 28.9808   1
  -7  -1   2 249.222 33.2180   4
   6   1  -2 1384.57 90.0293   4
   6   1  -2 1301.51 90.4058   4
   6   1  -2 1499.10 93.8528   1
  -6  -1   2 1346.89 91.6192   4
  -6  -1   2 1234.24 91.0163   4
  -6  -1   2 1335.19 95.3881   1
   5   1  -2 666.187 50.4523   4
   5   1  -2 752.627 50.0640   4
   5   1  -2 728.639 52.1844   1
  -5  -1   2 695.143 53.7398   1
  -5  -1   2 739.341 51.2402   4
  -5  -1   2 648.870 50.8737   4
   4   1  -2 932.338 63.4953   1
   4   1  -2 903.463 62.2254   4
  -4  -1   2 968.902 62.8995   4
  -4  -1   2 899.371 62.0120   4
  -4  -1   2 867.794 64.7520   1
   3   1  -2 1612.07 117.030   1
   3   1  -2 1731.96 117.266   1
   3   1  -2 1737.89 114.396   4
   3   1  -2 1743.60 114.646   4
  -3  -1   2 1835.48 114.988   4
  -3  -1   2 1840.03 118.125   1
  -3  -1   2 1712.94 117.243   1
  -3  -1   2 1973.10 114.822   4
   2   1  -2 634.356 45.7114   4
   2   1  -2 655.775 45.3054   4
   2   1  -2 654.211 46.7203   1
   2   1  -2 671.029 46.9279   1
  -2  -1   2 724.974 48.2818   1
  -2  -1   2 686.731 46.2235   4
  -2  -1   2 631.487 46.8236   1
   1   1  -2 5650.34 363.698   1
   1   1  -2 5685.40 355.495   4
   1   1  -2 5620.96 363.661   1
   1   1  -2 5697.76 355.466   4
  -1  -1   2 5626.48 355.474   4
  -1  -1   2 5793.14 363.764   1
  -1  -1   2 5314.59 363.610   1
  -1  -1   2 5494.16 355.401   4
   0  -1   2 27.6599 5.86827   2
  -1   1  -2 322.598 29.0179   2
   1  -1   2 368.659 28.9859   2
  -2   1  -2 306.237 26.1738   3
  -2   1  -2 224.064 26.2679   2
   2  -1   2 211.822 26.9586   2
  -3   1  -2 325.835 30.8475   3
   3  -1   2 321.699 30.2729   2
  -4   1  -2 4.67786 10.0727   3
  -4   1  -2 -5.4786 6.93323   1
  -4   1  -2 -8.7766 7.50714   1
   4  -1   2 8.17807 8.50025   3
   4  -1   2 4.89736 12.7257   2
  -5   1  -2 302.395 26.7432   1
  -5   1  -2 319.826 34.3077   3
  -5   1  -2 283.318 27.0203   1
   5  -1   2 233.097 33.1787   2
   5  -1   2 359.730 32.2594   3
  -6   1  -2 -11.839 13.1466   1
  -6   1  -2 2.78770 9.28447   4
  -6   1  -2 -9.1825 11.4545   1
   6  -1   2 10.5291 12.2889   3
   6  -1   2 29.5683 16.7873   2
  -7   1  -2 285.639 32.6824   1
  -7   1  -2 345.550 37.3322   1
  -8   1  -2 -9.5286 19.1823   1
  -9   1  -2 881.050 70.6943   1
 -10   1  -2 391.921 49.6611   1
 -11   1  -2 25.4604 26.1423   1
  11   0  -2 147.935 18.4522   4
 -11   0   2 140.344 32.3928   1
  10   0  -2 -17.572 13.9854   4
  10   0  -2 6.44148 13.3431   4
 -10   0   2 -11.327 25.1668   1
   9   0  -2 51.5822 14.3943   4
   9   0  -2 44.6736 13.9373   4
   9   0  -2 37.4169 16.1694   1
  -9   0   2 27.8741 23.9156   1
   8   0  -2 434.987 37.5553   4
   8   0  -2 345.216 36.1294   4
   8   0  -2 421.461 40.0193   1
  -8   0   2 385.728 43.6195   4
  -8   0   2 405.613 47.6121   1
   7   0  -2 6.00524 13.2686   4
   7   0  -2 23.1127 14.2703   1
   7   0  -2 -0.7622 11.6868   4
  -7   0   2 22.7133 19.2518   1
  -7   0   2 12.0657 15.6853   4
   6   0  -2 834.875 54.6278   4
   6   0  -2 699.497 56.8227   1
  -6   0   2 693.200 59.4257   1
  -6   0   2 841.740 56.5464   4
   5   0  -2 858.161 62.8523   4
   5   0  -2 956.039 62.1873   4
   5   0  -2 916.710 64.0650   1
  -5   0   2 940.931 62.9865   4
  -5   0   2 868.819 66.2495   1
  -5   0   2 974.699 64.1950   4
   4   0  -2 14.4503 9.75588   1
   4   0  -2 61.4660 9.72273   4
   4   0  -2 38.1850 10.4855   4
  -4   0   2 82.1236 12.4598   4
  -4   0   2 47.9227 12.6461   1
  -4   0   2 52.3071 9.66921   4
   3   0  -2 49.2943 10.0775   1
   3   0  -2 43.9236 9.54672   1
   3   0  -2 54.3192 9.82409   4
  -3   0   2 71.8742 10.9756   4
  -3   0   2 53.5737 9.86256   1
  -3   0   2 63.0536 9.77645   4
  -3   0   2 52.2116 11.5690   1
   2   0  -2 7.32850 8.44003   1
   2   0  -2 -14.776 8.06048   4
   2   0  -2 4.11674 8.58650   1
  -2   0   2 4.91627 8.25708   1
  -2   0   2 16.8436 8.84714   4
  -2   0   2 42.4098 8.85081   4
  -2   0   2 7.33290 9.58907   1
   1   0  -2 541.716 35.3929   4
   1   0  -2 528.954 36.3790   1
   1   0  -2 511.985 35.4702   4
   1   0  -2 577.133 36.6784   1
  -1   0   2 589.765 35.7843   4
  -1   0   2 499.861 36.6558   1
  -1   0   2 523.557 36.5696   1
   0   0  -2 622.696 41.3596   1
   0   0   2 631.600 40.2970   4
  -2   0  -2 4335.05 320.946   3
   2   0   2 3981.21 290.786   2
  -3   0  -2 1226.61 91.6071   1
  -3   0  -2 1515.67 109.852   3
  -3   0  -2 1311.98 91.6702   1
   3   0   2 1457.36 99.8574   2
   3   0   2 1457.08 109.589   3
  -4   0  -2 2.44516 5.91607   4
  -4   0  -2 9.66134 7.86028   1
  -4   0  -2 11.3208 7.31205   4
  -4   0  -2 14.0152 8.07497   1
  -4   0  -2 29.4833 11.3290   3
   4   0   2 19.5099 8.72645   3
   4   0   2 -3.3625 10.9971   2
  -5   0  -2 61.9355 11.4511   1
  -5   0  -2 143.650 17.2195   4
   5   0   2 31.9647 15.2007   2
  -6   0  -2 13.0213 11.6649   1
  -6   0  -2 18.5493 12.7624   1
  -6   0  -2 5.89338 11.1336   4
   6   0   2 8.66108 16.0113   2
   6   0   2 15.7964 11.9299   3
  -7   0  -2 0.78870 16.5618   1
  -7   0  -2 -6.3349 13.4037   4
  -7   0  -2 -6.6465 12.6051   1
   7   0   2 8.30074 18.4076   2
  -8   0  -2 100.941 22.1892   1
  -8   0  -2 78.4724 19.6087   4
  -9   0  -2 -4.7676 21.7773   1
 -10   0  -2 959.814 79.5469   1
 -11   0  -2 -0.7784 26.3865   1
 -11   1   2 6.28884 27.0318   1
 -10   1   2 125.076 29.3281   1
   9  -1  -2 141.252 18.7577   1
   9  -1  -2 115.799 17.5219   4
   9  -1  -2 135.329 16.4939   4
  -9   1   2 140.384 25.7085   1
   8  -1  -2 583.235 49.9832   1
   8  -1  -2 647.825 48.0988   4
   8  -1  -2 602.007 47.7618   4
  -8   1   2 664.126 57.6001   1
   7  -1  -2 -3.5977 11.6897   4
   7  -1  -2 7.01561 12.5670   4
   7  -1  -2 -2.6157 12.4380   1
  -7   1   2 3.62783 13.7620   4
  -7   1   2 -1.6136 17.6645   1
   6  -1  -2 139.172 17.3697   1
   6  -1  -2 200.637 22.6250   4
   6  -1  -2 170.988 16.9635   4
  -6   1   2 142.205 18.2768   4
  -6   1   2 154.562 20.7458   1
   5  -1  -2 15.1284 8.55466   4
   5  -1  -2 20.7780 10.0857   4
   5  -1  -2 30.1587 9.69742   1
  -5   1   2 13.0441 12.2503   1
  -5   1   2 -3.3299 9.86238   4
  -5   1   2 3.33723 11.3592   4
   4  -1  -2 151.784 18.3636   1
   4  -1  -2 165.400 17.4306   4
  -4   1   2 181.232 18.9491   4
  -4   1   2 143.266 15.4687   1
  -4   1   2 135.292 15.5463   4
  -4   1   2 137.622 16.0706   1
   3  -1  -2 2665.00 177.379   1
   3  -1  -2 2691.29 176.635   1
   3  -1  -2 2740.94 172.475   4
   3  -1  -2 2676.60 172.752   4
  -3   1   2 2920.25 173.185   4
  -3   1   2 2546.56 176.796   1
  -3   1   2 2511.04 172.637   4
  -3   1   2 2873.31 177.293   1
   2  -1  -2 138.194 16.0577   1
   2  -1  -2 102.380 11.8756   4
   2  -1  -2 110.489 12.1582   1
  -2   1   2 112.240 13.0811   1
  -2   1   2 133.792 12.3724   4
  -2   1   2 110.510 11.7242   1
  -2   1   2 131.416 12.2448   4
   1  -1  -2 1164.31 67.8185   4
   1  -1  -2 1110.07 69.3070   1
   1  -1  -2 1153.59 69.3942   1
  -1   1   2 917.626 69.3147   1
  -1   1   2 1004.56 67.7049   4
  -1   1   2 947.196 69.1947   1
   0  -1  -2 2740.05 168.055   4
   0  -1  -2 2687.43 171.765   1
   0  -1  -2 2755.72 171.966   1
   0   1   2 2625.04 167.865   4
   0   1   2 2411.09 171.718   1
  -1  -1  -2 61.9569 8.45492   1
  -1  -1  -2 62.7589 6.22020   4
  -1  -1  -2 44.4510 5.57118   4
  -1  -1  -2 43.3956 6.05157   1
  -1  -1  -2 49.4446 6.36447   1
   1   1   2 47.0403 5.83676   1
   1   1   2 58.9168 6.11904   4
  -2  -1  -2 -2.8680 6.55484   1
  -2  -1  -2 3.93645 6.39110   4
  -2  -1  -2 9.23006 8.16694   3
  -2  -1  -2 11.0757 6.85851   1
  -2  -1  -2 24.3529 6.03444   4
   2   1   2 -3.9134 5.76074   1
   2   1   2 19.8311 6.78499   4
   2   1   2 7.25476 7.23297   3
   2   1   2 -7.1256 7.72505   1
  -3  -1  -2 154.227 17.0571   4
  -3  -1  -2 128.286 17.6603   1
  -3  -1  -2 176.460 14.7291   4
  -3  -1  -2 168.036 17.4526   1
   3   1   2 167.781 15.4163   1
   3   1   2 204.293 18.3784   1
  -4  -1  -2 35.9424 9.03854   1
  -4  -1  -2 33.8120 8.40196   1
  -4  -1  -2 25.5416 8.09283   4
   4   1   2 67.6490 12.1435   2
   4   1   2 35.3046 8.25119   1
   4   1   2 34.4586 10.2231   3
  -5  -1  -2 1060.81 74.8683   1
  -5  -1  -2 1121.21 72.7963   4
  -5  -1  -2 1062.17 74.4813   1
   5   1   2 1013.54 74.0466   1
   5   1   2 1157.27 89.2745   3
   5   1   2 1155.29 81.8027   2
  -6  -1  -2 11.5352 12.7162   1
  -6  -1  -2 -1.2496 9.85460   4
  -6  -1  -2 -0.5706 10.6833   1
   6   1   2 6.87598 14.7991   2
   6   1   2 -17.148 9.79642   1
   6   1   2 -7.3432 11.9065   3
  -7  -1  -2 212.946 28.8667   1
  -7  -1  -2 220.039 28.2135   4
  -7  -1  -2 242.139 25.9127   1
   7   1   2 270.730 35.5354   2
   7   1   2 213.401 28.2854   1
  -8  -1  -2 40.0352 15.7692   4
  -8  -1  -2 70.8752 21.1701   1
   8   1   2 27.7705 13.6730   1
   8   1   2 48.9753 22.1742   2
  -9  -1  -2 -24.976 20.3571   1
 -10  -1  -2 48.1871 26.1979   1
 -11  -1  -2 40.7979 27.8809   1
 -11   2   2 77.7683 29.4875   1
 -10   2   2 -35.967 25.2430   1
  -9   2   2 84.9917 23.0128   1
   8  -2  -2 446.266 36.3698   4
   8  -2  -2 428.667 38.6954   1
   8  -2  -2 407.102 36.8567   4
  -8   2   2 473.856 45.9774   1
   7  -2  -2 163.646 17.3937   4
   7  -2  -2 138.170 16.7360   4
   7  -2  -2 142.302 17.6703   1
  -7   2   2 142.202 19.6068   4
  -7   2   2 116.246 21.8977   1
   6  -2  -2 8.59404 10.6396   1
   6  -2  -2 16.5591 10.6835   4
   6  -2  -2 10.6116 10.9949   4
   6  -2  -2 4.69115 16.5408   3
  -6   2   2 16.2515 13.1797   4
  -6   2   2 12.2562 14.7951   1
   5  -2  -2 486.392 34.4671   4
   5  -2  -2 514.750 34.7053   4
   5  -2  -2 499.205 35.4397   1
  -5   2   2 411.127 36.9639   4
  -5   2   2 408.096 37.3261   1
  -5   2   2 405.577 37.6137   1
  -5   2   2 454.909 35.9210   4
   4  -2  -2 -2.6665 9.02680   4
   4  -2  -2 -0.6569 7.70153   1
   4  -2  -2 7.72775 8.03454   4
  -4   2   2 35.6651 9.83888   4
  -4   2   2 -6.8556 9.69113   4
  -4   2   2 3.77779 8.91893   1
  -4   2   2 17.5177 10.9637   1
   3  -2  -2 494.876 31.7409   4
   3  -2  -2 407.550 32.0234   4
   3  -2  -2 479.708 32.7923   1
  -3   2   2 477.567 32.8684   4
  -3   2   2 382.378 32.8373   1
  -3   2   2 403.149 33.9617   1
  -3   2   2 425.522 32.6704   4
   2  -2  -2 279.098 23.5356   1
   2  -2  -2 344.997 22.7925   4
   2  -2  -2 310.803 23.2182   1
   2  -2  -2 254.751 23.0453   4
  -2   2   2 269.912 24.2895   1
  -2   2   2 284.482 24.2300   4
  -2   2   2 260.721 23.7800   1
  -2   2   2 267.439 23.6089   4
   1  -2  -2 266.278 19.8413   1
   1  -2  -2 220.392 18.9935   1
   1  -2  -2 235.410 18.4746   4
  -1   2   2 254.310 20.0465   4
  -1   2   2 180.082 20.3254   1
  -1   2   2 209.735 20.3538   4
  -1   2   2 162.414 19.0747   1
   0  -2  -2 5064.38 309.610   4
   0  -2  -2 4959.75 316.769   1
   0   2   2 4805.18 316.772   1
   0   2   2 5141.70 309.492   4
   0   2   2 4428.27 316.487   1
  -1  -2  -2 481.638 33.1838   1
  -1  -2  -2 446.556 32.0060   4
  -1  -2  -2 553.208 32.0459   4
  -1  -2  -2 506.630 33.1280   1
   1   2   2 452.342 33.1874   1
   1   2   2 427.585 32.6746   1
   1   2   2 441.593 32.9949   1
   1   2   2 464.243 33.2680   4
  -2  -2  -2 54.5267 8.78814   1
  -2  -2  -2 46.7599 8.33845   4
  -2  -2  -2 120.989 15.3287   3
  -2  -2  -2 65.9326 7.92840   4
  -2  -2  -2 61.5089 9.23869   1
   2   2   2 36.1879 7.97018   1
   2   2   2 57.8996 10.1731   1
   2   2   2 54.9886 9.25889   4
   2   2   2 36.7576 8.83139   3
   2   2   2 57.5330 8.77095   4
  -3  -2  -2 1006.92 62.5441   4
  -3  -2  -2 876.291 63.9580   1
  -3  -2  -2 957.774 64.3015   1
  -3  -2  -2 897.094 61.9133   4
   3   2   2 1084.29 64.9987   1
   3   2   2 1062.35 62.8931   4
   3   2   2 941.304 75.8943   3
   3   2   2 951.243 62.1177   4
   3   2   2 817.440 63.4066   1
  -4  -2  -2 9.97809 7.84368   1
  -4  -2  -2 -7.2525 6.85282   4
  -4  -2  -2 5.82723 8.52792   1
  -4  -2  -2 -3.2831 7.18791   4
   4   2   2 -2.4200 8.95719   3
   4   2   2 12.0769 8.03458   4
   4   2   2 -2.3145 8.98166   1
   4   2   2 -4.8141 7.67158   4
  -5  -2  -2 621.877 43.6127   1
  -5  -2  -2 617.725 42.6167   1
  -5  -2  -2 595.491 40.8762   4
  -5  -2  -2 589.572 41.9915   4
   5   2   2 491.049 50.6322   3
   5   2   2 590.098 40.7796   4
   5   2   2 571.254 40.5678   4
   5   2   2 525.179 42.7231   1
  -6  -2  -2 108.021 16.8317   1
  -6  -2  -2 113.580 15.1661   4
  -6  -2  -2 126.142 15.7903   1
   6   2   2 118.496 16.0317   1
   6   2   2 155.217 21.0200   3
   6   2   2 122.008 18.8147   2
   6   2   2 113.512 14.3129   4
   6   2   2 81.4471 13.3649   4
  -7  -2  -2 16.5441 13.4290   4
  -7  -2  -2 5.41704 17.3186   1
   7   2   2 14.6016 13.1098   1
   7   2   2 14.1252 11.7418   4
   7   2   2 36.6073 18.0471   2
   7   2   2 26.8589 11.4148   4
  -8  -2  -2 1362.31 98.7011   4
  -8  -2  -2 1519.79 104.914   1
   8   2   2 1424.56 101.078   1
   8   2   2 1519.92 110.034   2
  -9  -2  -2 42.2397 22.0312   1
   9   2   2 15.6637 15.6485   1
 -10  -2  -2 188.680 32.6837   1
 -11  -2  -2 -1.1323 28.9908   1
 -10   3   2 473.507 56.4845   1
  -9   3   2 83.4137 24.9220   1
   8  -3  -2 235.169 28.5654   1
  -8   3   2 207.005 28.3772   1
   7  -3  -2 247.374 24.4353   4
   7  -3  -2 200.108 20.9590   4
   7  -3  -2 237.600 28.0638   1
  -7   3   2 213.230 27.3963   1
  -7   3   2 173.971 22.6841   4
   6  -3  -2 19.3261 16.9492   3
   6  -3  -2 -4.3157 11.6106   4
   6  -3  -2 2.30764 10.3203   4
   6  -3  -2 -4.7090 10.4012   1
  -6   3   2 -4.7655 13.1159   4
  -6   3   2 -28.337 16.0028   1
   5  -3  -2 44.6301 10.2867   4
   5  -3  -2 33.4168 15.8578   3
   5  -3  -2 65.8974 11.8436   4
   5  -3  -2 72.4697 11.2366   1
  -5   3   2 46.5774 14.7147   1
  -5   3   2 47.4081 12.7493   4
  -5   3   2 42.7862 12.4354   1
   4  -3  -2 197.272 29.2280   3
   4  -3  -2 252.218 22.5504   1
   4  -3  -2 245.176 23.0157   4
   4  -3  -2 215.987 22.4910   4
  -4   3   2 265.062 25.5222   1
  -4   3   2 249.149 24.0844   1
  -4   3   2 269.494 24.6035   4
  -4   3   2 257.990 24.5297   4
   3  -3  -2 1172.51 73.0414   4
   3  -3  -2 1052.16 89.4441   3
   3  -3  -2 1165.44 73.1161   4
   3  -3  -2 1064.03 74.5095   1
  -3   3   2 1148.58 73.5330   4
  -3   3   2 1034.86 75.1103   1
  -3   3   2 1126.74 75.1523   1
  -3   3   2 1146.87 73.5176   4
   2  -3  -2 4487.23 274.535   1
   2  -3  -2 4214.88 274.365   1
   2  -3  -2 4045.37 267.969   4
   2  -3  -2 4543.28 268.295   4
  -2   3   2 4120.67 274.584   1
  -2   3   2 4124.22 268.312   4
  -2   3   2 3978.28 274.477   1
  -2   3   2 4232.84 268.182   4
   1  -3  -2 3252.08 205.273   1
   1  -3  -2 3522.38 200.810   4
   1  -3  -2 3002.74 200.560   4
   1  -3  -2 3010.96 205.232   1
  -1   3   2 3110.59 200.752   4
  -1   3   2 2942.66 200.612   4
  -1   3   2 3207.45 205.587   1
   0  -3  -2 31.3402 8.29019   1
   0  -3  -2 11.9880 8.50064   1
   0   3   2 -0.9915 7.16936   1
   0   3   2 4.76812 8.81426   4
   0   3   2 -5.0995 9.28819   1
   0   3   2 -8.0156 11.1067   4
  -1  -3  -2 234.640 20.6436   1
  -1  -3  -2 204.469 19.5364   4
  -1  -3  -2 204.032 18.5212   4
  -1  -3  -2 214.159 19.2273   1
   1   3   2 255.170 23.7410   4
   1   3   2 219.721 20.8311   4
   1   3   2 201.452 21.5967   1
   1   3   2 197.232 20.0951   1
  -2  -3  -2 2.58968 7.52055   1
  -2  -3  -2 2.06451 6.10637   4
  -2  -3  -2 -5.1925 6.81169   1
  -2  -3  -2 -7.1475 6.21157   4
   2   3   2 14.0782 8.51316   1
   2   3   2 -0.0889 5.98665   3
   2   3   2 2.37542 6.89340   1
   2   3   2 2.76242 7.65979   4
  -3  -3  -2 2520.80 159.988   4
  -3  -3  -2 2452.61 163.818   1
  -3  -3  -2 2500.04 163.556   1
  -3  -3  -2 2497.00 159.642   4
   3   3   2 2524.00 193.759   3
   3   3   2 2490.94 160.100   4
   3   3   2 2490.91 159.687   4
   3   3   2 2510.55 164.180   1
  -4  -3  -2 30.5525 8.86240   4
  -4  -3  -2 30.4892 8.90382   1
  -4  -3  -2 32.1809 9.39590   1
  -4  -3  -2 29.9342 8.31274   4
   4   3   2 41.9909 9.39927   4
   4   3   2 28.5857 10.8096   1
   4   3   2 32.7054 10.8519   3
   4   3   2 43.2580 9.51392   4
  -5  -3  -2 90.4303 11.9523   4
  -5  -3  -2 87.8286 13.7377   1
  -5  -3  -2 80.6521 11.6275   4
  -5  -3  -2 74.6237 12.4330   1
   5   3   2 88.4087 15.9898   3
   5   3   2 60.9960 11.6550   4
   5   3   2 78.0821 12.1661   4
   5   3   2 78.8363 14.3412   1
  -6  -3  -2 36.0665 14.6668   1
  -6  -3  -2 40.6768 11.6969   4
   6   3   2 23.5915 11.7610   4
   6   3   2 31.5048 11.9225   4
   6   3   2 32.2680 14.6314   1
   6   3   2 45.5678 15.9549   3
  -7  -3  -2 -13.119 12.4123   4
  -7  -3  -2 -17.360 16.0480   1
   7   3   2 -2.8816 11.5884   4
   7   3   2 -30.032 12.2153   4
   7   3   2 -15.207 14.6340   1
   7   3   2 -5.6982 16.7476   2
  -8  -3  -2 119.210 24.2232   1
  -8  -3  -2 107.778 18.9714   4
   8   3   2 145.478 17.1213   4
   8   3   2 93.3348 17.0892   4
   8   3   2 133.152 20.4953   1
  -9  -3  -2 186.107 27.0051   1
   9   3   2 100.209 16.2617   4
   9   3   2 114.745 20.0829   1
   9   3   2 101.976 16.2488   4
 -10  -3  -2 11.0942 25.5892   1
 -11  -3  -2 265.433 39.0500   1
 -10   4   2 -0.8713 25.3559   1
  -9   4   2 20.9274 23.7054   1
  -8   4   2 17.0693 19.7798   1
   7  -4  -2 1105.32 80.3097   1
  -7   4   2 1227.02 85.2062   1
   6  -4  -2 214.303 24.7938   1
  -6   4   2 225.205 23.3166   4
  -6   4   2 183.931 23.9213   1
   5  -4  -2 387.085 31.3970   1
   5  -4  -2 353.389 41.2973   3
  -5   4   2 333.518 34.0980   1
  -5   4   2 385.699 34.5024   4
  -5   4   2 421.291 35.7647   1
   4  -4  -2 52.9989 10.8679   4
   4  -4  -2 32.6556 8.71923   4
   4  -4  -2 32.1968 8.97468   1
   4  -4  -2 50.3180 13.7797   3
  -4   4   2 -2.1451 11.5308   1
  -4   4   2 -4.1186 11.0795   4
  -4   4   2 -0.2359 10.3993   1
   3  -4  -2 182.661 21.2743   4
   3  -4  -2 196.836 19.5969   1
   3  -4  -2 174.897 24.2592   3
   3  -4  -2 200.398 18.8135   4
  -3   4   2 162.751 19.7792   1
  -3   4   2 181.067 21.3485   1
  -3   4   2 194.720 22.1793   4
  -3   4   2 171.138 20.2139   4
   2  -4  -2 468.222 31.5489   4
   2  -4  -2 440.783 32.3964   4
   2  -4  -2 429.230 32.1581   4
   2  -4  -2 446.835 32.3223   1
   2  -4  -2 414.655 37.6559   3
  -2   4   2 409.643 33.4333   1
  -2   4   2 432.819 32.8275   1
  -2   4   2 414.553 32.3330   4
  -2   4   2 466.525 32.8736   4
   1  -4  -2 12.7976 8.23660   1
   1  -4  -2 9.08134 7.93301   4
   1  -4  -2 -5.9830 7.69913   1
   1  -4  -2 10.5796 7.44282   4
  -1   4   2 -16.439 8.29502   1
  -1   4   2 -0.7957 7.29217   1
  -1   4   2 -3.5956 11.1563   4
  -1   4   2 1.15296 7.93991   4
   0  -4  -2 1045.02 69.7118   4
   0  -4  -2 1023.26 69.7733   4
   0  -4  -2 1075.55 71.7819   1
   0  -4  -2 1179.18 71.3635   1
   0   4   2 1052.06 72.0542   1
   0   4   2 987.396 71.3033   1
   0   4   2 1145.52 70.7145   4
   0   4   2 1019.39 70.2682   4
  -1  -4  -2 720.943 45.3214   1
  -1  -4  -2 719.453 43.9491   4
  -1  -4  -2 641.052 44.7725   1
   1   4   2 650.991 46.2658   1
   1   4   2 651.434 44.5295   4
   1   4   2 603.442 44.1895   4
   1   4   2 551.320 45.0875   1
  -2  -4  -2 115.325 11.8697   1
  -2  -4  -2 89.2284 10.5143   4
  -2  -4  -2 129.446 11.9928   1
  -2  -4  -2 109.497 10.5266   4
   2   4   2 85.8461 11.0060   1
   2   4   2 85.9605 12.2433   1
   2   4   2 86.3133 10.9245   4
   2   4   2 101.159 11.2320   4
  -3  -4  -2 30.5566 8.21198   4
  -3  -4  -2 32.1105 7.91407   4
  -3  -4  -2 34.6485 8.82529   1
  -3  -4  -2 32.7179 8.80232   1
   3   4   2 35.9616 9.49312   3
   3   4   2 38.4404 10.8441   1
   3   4   2 24.6587 9.31557   4
  -4  -4  -2 24.8297 8.83176   4
  -4  -4  -2 8.41844 10.0278   1
  -4  -4  -2 26.4927 8.30819   4
   4   4   2 6.50449 9.80160   4
   4   4   2 16.0336 10.2041   4
   4   4   2 7.74138 11.9785   1
   4   4   2 26.8179 11.3289   3
  -5  -4  -2 324.847 27.5715   4
  -5  -4  -2 321.882 30.1406   1
  -5  -4  -2 300.274 28.2496   4
   5   4   2 352.467 28.6968   4
   5   4   2 299.633 34.4133   3
   5   4   2 338.675 32.0449   1
   5   4   2 348.562 28.7015   4
  -6  -4  -2 236.805 24.3023   1
  -6  -4  -2 224.251 21.8882   4
  -6  -4  -2 219.221 21.8651   4
   6   4   2 220.344 21.3937   4
   6   4   2 231.348 32.4230   3
   6   4   2 239.786 25.3296   1
   6   4   2 211.933 26.9815   4
  -7  -4  -2 1.15366 12.6128   4
  -7  -4  -2 -3.0844 16.3860   1
   7   4   2 1.43351 12.5512   4
   7   4   2 -18.764 16.3143   1
   7   4   2 7.19765 13.5193   4
  -8  -4  -2 422.851 42.7825   4
  -8  -4  -2 505.999 48.5860   1
   8   4   2 360.400 39.7762   4
   8   4   2 454.071 38.4762   4
   8   4   2 432.420 43.4357   1
  -9  -4  -2 7.30734 21.1186   1
   9   4   2 0.51845 17.2705   1
   9   4   2 -1.0979 13.6152   4
   9   4   2 2.25961 12.6545   4
 -10  -4  -2 5.03303 26.2889   1
  10   4   2 -11.324 13.6009   4
  10   4   2 17.8933 13.7711   4
 -11  -4  -2 -4.8380 28.4678   1
 -10   5   2 61.8210 26.4526   1
  -9   5   2 -9.7208 22.5586   1
  -8   5   2 6.48972 19.3166   1
   7  -5  -2 55.5146 14.0156   1
  -7   5   2 55.4995 19.2716   1
   6  -5  -2 426.144 37.8395   1
  -6   5   2 504.327 42.9970   4
  -6   5   2 417.984 42.4316   1
   5  -5  -2 73.1034 12.9681   1
   5  -5  -2 38.3344 15.8763   3
  -5   5   2 61.2882 14.6752   1
  -5   5   2 60.6803 15.5696   4
  -5   5   2 58.6635 14.7778   1
   4  -5  -2 3839.40 315.288   3
   4  -5  -2 4026.07 265.084   1
  -4   5   2 4149.14 259.743   4
  -4   5   2 4186.71 265.891   1
  -4   5   2 4103.75 265.695   1
   3  -5  -2 55.1147 11.4223   3
   3  -5  -2 72.9211 11.2017   4
   3  -5  -2 61.5770 9.12333   4
  -3   5   2 56.8546 10.8789   4
  -3   5   2 37.3499 11.7467   1
  -3   5   2 38.8635 10.5773   1
   2  -5  -2 590.707 42.9020   1
   2  -5  -2 570.185 48.4028   3
   2  -5  -2 581.863 41.7996   4
   2  -5  -2 591.624 41.0463   4
  -2   5   2 641.059 43.6124   4
  -2   5   2 577.433 43.3844   1
  -2   5   2 548.596 42.1832   1
  -2   5   2 597.587 41.7193   4
   1  -5  -2 783.663 50.1211   1
   1  -5  -2 816.935 49.0969   4
   1  -5  -2 692.165 49.2582   4
  -1   5   2 634.933 51.1224   1
  -1   5   2 673.152 50.1531   1
  -1   5   2 677.753 49.9086   4
  -1   5   2 730.885 50.6439   4
   0  -5  -2 862.190 59.2128   4
   0  -5  -2 935.831 60.7374   1
   0  -5  -2 959.430 58.8853   4
   0   5   2 929.223 61.4518   1
   0   5   2 955.429 60.3327   4
   0   5   2 839.276 60.6758   1
   0   5   2 865.918 59.3999   4
   0   5   2 858.697 59.5705   4
   0   5   2 798.278 60.4834   1
  -1  -5  -2 430.492 33.8629   4
  -1  -5  -2 489.524 34.8744   1
   1   5   2 464.674 34.4425   4
   1   5   2 482.390 35.0718   4
   1   5   2 468.814 34.9686   1
   1   5   2 514.262 36.8703   1
  -2  -5  -2 530.386 40.8661   4
  -2  -5  -2 613.463 42.3597   1
   2   5   2 562.281 43.4668   1
   2   5   2 637.989 42.0509   4
   2   5   2 606.835 41.4882   4
  -3  -5  -2 536.798 41.6031   4
  -3  -5  -2 614.498 43.2724   1
  -3  -5  -2 590.690 41.6989   4
   3   5   2 608.270 44.9959   1
   3   5   2 635.649 42.6319   4
   3   5   2 557.105 43.3900   4
  -4  -5  -2 1518.79 97.5859   1
  -4  -5  -2 1528.80 94.6275   4
  -4  -5  -2 1324.07 94.8615   4
   4   5   2 1448.42 98.8716   1
   4   5   2 1416.57 95.4442   4
  -5  -5  -2 92.8531 15.0776   1
  -5  -5  -2 76.0243 12.7502   4
  -5  -5  -2 91.7994 13.0851   4
   5   5   2 96.0529 16.9941   3
   5   5   2 76.7640 16.6463   1
   5   5   2 89.9237 14.1404   4
   5   5   2 77.2269 13.6955   4
  -6  -5  -2 93.2013 17.5848   1
  -6  -5  -2 75.1975 14.5238   4
  -6  -5  -2 84.7092 14.5765   4
   6   5   2 76.2142 15.6565   4
   6   5   2 85.9948 18.7172   3
   6   5   2 60.4901 15.1323   4
   6   5   2 59.2873 18.7166   1
  -7  -5  -2 137.737 18.9335   4
  -7  -5  -2 158.664 22.6224   1
  -7  -5  -2 146.039 18.5221   4
   7   5   2 128.460 22.5568   1
   7   5   2 120.724 19.5034   4
   7   5   2 174.070 25.0178   3
   7   5   2 153.269 19.3501   4
  -8  -5  -2 259.625 30.6467   1
   8   5   2 247.525 28.4863   1
   8   5   2 228.795 29.9153   4
   8   5   2 256.184 33.6030   4
  -9  -5  -2 241.398 31.0452   1
   9   5   2 179.032 20.8588   4
   9   5   2 159.120 25.2346   1
   9   5   2 161.716 21.3875   4
 -10  -5  -2 6.82093 25.8765   1
  10   5   2 -11.409 19.4136   1
  10   5   2 -26.249 13.4746   4
  10   5   2 4.69076 14.8081   4
 -11  -5  -2 302.714 39.5442   1
  11   5   2 145.341 22.0730   4
  11   5   2 184.274 22.0207   4
  -9   6   2 60.5271 24.7793   1
  -8   6   2 -28.914 19.4396   1
  -7   6   2 172.780 24.0531   1
   6  -6  -2 99.7671 15.7823   1
  -6   6   2 87.1993 19.3723   1
   5  -6  -2 48.0173 13.3329   1
   5  -6  -2 41.1638 15.3426   3
  -5   6   2 16.5165 14.2047   4
  -5   6   2 49.6429 17.6703   1
   4  -6  -2 265.852 33.4727   3
   4  -6  -2 397.029 31.5623   1
  -4   6   2 367.065 33.9231   1
  -4   6   2 247.505 30.0838   1
  -4   6   2 300.810 32.1325   4
   3  -6  -2 142.515 16.5747   1
   3  -6  -2 126.794 20.2848   3
   3  -6  -2 114.601 14.2407   4
  -3   6   2 128.642 16.2445   1
  -3   6   2 136.303 15.9643   1
  -3   6   2 153.174 16.5833   4
   2  -6  -2 599.462 40.0154   4
   2  -6  -2 515.003 41.5500   1
   2  -6  -2 627.483 40.5062   4
  -2   6   2 522.939 42.9959   1
  -2   6   2 588.355 43.4561   4
  -2   6   2 525.147 42.0521   1
   1  -6  -2 1818.14 114.669   1
   1  -6  -2 1706.91 112.033   4
   1  -6  -2 1790.56 111.676   4
  -1   6   2 1571.33 114.559   1
  -1   6   2 1648.38 112.403   4
  -1   6   2 1791.10 112.796   4
  -1   6   2 1759.97 115.550   1
   0  -6  -2 932.713 56.9938   1
   0  -6  -2 774.040 56.0180   4
   0  -6  -2 911.550 55.3091   4
   0   6   2 779.187 57.2347   1
   0   6   2 770.442 56.3164   4
   0   6   2 914.814 57.2578   4
   0   6   2 728.814 56.2147   4
   0   6   2 808.371 58.0392   1
   0   6   2 748.814 57.0146   1
  -1  -6  -2 1990.84 127.599   4
  -1  -6  -2 2089.93 128.178   4
  -1  -6  -2 1966.48 130.833   1
   1   6   2 1972.12 128.357   4
   1   6   2 1938.83 132.080   1
   1   6   2 1927.28 128.429   4
  -2  -6  -2 26.1933 10.4824   1
  -2  -6  -2 39.9215 8.84768   4
   2   6   2 18.7555 10.3291   4
   2   6   2 24.2312 10.1570   4
   2   6   2 -6.9478 11.9425   1
  -3  -6  -2 563.046 42.9487   1
  -3  -6  -2 560.304 40.9933   4
  -3  -6  -2 560.521 41.2233   4
   3   6   2 574.460 43.1038   4
   3   6   2 579.123 42.5475   4
   3   6   2 584.868 45.3460   1
  -4  -6  -2 20.4028 11.1955   1
  -4  -6  -2 16.9266 9.49632   4
  -4  -6  -2 13.7745 9.37752   4
   4   6   2 -6.4954 11.4972   4
   4   6   2 -17.311 13.8514   1
   4   6   2 -3.6729 10.8971   4
  -5  -6  -2 665.885 49.1967   4
  -5  -6  -2 765.799 52.1791   1
  -5  -6  -2 646.104 48.4659   4
   5   6   2 663.290 54.8598   1
   5   6   2 646.794 51.2566   4
  -6  -6  -2 15.4660 12.9239   4
  -6  -6  -2 8.59455 11.9506   4
  -6  -6  -2 20.6249 15.6743   1
   6   6   2 10.9874 15.0343   4
   6   6   2 16.8677 16.8434   3
   6   6   2 -5.0720 17.3523   1
   6   6   2 5.81748 13.9905   4
  -7  -6  -2 114.185 17.3325   4
  -7  -6  -2 107.106 17.7341   4
  -7  -6  -2 141.761 22.1238   1
   7   6   2 123.700 18.9346   4
   7   6   2 117.789 23.6169   3
   7   6   2 107.106 19.6032   4
   7   6   2 91.1087 23.0347   1
  -8  -6  -2 3.09433 18.9507   1
   8   6   2 3.69045 16.1496   4
   8   6   2 -3.1026 18.8479   1
   8   6   2 -3.1347 14.3642   4
  -9  -6  -2 176.820 27.0008   1
   9   6   2 106.678 19.4997   4
   9   6   2 96.9938 22.8991   1
   9   6   2 91.5595 17.5866   4
 -10  -6  -2 37.6350 26.0319   1
  10   6   2 -11.706 19.9784   1
  10   6   2 -12.319 15.9098   4
  10   6   2 1.07071 16.3953   4
 -11  -6  -2 7.55470 30.0033   1
  11   6   2 62.5972 17.6007   4
  -9   7   2 2.29967 24.7213   1
  -8   7   2 13.7789 21.8314   1
  -7   7   2 -25.195 20.3022   1
  -6   7   2 1068.06 79.2428   1
   5  -7  -2 42.0597 14.7390   1
   5  -7  -2 7.06449 14.6375   3
  -5   7   2 49.3691 17.4867   1
  -5   7   2 9.88642 14.7658   4
   4  -7  -2 556.179 42.3774   1
  -4   7   2 453.957 42.5073   1
  -4   7   2 516.777 42.7384   4
  -4   7   2 601.922 45.8017   1
   3  -7  -2 -1.3900 11.4565   1
  -3   7   2 2.34607 13.4478   1
  -3   7   2 -1.5473 11.8040   1
  -3   7   2 -0.1992 14.8409   4
   2  -7  -2 169.029 15.6500   4
   2  -7  -2 146.043 18.0845   1
   2  -7  -2 157.774 16.0463   4
  -2   7   2 164.119 18.9355   1
  -2   7   2 154.167 20.2695   4
  -2   7   2 156.225 17.7038   1
   1  -7  -2 27.2555 10.5435   1
   1  -7  -2 -1.7761 8.58101   4
   1  -7  -2 11.9682 9.19381   4
  -1   7   2 -1.7721 9.62278   1
  -1   7   2 -9.6386 11.9651   1
  -1   7   2 15.1210 13.8482   4
   0  -7  -2 257.751 24.8310   4
   0  -7  -2 286.098 23.4670   4
   0  -7  -2 250.363 25.0104   1
   0   7   2 256.414 29.5017   1
   0   7   2 237.976 25.9989   4
   0   7   2 243.689 25.8147   4
  -1  -7  -2 30.8447 9.72219   4
  -1  -7  -2 29.6472 9.37754   4
  -1  -7  -2 18.8036 10.3565   1
   1   7   2 7.87774 13.5563   1
   1   7   2 -1.8161 11.1910   4
   1   7   2 6.39880 10.6433   4
  -2  -7  -2 1950.44 132.957   1
  -2  -7  -2 1972.57 129.774   4
  -2  -7  -2 2013.91 129.690   4
   2   7   2 2092.01 134.478   1
   2   7   2 2155.60 130.586   4
   2   7   2 1854.10 130.157   4
  -3  -7  -2 71.9016 12.0123   4
  -3  -7  -2 56.4569 13.6354   1
   3   7   2 69.8099 13.8632   4
   3   7   2 69.0544 13.6438   4
   3   7   2 75.6635 15.9853   1
  -4  -7  -2 276.905 29.7516   4
  -4  -7  -2 367.585 29.7363   4
   4   7   2 302.488 32.0537   4
   4   7   2 341.349 33.8228   4
   4   7   2 383.714 38.0090   1
  -5  -7  -2 10.4206 11.4756   4
  -5  -7  -2 -3.2676 11.6019   4
  -5  -7  -2 5.35602 14.1283   1
   5   7   2 -13.387 17.9038   1
   5   7   2 2.65000 15.2648   4
  -6  -7  -2 9.73223 12.8221   4
  -6  -7  -2 32.8958 14.4272   4
  -6  -7  -2 42.3633 17.6017   1
   6   7   2 7.27250 16.6094   4
   6   7   2 26.2449 19.7028   1
  -7  -7  -2 123.682 19.4845   4
  -7  -7  -2 127.631 18.3600   4
  -7  -7  -2 166.336 23.6949   1
   7   7   2 144.640 20.4365   4
   7   7   2 168.951 25.5823   1
   7   7   2 106.402 21.4382   4
   7   7   2 113.234 23.7257   3
  -8  -7  -2 18.4506 19.0619   1
   8   7   2 -6.8904 16.7749   4
   8   7   2 8.96494 19.8382   1
   8   7   2 14.9394 14.6663   4
  -9  -7  -2 329.197 35.3196   1
   9   7   2 240.223 32.0440   1
   9   7   2 251.378 28.2426   4
 -10  -7  -2 185.954 32.2614   1
  10   7   2 125.948 26.1846   1
  10   7   2 142.527 22.8831   4
 -11  -7  -2 -7.2119 29.9296   1
  11   7   2 -2.4910 18.1997   4
  -8   8   2 61.4664 23.8592   1
  -7   8   2 -6.9736 20.5848   1
  -6   8   2 94.0212 21.2758   1
   5  -8  -2 89.6982 16.6021   1
  -5   8   2 116.194 20.2245   1
   4  -8  -2 111.706 16.8478   1
  -4   8   2 76.3736 17.3489   4
  -4   8   2 118.126 20.0595   1
   3  -8  -2 132.666 17.9470   1
  -3   8   2 120.595 20.4684   4
  -3   8   2 130.499 19.5799   1
   2  -8  -2 9.11656 11.9239   1
  -2   8   2 1.21503 14.7512   1
  -2   8   2 6.96646 16.8788   4
   1  -8  -2 778.797 52.2578   1
   1  -8  -2 653.319 49.8018   4
   1  -8  -2 755.237 50.6242   4
  -1   8   2 735.027 55.1188   1
  -1   8   2 613.361 54.3401   4
   0  -8  -2 179.313 23.9374   4
   0  -8  -2 174.745 19.0573   1
   0  -8  -2 189.637 23.6391   4
   0   8   2 183.348 19.4815   4
   0   8   2 161.642 22.3226   1
  -1  -8  -2 663.676 52.6326   1
  -1  -8  -2 758.346 50.9434   4
  -1  -8  -2 713.825 51.1700   4
   1   8   2 706.985 51.9981   4
   1   8   2 742.645 53.7234   4
   1   8   2 697.298 56.0924   1
  -2  -8  -2 3.61843 10.1645   4
  -2  -8  -2 6.03411 12.3351   1
  -2  -8  -2 -3.0424 10.4630   4
   2   8   2 -29.327 12.5878   4
   2   8   2 -21.211 11.8251   4
   2   8   2 -41.129 14.8758   1
  -3  -8  -2 9.04592 11.4808   4
  -3  -8  -2 10.2532 11.2061   4
  -3  -8  -2 7.61158 13.8279   1
   3   8   2 31.9105 16.6366   1
   3   8   2 9.75959 13.2708   4
   3   8   2 -0.2397 13.6102   4
  -4  -8  -2 46.5107 14.8874   1
  -4  -8  -2 26.8064 12.6539   4
   4   8   2 16.7286 16.3872   4
   4   8   2 -20.927 18.7444   1
   4   8   2 5.34416 14.3597   4
  -5  -8  -2 120.867 19.2357   1
  -5  -8  -2 93.6376 15.9873   4
  -5  -8  -2 100.585 17.1072   4
   5   8   2 99.2181 19.1183   4
   5   8   2 97.2783 18.5393   4
   5   8   2 158.235 25.0274   1
  -6  -8  -2 41.9414 17.8072   1
  -6  -8  -2 7.14467 13.0564   4
  -6  -8  -2 4.55195 14.1219   4
   6   8   2 3.16810 21.7839   1
   6   8   2 53.0602 18.2747   4
  -7  -8  -2 459.783 40.3147   4
  -7  -8  -2 449.063 45.1401   1
   7   8   2 451.255 42.3066   4
   7   8   2 352.866 48.1746   3
   7   8   2 498.876 44.9295   4
   7   8   2 527.197 49.4854   1
  -8  -8  -2 93.4973 22.4587   1
   8   8   2 107.580 24.5875   1
   8   8   2 87.1991 20.2799   4
  -9  -8  -2 319.571 34.1062   1
   9   8   2 200.916 27.4640   4
   9   8   2 204.284 31.0851   1
 -10  -8  -2 48.1269 27.4531   1
  10   8   2 -34.758 22.6716   1
  10   8   2 -4.3405 19.0055   4
  -8   9   2 158.586 28.3513   1
  -7   9   2 -18.777 21.2807   1
  -6   9   2 13.9184 21.0278   1
  -5   9   2 164.771 23.3649   1
  -4   9   2 36.6732 17.6125   1
   3  -9  -2 38.7010 14.1587   1
  -3   9   2 14.1900 19.9606   4
  -3   9   2 -1.2394 18.2445   1
   2  -9  -2 11.5893 13.6655   1
  -2   9   2 9.75259 17.2386   1
  -2   9   2 -26.234 18.8186   4
   1  -9  -2 24.0866 11.2519   4
   1  -9  -2 42.8244 14.3705   1
   1  -9  -2 25.4050 12.8364   4
  -1   9   2 30.4405 16.5033   1
  -1   9   2 18.7664 21.5194   4
   0  -9  -2 1137.73 72.3293   4
   0  -9  -2 1146.10 74.7354   1
   0  -9  -2 943.726 72.8420   4
   0   9   2 1024.13 78.5195   1
   0   9   2 1021.94 74.8469   4
  -1  -9  -2 82.5228 14.4874   4
  -1  -9  -2 69.3275 14.2491   4
  -1  -9  -2 82.9455 15.9196   1
   1   9   2 92.2862 17.5593   4
   1   9   2 79.1233 20.4191   1
  -2  -9  -2 399.959 35.9878   4
  -2  -9  -2 415.947 35.9997   4
  -2  -9  -2 452.254 39.0336   1
   2   9   2 403.384 43.5685   1
   2   9   2 357.241 39.5801   4
   2   9   2 427.409 37.8753   4
  -3  -9  -2 4.54871 12.1038   4
  -3  -9  -2 10.5875 14.7849   1
  -3  -9  -2 3.37633 12.7057   4
   3   9   2 -2.2189 15.2938   4
   3   9   2 12.0896 15.8826   4
   3   9   2 -22.022 19.7952   1
  -4  -9  -2 489.583 42.2940   4
  -4  -9  -2 493.384 44.1537   4
  -4  -9  -2 563.661 46.1933   1
   4   9   2 545.248 45.8926   4
   4   9   2 513.219 51.7683   1
   4   9   2 557.529 47.6413   4
  -5  -9  -2 91.8193 19.6312   1
  -5  -9  -2 111.169 17.4969   4
   5   9   2 49.6630 26.1086   1
   5   9   2 109.337 21.2059   4
   5   9   2 53.6037 19.2449   4
  -6  -9  -2 34.8800 14.7962   4
  -6  -9  -2 41.5490 17.7685   1
  -6  -9  -2 26.1572 14.3459   4
   6   9   2 16.1466 18.5324   4
   6   9   2 20.4649 22.7663   1
  -7  -9  -2 6.25944 17.7957   1
  -7  -9  -2 10.3678 15.1799   4
   7   9   2 21.0846 22.0030   1
   7   9   2 18.2722 18.5058   4
  -8  -9  -2 317.361 43.1016   1
   8   9   2 314.799 40.6478   4
   8   9   2 295.716 35.5213   1
  -9  -9  -2 12.8109 23.4915   1
   9   9   2 -17.082 19.7467   4
   9   9   2 -6.5629 23.7266   1
 -10  -9  -2 192.473 32.8361   1
  10   9   2 118.197 25.0569   4
  10   9   2 157.453 31.2841   1
  -7  10   2 56.2300 23.2982   1
  -6  10   2 137.211 25.5716   1
  -5  10   2 22.3484 20.6393   1
  -4  10   2 4.76731 18.6161   1
  -3  10   2 196.189 25.2106   1
   2 -10  -2 107.868 17.5179   1
  -2  10   2 92.0730 21.2322   1
   1 -10  -2 227.141 30.5376   1
  -1  10   2 225.086 28.5304   1
   0 -10  -2 159.379 19.8612   1
   0 -10  -2 154.178 18.5643   4
   0 -10  -2 148.606 18.7361   4
   0  10   2 144.725 21.6616   4
   0  10   2 95.1972 24.3542   1
   0  10   2 97.9526 27.0025   4
  -1 -10  -2 9.71827 15.8228   1
  -1 -10  -2 -7.6789 13.8070   4
  -1 -10  -2 -7.8242 14.8586   4
   1  10   2 0.97703 17.6838   4
   1  10   2 -27.744 19.5974   1
  -2 -10  -2 28.4904 14.5212   4
  -2 -10  -2 37.8271 14.4542   4
  -2 -10  -2 5.76557 16.3919   1
   2  10   2 17.8152 17.7894   4
   2  10   2 -15.447 19.6666   1
  -3 -10  -2 99.6803 17.3101   4
  -3 -10  -2 115.372 17.4014   4
  -3 -10  -2 76.9549 18.9264   1
   3  10   2 111.225 23.8840   1
   3  10   2 116.929 19.6504   4
   3  10   2 102.755 20.0217   4
  -4 -10  -2 24.3759 14.7066   4
  -4 -10  -2 51.1116 17.7592   1
  -4 -10  -2 41.5854 15.0054   4
   4  10   2 47.1872 18.2428   4
   4  10   2 22.0586 22.7221   1
   4  10   2 5.16398 17.2159   4
  -5 -10  -2 711.639 56.6663   1
  -5 -10  -2 632.771 52.7445   4
  -5 -10  -2 766.611 55.2871   4
   5  10   2 746.875 58.2030   4
   5  10   2 691.369 64.0105   1
  -6 -10  -2 30.5159 15.2917   4
  -6 -10  -2 41.9565 17.5147   1
   6  10   2 43.3095 24.3658   1
   6  10   2 48.7798 19.7724   4
  -7 -10  -2 214.156 25.2096   4
  -7 -10  -2 232.514 28.1552   1
   7  10   2 238.249 32.1206   1
   7  10   2 208.834 28.2039   4
  -8 -10  -2 -10.654 20.2627   1
   8  10   2 -19.601 20.5751   4
   8  10   2 -2.3914 25.7924   1
  -9 -10  -2 18.6835 23.7963   1
   9  10   2 31.1152 21.6103   4
   9  10   2 -11.413 26.5138   1
  10  10   2 70.4740 24.0716   4
  -6  11   2 2.13720 21.9696   1
  -5  11   2 168.852 27.2468   1
  -4  11   2 11.1386 20.7438   1
  -3  11   2 17.0314 19.8805   1
  -2  11   2 229.171 27.2549   1
   1 -11  -2 -9.1892 13.9093   1
  -1  11   2 -12.319 19.6307   1
   0 -11  -2 242.486 27.3194   4
   0 -11  -2 262.700 31.6145   1
   0 -11  -2 137.246 20.0908   4
   0  11   2 199.269 27.3716   1
  -1 -11  -2 92.2276 18.2119   1
  -1 -11  -2 70.1651 15.7746   4
  -1 -11  -2 76.0867 15.7748   4
   1  11   2 42.4695 22.1518   1
  -2 -11  -2 52.0444 15.2828   4
  -2 -11  -2 58.2372 17.0727   1
  -2 -11  -2 37.4624 15.2997   4
   2  11   2 27.0348 21.6784   1
  -3 -11  -2 56.2600 15.4871   4
  -3 -11  -2 58.8190 15.5291   4
  -3 -11  -2 51.4277 17.3880   1
   3  11   2 57.9538 22.8477   1
  -4 -11  -2 26.7052 13.7720   4
  -4 -11  -2 19.7268 14.3578   4
  -4 -11  -2 29.1496 16.3318   1
   4  11   2 3.23058 22.0424   1
  -5 -11  -2 38.6339 17.6807   1
  -5 -11  -2 32.4515 15.8040   4
   5  11   2 -30.866 25.5056   1
  -6 -11  -2 208.129 24.2802   4
  -6 -11  -2 174.113 24.9207   1
   6  11   2 197.241 32.3971   1
  -7 -11  -2 17.4025 19.4540   1
  -7 -11  -2 17.4582 16.0925   4
   7  11   2 7.61719 26.4440   1
  -8 -11  -2 369.698 45.7180   1
   8  11   2 307.707 40.0921   1
  -9 -11  -2 3.09690 23.4208   1
   9  11   2 -22.257 29.1216   1
  -5  12   2 9.51233 22.7530   1
  -4  12   2 23.8994 21.0996   1
  -3  12   2 157.224 25.8486   1
  -2  12   2 347.183 45.7402   1
  -1  12   2 15.4405 20.7477   1
   0 -12  -2 154.571 21.3145   1
   0  12   2 159.463 26.4881   1
  -1 -12  -2 64.6393 15.6529   4
  -1 -12  -2 31.1727 15.4803   4
  -1 -12  -2 72.1729 17.3767   1
   1  12   2 59.2066 23.7165   1
  -2 -12  -2 -4.2915 14.5563   4
  -2 -12  -2 -8.6591 14.3996   4
  -2 -12  -2 23.9017 16.3392   1
   2  12   2 17.3290 21.9464   1
  -3 -12  -2 34.6632 16.9047   1
  -3 -12  -2 24.3995 15.5106   4
  -3 -12  -2 28.3939 15.5972   4
   3  12   2 -10.356 22.5902   1
  -4 -12  -2 4.95389 15.2844   4
  -4 -12  -2 11.3153 15.1259   4
  -4 -12  -2 25.1206 17.2503   1
   4  12   2 -11.805 23.3184   1
  -5 -12  -2 15.3987 15.9302   4
  -5 -12  -2 27.2673 18.5979   1
   5  12   2 23.5669 26.0922   1
  -6 -12  -2 138.661 21.4016   4
  -6 -12  -2 89.4915 21.8724   1
   6  12   2 98.0654 32.3506   1
  -7 -12  -2 19.3996 16.9066   4
  -7 -12  -2 4.14140 19.7980   1
   7  12   2 -0.6574 27.0802   1
  -8 -12  -2 30.0551 22.6104   1
   8  12   2 20.2368 29.0820   1
  -4  13   2 64.9730 23.6366   1
  -3  13   2 59.9198 24.5715   1
  -2  13   2 111.454 25.5278   1
  -1  13   2 67.4775 24.7468   1
   0  13   2 10.3456 22.2634   1
  -1 -13  -2 116.220 18.7697   4
  -1 -13  -2 101.926 18.7178   4
   1  13   2 143.550 27.6827   1
  -2 -13  -2 -17.378 15.7071   4
  -2 -13  -2 -2.9956 15.4215   4
  -2 -13  -2 10.7758 16.9948   1
   2  13   2 10.7995 23.8041   1
  -3 -13  -2 3.70298 17.0124   4
  -3 -13  -2 -5.4093 17.4066   1
  -3 -13  -2 19.2425 16.9395   4
   3  13   2 17.8367 25.5000   1
  -4 -13  -2 14.2214 16.2837   4
  -4 -13  -2 40.6050 18.8648   1
   4  13   2 41.9394 27.2638   1
  -5 -13  -2 30.1986 16.8676   4
  -5 -13  -2 32.1312 18.5420   1
   5  13   2 8.42376 27.6393   1
  -6 -13  -2 154.084 22.9138   4
  -6 -13  -2 133.459 24.4944   1
   6  13   2 146.675 33.2165   1
  -7 -13  -2 -17.833 20.9710   1
  -7 -13  -2 58.9131 19.4124   4
   7  13   2 53.9300 31.1313   1
  -2  14   2 217.967 31.8787   1
  -1  14   2 28.0871 23.8441   1
   0  14   2 10.7606 25.0226   1
   1  14   2 47.8355 25.4158   1
  -2 -14  -2 6.52503 16.4127   4
  -2 -14  -2 -16.843 15.5282   4
   2  14   2 9.73113 25.4224   1
  -3 -14  -2 3.85515 17.8349   4
  -3 -14  -2 22.3125 18.0763   4
   3  14   2 37.9525 27.3859   1
  -4 -14  -2 89.3500 21.6244   4
   4  14   2 158.130 31.7643   1
  -5 -14  -2 -9.6961 17.6592   4
  -5 -14  -2 10.4752 19.4790   1
   5  14   2 -5.9472 28.4365   1
  -3 -15  -2 3.34731 18.2879   4
   5  13  -3 297.454 40.7884   1
  -5 -13   3 289.003 35.9706   4
   4  13  -3 -2.8734 27.6997   1
   3  13  -3 247.880 34.9936   1
   2  13  -3 6.54348 24.1156   1
   1  13  -3 42.0974 23.3778   1
   0  13  -3 -17.304 21.7770   1
  -1  13  -3 37.0561 22.4293   3
  -1  13  -3 31.7508 21.7157   1
  -2  13  -3 25.8051 24.3186   3
  -2  13  -3 28.9968 20.5139   1
   7  12  -3 66.0172 33.6022   1
  -7 -12   3 26.4768 17.6935   4
   6  12  -3 3.25354 28.6597   1
  -6 -12   3 28.7725 16.0002   4
   5  12  -3 31.5708 28.4232   1
  -5 -12   3 17.4427 14.2689   4
  -5 -12   3 25.8193 16.2888   4
   4  12  -3 180.995 32.3490   1
   3  12  -3 -24.997 24.0996   1
   2  12  -3 235.837 31.8953   1
   1  12  -3 159.951 26.6787   1
   0  12  -3 -0.9641 20.2116   1
  -1  12  -3 -5.4632 19.8102   1
  -2  12  -3 25.1894 23.1189   3
  -2  12  -3 33.6033 19.8150   1
  -3  12  -3 4.88001 19.2966   1
  -3  12  -3 39.0445 25.9856   3
  -4  12  -3 69.6106 28.4074   3
   8  11  -3 -9.3978 31.4927   1
  -8 -11   3 8.59917 24.7746   1
  -8 -11   3 14.4819 19.1046   4
   7  11  -3 302.016 42.3259   1
  -7 -11   3 274.368 34.9496   1
  -7 -11   3 324.283 38.1685   4
   6  11  -3 81.0379 30.0336   1
  -6 -11   3 67.6229 22.3909   1
  -6 -11   3 68.5298 19.4590   4
  -6 -11   3 106.521 18.2546   4
   5  11  -3 218.418 32.4284   1
  -5 -11   3 204.605 26.4662   1
  -5 -11   3 160.372 22.4946   4
  -5 -11   3 164.907 21.0168   4
   4  11  -3 47.2777 24.3322   1
  -4 -11   3 23.2451 12.9906   4
  -4 -11   3 14.7792 14.3959   4
   3  11  -3 21.8830 22.3964   1
   2  11  -3 26.2427 21.2295   1
   1  11  -3 12.9796 18.8937   1
   0  11  -3 -29.258 18.1239   1
  -1  11  -3 503.240 47.0319   1
  -2  11  -3 6.04767 20.5806   3
  -2  11  -3 -0.3948 17.6931   1
  -3  11  -3 464.161 44.6734   1
  -3  11  -3 435.941 56.3289   3
  -4  11  -3 56.5908 25.6093   3
  -5  11  -3 18.5491 28.8210   3
  -9 -10   3 372.425 44.8820   4
   8  10  -3 16.3687 31.2367   1
  -8 -10   3 43.1991 25.5794   1
  -8 -10   3 52.8541 19.8258   4
   7  10  -3 138.715 34.2755   1
  -7 -10   3 144.699 22.8692   4
  -7 -10   3 177.379 28.9640   1
   6  10  -3 213.448 35.2752   1
  -6 -10   3 184.070 28.3671   1
  -6 -10   3 278.906 34.9934   4
  -6 -10   3 301.234 34.1000   4
   5  10  -3 5.75770 23.5652   1
  -5 -10   3 -9.2364 15.1714   4
  -5 -10   3 6.41358 17.8592   1
  -5 -10   3 -3.6742 13.3354   4
   4  10  -3 198.806 28.6888   1
  -4 -10   3 200.974 24.1984   1
  -4 -10   3 155.346 19.1089   4
  -4 -10   3 181.637 21.0392   4
   3  10  -3 292.751 33.7575   1
  -3 -10   3 330.713 35.2590   1
   2  10  -3 33.6057 20.5735   1
   1  10  -3 64.1052 20.1268   1
   0  10  -3 -8.7641 16.5072   1
  -1  10  -3 150.698 20.9731   1
  -2  10  -3 135.377 19.5817   1
  -2  10  -3 113.309 24.2640   3
  -3  10  -3 0.68210 22.0961   3
  -4  10  -3 407.777 54.4054   3
  -5  10  -3 4.11618 26.1679   3
  -6  10  -3 94.5382 33.8388   3
   9   9  -3 149.339 36.3220   1
  -9  -9   3 215.035 34.1212   1
  -9  -9   3 183.904 25.9814   4
   8   9  -3 107.749 33.8498   1
  -8  -9   3 159.677 23.6248   4
  -8  -9   3 145.253 30.0625   1
   7   9  -3 47.2267 28.3227   1
  -7  -9   3 75.2985 18.3462   4
  -7  -9   3 48.1101 23.9142   1
   6   9  -3 615.789 68.0449   1
  -6  -9   3 748.876 56.7399   4
  -6  -9   3 743.291 55.4935   4
  -6  -9   3 708.414 60.2782   1
   5   9  -3 72.3999 24.5203   1
  -5  -9   3 34.4860 16.9265   4
  -5  -9   3 41.9256 14.3293   4
  -5  -9   3 45.0417 19.0806   1
   4   9  -3 563.587 55.4604   1
  -4  -9   3 541.475 44.7519   4
  -4  -9   3 588.853 50.9697   1
  -4  -9   3 634.097 47.1584   4
   3   9  -3 49.5739 16.7311   4
   3   9  -3 30.9705 21.9034   1
  -3  -9   3 33.6847 16.9150   1
  -3  -9   3 42.0292 12.6188   4
   2   9  -3 26.3809 14.6178   4
   2   9  -3 20.8575 19.6214   1
  -2  -9   3 8.14855 14.6200   1
   1   9  -3 570.915 50.2715   1
   0   9  -3 163.860 22.2213   1
   0   9  -3 182.629 20.8660   1
  -1   9  -3 50.4530 16.6642   1
  -1   9  -3 65.5208 14.1251   1
  -3   9  -3 50.1458 21.6018   3
  -4   9  -3 25.4373 24.1294   3
  -5   9  -3 106.638 28.4469   3
  -6   9  -3 5.20060 28.4241   3
  -7   9  -3 223.263 42.1519   3
  10   8  -3 -27.144 30.2427   1
 -10  -8   3 -13.775 31.2006   1
   9   8  -3 269.684 40.2112   1
  -9  -8   3 309.290 38.2754   1
   8   8  -3 10.6837 27.6647   1
  -8  -8   3 46.3292 17.6175   4
  -8  -8   3 -34.311 25.0650   1
   7   8  -3 15.8506 25.3472   1
  -7  -8   3 13.6424 21.7879   1
  -7  -8   3 26.8278 15.9726   4
   6   8  -3 30.2035 25.9082   1
  -6  -8   3 43.3922 15.6301   4
  -6  -8   3 13.3035 20.1170   1
  -6  -8   3 10.3910 16.3745   4
   5   8  -3 28.2589 18.0375   4
   5   8  -3 -8.8769 23.2209   1
  -5  -8   3 40.4199 16.8899   4
  -5  -8   3 40.5017 20.0773   1
  -5  -8   3 39.5488 15.1612   4
   4   8  -3 26.3254 16.9430   4
   4   8  -3 14.1568 21.3618   1
  -4  -8   3 15.7588 17.5080   1
  -4  -8   3 10.8033 12.6056   4
  -4  -8   3 8.53152 15.3219   4
   3   8  -3 393.393 39.3705   4
   3   8  -3 398.722 45.0823   1
  -3  -8   3 391.906 35.9426   4
  -3  -8   3 407.178 33.8062   4
  -3  -8   3 414.553 39.4718   1
   2   8  -3 22.0185 13.9881   4
   2   8  -3 13.8291 18.0908   1
   2   8  -3 14.1879 14.9700   1
  -2  -8   3 -1.2757 13.7144   1
   1   8  -3 385.397 39.2259   1
   1   8  -3 394.691 36.6783   1
   1   8  -3 437.667 35.6562   4
   0   8  -3 12.2011 13.1561   1
   0   8  -3 -8.0110 13.7704   1
  -1   8  -3 -0.5286 12.5024   1
  -1   8  -3 -16.589 13.2014   1
  -3   8  -3 223.415 31.1033   3
  -4   8  -3 279.029 36.3227   3
  -5   8  -3 9.93166 23.2312   3
  -6   8  -3 38.3983 27.8099   3
  -7   8  -3 -21.445 29.5392   3
  10   7  -3 125.499 32.8352   1
 -10  -7   3 192.354 36.5741   1
   9   7  -3 124.498 30.2209   1
  -9  -7   3 142.569 31.5061   1
   8   7  -3 293.923 38.6092   4
   8   7  -3 260.060 34.7052   1
  -8  -7   3 286.844 35.7106   4
  -8  -7   3 252.367 34.3439   1
   7   7  -3 140.686 31.3690   1
   7   7  -3 187.501 25.6281   4
  -7  -7   3 251.350 32.0514   4
  -7  -7   3 219.957 30.9318   1
  -7  -7   3 232.092 26.0403   4
   6   7  -3 690.490 68.2334   1
   6   7  -3 779.177 61.4013   4
   6   7  -3 670.171 59.1227   4
  -6  -7   3 868.327 60.3411   4
  -6  -7   3 829.555 65.3771   1
  -6  -7   3 796.402 58.5373   4
   5   7  -3 25.7638 15.6639   4
   5   7  -3 44.2333 22.9435   1
   5   7  -3 30.1944 17.0242   4
  -5  -7   3 26.5388 14.5966   4
  -5  -7   3 30.8049 19.0234   1
  -5  -7   3 33.6542 16.1912   4
   4   7  -3 178.236 26.8834   1
   4   7  -3 188.322 23.3897   4
  -4  -7   3 198.140 20.6108   4
  -4  -7   3 234.624 25.0452   1
  -4  -7   3 241.724 30.2126   4
   3   7  -3 1128.21 83.9760   1
   3   7  -3 1160.79 79.4632   4
  -3  -7   3 1248.24 78.6775   4
  -3  -7   3 1090.07 77.1121   4
  -3  -7   3 1149.31 81.6109   1
   2   7  -3 252.843 31.8443   1
   2   7  -3 282.040 27.1582   4
   2   7  -3 190.277 27.0881   1
  -2  -7   3 247.120 27.8772   1
   1   7  -3 213.928 24.2636   4
   1   7  -3 217.610 24.8912   1
   1   7  -3 214.571 22.1439   1
   0   7  -3 437.466 35.7591   1
   0   7  -3 457.448 37.0645   1
  -3   7  -3 202.498 28.6031   3
  -4   7  -3 107.421 25.9719   3
  -5   7  -3 528.852 57.9027   3
  -6   7  -3 80.7617 26.6961   3
  -7   7  -3 92.6381 31.0564   3
  -8   7  -3 15.9950 16.7898   1
  10   6  -3 42.0485 18.7199   4
  10   6  -3 -31.103 25.1893   1
 -10  -6   3 -26.075 30.3136   1
   9   6  -3 -13.357 23.4113   1
   9   6  -3 56.8644 18.0057   4
  -9  -6   3 -3.0572 27.4374   1
   8   6  -3 177.650 29.8678   1
   8   6  -3 177.193 24.6361   4
  -8  -6   3 197.595 24.8970   4
  -8  -6   3 166.272 29.6789   1
   7   6  -3 67.8277 25.4734   1
   7   6  -3 50.5713 20.0067   4
  -7  -6   3 22.4815 24.6900   1
  -7  -6   3 69.6952 18.3710   4
   6   6  -3 29.8853 22.4631   1
   6   6  -3 9.99363 17.6819   4
   6   6  -3 26.6018 16.0073   4
  -6  -6   3 43.8691 21.9149   1
  -6  -6   3 28.5268 16.2458   4
  -6  -6   3 11.8568 16.5985   4
   5   6  -3 1128.79 82.2907   4
   5   6  -3 1119.00 82.7934   4
   5   6  -3 1146.46 88.0909   1
  -5  -6   3 1178.67 81.3529   4
  -5  -6   3 1274.38 86.9604   1
  -5  -6   3 1239.80 82.6039   4
   4   6  -3 -15.134 17.7083   1
   4   6  -3 7.70996 13.2336   4
   4   6  -3 -2.1176 13.5579   4
  -4  -6   3 8.08154 13.6825   4
  -4  -6   3 5.28011 15.4868   1
  -4  -6   3 10.8245 11.4404   4
   3   6  -3 774.290 52.1379   4
   3   6  -3 672.092 56.2187   1
  -3  -6   3 707.751 49.2324   4
  -3  -6   3 670.106 55.0900   1
  -3  -6   3 636.563 52.3174   4
   2   6  -3 66.2819 12.1444   4
   2   6  -3 73.4622 13.0121   1
   2   6  -3 67.8619 14.8490   1
  -2  -6   3 52.2467 13.1702   1
  -2  -6   3 62.4061 10.7611   4
   1   6  -3 94.2815 12.4611   4
   1   6  -3 107.832 13.2535   1
   1   6  -3 86.5769 14.0946   1
   0   6  -3 104.776 12.9801   1
   0   6  -3 109.499 13.6338   1
  -3   6  -3 319.220 39.4104   3
  -4   6  -3 6.78361 20.2448   3
  -5   6  -3 320.170 46.2899   3
  -6   6  -3 43.3911 24.7958   3
  -7   6  -3 17.2851 25.9080   3
  11   5  -3 18.1210 18.4553   4
 -11  -5   3 -24.034 35.1668   1
  10   5  -3 678.197 57.3455   4
  10   5  -3 739.663 66.4105   1
 -10  -5   3 714.828 73.0879   1
   9   5  -3 9.98164 17.1636   4
   9   5  -3 -7.3047 22.0048   1
  -9  -5   3 -54.122 25.1563   1
   8   5  -3 1446.02 99.3783   1
   8   5  -3 1408.06 94.8190   4
  -8  -5   3 1288.08 94.5890   4
  -8  -5   3 1242.64 100.436   1
   7   5  -3 -5.0419 20.9121   1
   7   5  -3 -17.907 14.3823   4
   7   5  -3 -16.689 17.8618   4
  -7  -5   3 -2.4740 17.5678   4
  -7  -5   3 5.89112 23.1134   1
   6   5  -3 -6.0805 19.9966   1
   6   5  -3 16.0194 16.8114   4
   6   5  -3 -14.384 13.3149   4
  -6  -5   3 15.0653 15.1894   4
  -6  -5   3 -2.5007 19.8118   1
   5   5  -3 77.9964 17.1251   4
   5   5  -3 85.2629 15.8045   4
   5   5  -3 75.3656 20.0396   1
  -5  -5   3 120.105 17.1680   4
  -5  -5   3 88.9889 16.3834   4
  -5  -5   3 81.1010 20.3737   1
   4   5  -3 51.5825 13.8194   4
   4   5  -3 69.6257 13.5993   4
   4   5  -3 61.2858 17.2095   1
  -4  -5   3 58.1910 16.7608   1
  -4  -5   3 66.9497 14.2836   4
  -4  -5   3 37.5401 12.0505   4
   3   5  -3 688.889 47.5798   4
   3   5  -3 650.241 50.7894   1
   3   5  -3 645.824 47.4468   4
  -3  -5   3 638.662 45.8835   4
  -3  -5   3 649.938 47.3057   4
  -3  -5   3 617.446 49.7857   1
   2   5  -3 995.074 65.7993   4
   2   5  -3 983.434 68.5771   1
   2   5  -3 884.613 65.4872   4
   2   5  -3 954.479 67.0525   1
  -2  -5   3 1008.69 64.9079   4
  -2  -5   3 909.406 63.7616   4
  -2  -5   3 1068.37 67.8283   1
   1   5  -3 27.8704 8.98609   4
   1   5  -3 11.9716 10.6935   1
   1   5  -3 18.3094 9.04219   1
  -1  -5   3 17.4590 9.50105   1
   0   5  -3 296.021 25.6701   1
   0   5  -3 350.215 26.5945   1
  -3   5  -3 1357.25 110.845   3
  -4   5  -3 -9.1183 17.6595   3
  -5   5  -3 184.466 28.9838   3
  -6   5  -3 370.956 50.3463   3
  -7   5  -3 82.1918 27.4474   3
  11   4  -3 23.6513 17.9422   4
 -11  -4   3 -2.2613 32.7875   1
  10   4  -3 54.3798 18.3333   4
  10   4  -3 15.7651 24.5414   1
 -10  -4   3 18.2615 31.7801   1
   9   4  -3 231.412 31.4936   1
   9   4  -3 273.753 35.5400   4
  -9  -4   3 296.807 37.0836   1
   8   4  -3 131.336 24.3271   1
   8   4  -3 123.157 20.3580   4
  -8  -4   3 88.1137 26.4248   1
  -8  -4   3 111.175 22.2435   4
   7   4  -3 775.017 66.4284   1
   7   4  -3 785.730 62.1639   4
  -7  -4   3 782.440 63.2612   4
  -7  -4   3 898.729 64.3839   4
  -7  -4   3 776.352 69.4111   1
   6   4  -3 -6.2182 18.0206   1
   6   4  -3 -0.5179 12.5292   4
   6   4  -3 6.09818 14.8673   4
  -6  -4   3 7.15671 19.5494   1
  -6  -4   3 7.69241 15.3390   4
  -6  -4   3 -3.4146 15.1151   4
   5   4  -3 916.998 66.3314   4
   5   4  -3 1000.52 67.5450   4
   5   4  -3 929.568 70.8619   1
  -5  -4   3 968.723 71.3525   1
  -5  -4   3 969.229 67.0508   4
   4   4  -3 18.0784 14.4805   1
   4   4  -3 27.4422 11.5331   4
   4   4  -3 26.3056 10.8502   4
  -4  -4   3 16.7860 14.4725   1
  -4  -4   3 35.0633 12.2544   4
  -4  -4   3 28.1220 11.0935   4
   3   4  -3 579.242 47.7396   1
   3   4  -3 677.939 46.1598   4
   3   4  -3 654.777 49.5207   1
   3   4  -3 649.763 46.9122   4
  -3  -4   3 593.068 45.5524   4
  -3  -4   3 654.730 46.8317   4
  -3  -4   3 647.703 49.0185   1
   2   4  -3 77.5753 11.6698   4
   2   4  -3 68.6097 11.4553   4
   2   4  -3 72.6430 12.2013   1
   2   4  -3 95.7468 13.1252   1
  -2  -4   3 78.8759 9.62075   4
  -2  -4   3 69.7223 10.9963   4
  -2  -4   3 86.2343 13.1405   1
   1   4  -3 197.617 19.4361   4
   1   4  -3 246.469 20.6138   4
   1   4  -3 228.257 22.6670   1
   1   4  -3 233.937 21.4024   1
   0   4  -3 26.3962 7.70434   1
   0   4  -3 18.1412 7.50679   1
  -3   4  -3 1871.65 148.802   3
  -4   4  -3 276.394 36.4113   3
  -5   4  -3 468.569 50.0752   3
  -6   4  -3 116.869 28.5431   3
  -7   4  -3 58.2755 26.0385   3
  -9   4  -3 -11.447 18.2825   1
 -10   4  -3 4.49447 20.8765   1
  11   3  -3 11.4769 22.1848   1
  11   3  -3 19.2247 17.0540   4
 -11  -3   3 49.4124 33.2457   1
  10   3  -3 93.5728 25.6421   1
  10   3  -3 133.463 21.0291   4
 -10  -3   3 133.778 33.5612   1
   9   3  -3 73.8914 22.6414   1
   9   3  -3 94.3800 19.5303   4
  -9  -3   3 71.4533 27.6514   1
   8   3  -3 -6.5804 19.5610   1
   8   3  -3 6.64950 16.2927   4
   8   3  -3 -3.2956 14.9494   4
  -8  -3   3 -4.9176 23.7096   1
  -8  -3   3 15.5214 17.9518   4
   7   3  -3 142.724 20.8514   4
   7   3  -3 117.155 22.2155   1
  -7  -3   3 103.569 21.0803   4
  -7  -3   3 120.445 26.3668   1
  -7  -3   3 98.5735 21.6348   4
   6   3  -3 473.429 44.3668   1
   6   3  -3 508.246 41.8822   4
  -6  -3   3 492.185 42.3792   4
  -6  -3   3 407.693 47.1604   1
  -6  -3   3 455.719 42.2678   4
   5   3  -3 85.9017 13.3064   4
   5   3  -3 92.9398 15.0351   4
   5   3  -3 89.9881 16.3760   1
  -5  -3   3 82.5577 15.6013   4
  -5  -3   3 92.9529 15.3060   4
  -5  -3   3 77.2417 17.5597   1
   4   3  -3 2097.86 128.637   4
   4   3  -3 2150.22 132.586   1
   4   3  -3 1830.57 128.874   4
  -4  -3   3 1979.98 129.009   4
  -4  -3   3 1829.53 132.894   1
   3   3  -3 0.24283 10.2149   1
   3   3  -3 -9.3239 8.85964   4
   3   3  -3 -3.3233 9.43913   4
   3   3  -3 8.88614 10.9651   1
  -3  -3   3 -0.7943 11.8090   1
  -3  -3   3 20.1767 10.5191   4
  -3  -3   3 -5.2520 9.04527   4
   2   3  -3 1505.46 95.9620   4
   2   3  -3 1475.32 98.7524   1
   2   3  -3 1375.93 98.2254   1
   2   3  -3 1497.58 95.9788   4
  -2  -3   3 1385.18 95.5248   4
  -2  -3   3 1526.94 95.7411   4
  -2  -3   3 1568.93 98.8374   1
   1   3  -3 0.07287 8.14615   1
   1   3  -3 1.41788 7.47304   1
   1   3  -3 5.47454 6.92585   4
   1   3  -3 3.32431 6.57730   4
  -1  -3   3 11.8514 8.08310   1
  -1  -3   3 4.79188 6.24268   1
   0   3  -3 1780.36 116.330   1
   0   3  -3 1770.65 126.158   2
  -3   3  -3 279.364 31.3916   3
  -4   3  -3 1011.78 84.6736   3
  -5   3  -3 138.036 24.0682   3
  -6   3  -3 490.940 54.2631   3
  -7   3  -3 19.2148 13.6170   1
  -7   3  -3 9.28312 15.5471   1
  -8   3  -3 113.165 20.1239   1
  -9   3  -3 210.107 26.7984   1
 -10   3  -3 -14.057 20.9604   1
  11   2  -3 68.5919 18.1569   4
 -11  -2   3 72.1847 32.7874   1
  10   2  -3 89.6157 18.6543   4
  10   2  -3 52.6017 21.2277   1
 -10  -2   3 60.2922 30.8025   1
   9   2  -3 392.001 39.3090   4
   9   2  -3 352.749 39.7843   4
   9   2  -3 453.273 42.8834   1
  -9  -2   3 426.470 52.3106   1
   8   2  -3 -3.5630 14.4681   4
   8   2  -3 12.7126 15.9710   4
   8   2  -3 15.2568 19.2076   1
  -8  -2   3 -5.4655 18.0263   4
  -8  -2   3 -2.2785 23.6806   1
   7   2  -3 752.716 56.4214   1
   7   2  -3 671.727 52.3417   4
   7   2  -3 617.719 51.8423   4
  -7  -2   3 665.126 53.5437   4
  -7  -2   3 596.307 59.2435   1
  -7  -2   3 626.943 54.6692   4
   6   2  -3 364.149 36.1145   4
   6   2  -3 416.760 39.0478   1
  -6  -2   3 358.147 41.7659   1
  -6  -2   3 427.995 37.2857   4
  -6  -2   3 350.917 38.7634   4
   5   2  -3 13.9632 12.7270   1
   5   2  -3 21.0296 9.92601   4
   5   2  -3 10.5681 11.3760   4
  -5  -2   3 5.25691 15.1559   1
  -5  -2   3 9.31588 13.2060   4
  -5  -2   3 -0.2082 11.7539   4
   4   2  -3 35.1682 11.9075   4
   4   2  -3 56.4332 10.4228   4
   4   2  -3 43.3493 11.9496   1
  -4  -2   3 38.6004 14.5802   1
  -4  -2   3 53.0282 12.0788   4
   3   2  -3 -11.151 7.87071   4
   3   2  -3 3.84644 8.91580   1
   3   2  -3 0.53135 9.55539   1
   3   2  -3 3.56975 8.45159   4
  -3  -2   3 8.89066 11.3505   1
  -3  -2   3 -15.225 8.68501   4
   2   2  -3 1434.12 89.2576   4
   2   2  -3 1357.40 91.7289   1
   2   2  -3 1341.59 91.3828   1
   2   2  -3 1412.08 89.1875   4
  -2  -2   3 1365.18 89.3333   4
  -2  -2   3 1365.35 92.0106   1
  -2  -2   3 1334.23 89.2187   4
   1   2  -3 1212.16 82.7875   4
   1   2  -3 1330.54 84.9802   1
   1   2  -3 1373.24 82.6885   4
   1   2  -3 1130.79 85.0868   1
  -1  -2   3 1440.86 82.7016   4
  -1  -2   3 1251.81 82.5544   4
  -1  -2   3 1133.33 84.7379   1
  -1  -2   3 1385.41 85.1660   1
   0   2  -3 447.001 36.0311   2
  -1   2  -3 106.833 16.0278   2
   1  -2   3 139.387 16.0557   2
   2  -2   3 27.6837 11.6398   2
  -3   2  -3 426.096 36.5005   3
   3  -2   3 305.574 36.0855   2
  -4   2  -3 185.899 25.8332   3
   4  -2   3 142.013 19.9707   2
  -5   2  -3 320.261 35.0631   3
   5  -2   3 242.486 28.8197   2
  -6   2  -3 51.0519 12.7229   1
  -6   2  -3 46.8361 20.7936   3
  -6   2  -3 34.3872 13.6111   1
  -7   2  -3 19.0801 14.2038   1
  -7   2  -3 25.1482 16.9948   1
  -8   2  -3 37.1716 18.1615   1
  -9   2  -3 349.038 43.5820   1
 -10   2  -3 0.81110 22.1180   1
  11   1  -3 95.8497 18.3812   4
 -11  -1   3 75.5732 33.1255   1
  10   1  -3 11.9348 18.1644   1
  10   1  -3 43.8184 16.4535   4
  10   1  -3 9.69273 15.4936   4
 -10  -1   3 28.6441 27.6236   1
   9   1  -3 257.977 35.1176   1
   9   1  -3 253.121 31.8799   4
   9   1  -3 235.675 24.8830   4
  -9  -1   3 276.426 34.4258   1
   8   1  -3 151.799 22.0689   1
   8   1  -3 129.339 18.5959   4
   8   1  -3 112.198 19.4710   4
  -8  -1   3 106.122 22.4526   4
  -8  -1   3 134.188 26.4172   1
  -8  -1   3 126.519 22.3248   4
   7   1  -3 129.961 18.2988   4
   7   1  -3 139.786 21.2857   1
   7   1  -3 148.583 19.6367   4
  -7  -1   3 131.145 21.7834   4
  -7  -1   3 113.523 21.5226   4
  -7  -1   3 150.889 25.2125   1
   6   1  -3 762.847 50.3175   4
   6   1  -3 627.739 49.3047   4
   6   1  -3 655.714 52.8296   1
  -6  -1   3 679.285 52.6488   4
  -6  -1   3 577.512 55.6130   1
  -6  -1   3 655.947 51.8406   4
   5   1  -3 129.068 15.8238   1
   5   1  -3 93.3870 13.6406   4
  -5  -1   3 60.8773 16.4479   1
  -5  -1   3 57.6550 14.1713   4
  -5  -1   3 72.1363 14.8563   4
   4   1  -3 2605.42 182.978   4
   4   1  -3 2995.53 187.554   1
   4   1  -3 3073.34 182.742   4
  -4  -1   3 2977.81 183.285   4
  -4  -1   3 2797.40 183.457   4
  -4  -1   3 2635.92 188.067   1
   3   1  -3 160.578 18.6051   4
   3   1  -3 137.975 18.6871   1
   3   1  -3 174.403 18.4032   4
   3   1  -3 195.399 16.9366   1
  -3  -1   3 150.197 20.5775   4
  -3  -1   3 175.549 22.7510   1
   2   1  -3 680.765 46.9858   1
   2   1  -3 670.529 45.0656   4
   2   1  -3 685.620 45.2853   4
   2   1  -3 688.380 46.5917   1
  -2  -1   3 665.488 46.7903   1
  -2  -1   3 672.620 47.4663   1
  -2  -1   3 589.549 45.3825   4
  -2  -1   3 687.828 45.8569   4
   1   1  -3 839.481 51.0280   1
   1   1  -3 646.031 49.6023   4
   1   1  -3 701.295 51.1506   1
   1   1  -3 866.884 49.4320   4
  -1  -1   3 784.360 51.4254   1
  -1  -1   3 695.519 51.0638   1
  -1  -1   3 689.491 50.0078   4
   0   1  -3 254.945 18.6505   1
   0   1  -3 241.928 19.4687   1
   0  -1   3 187.484 24.0936   2
   1  -1   3 1082.39 78.8282   2
   2  -1   3 339.311 31.4083   2
  -3   1  -3 153.882 20.7674   3
   3  -1   3 131.764 16.8810   2
  -4   1  -3 1589.94 128.420   3
   4  -1   3 1641.00 117.103   2
  -5   1  -3 19.6975 9.50259   1
  -5   1  -3 14.0602 13.8243   3
  -5   1  -3 29.8309 9.40007   1
   5  -1   3 11.0320 14.9656   2
  -6   1  -3 0.18964 11.2777   1
  -6   1  -3 -10.996 17.4308   3
  -6   1  -3 -13.142 12.0822   1
   6  -1   3 1.99295 18.5089   2
  -7   1  -3 37.6996 16.5206   1
  -7   1  -3 31.3508 14.2860   1
   7  -1   3 27.0319 21.0851   2
  -8   1  -3 39.7828 18.9902   1
  -9   1  -3 123.699 24.7128   1
 -10   1  -3 46.6323 24.1532   1
 -11   1  -3 55.3108 26.1639   1
  11   0  -3 17.9972 14.9469   4
  11   0  -3 10.4626 16.6801   4
 -11   0   3 27.7141 30.0901   1
  10   0  -3 4.30567 14.6628   4
  10   0  -3 -2.6655 17.2370   1
  10   0  -3 -6.6063 14.1207   4
 -10   0   3 -5.2032 26.0545   1
   9   0  -3 144.441 18.9203   4
   9   0  -3 124.621 20.5754   1
   9   0  -3 142.951 19.2193   4
  -9   0   3 131.983 26.7473   1
   8   0  -3 249.443 31.7562   4
   8   0  -3 258.164 31.0835   4
   8   0  -3 333.583 35.5021   1
  -8   0   3 255.618 31.6774   1
   7   0  -3 217.333 21.2793   4
   7   0  -3 228.417 23.6730   1
   7   0  -3 199.350 22.0987   4
  -7   0   3 173.928 23.7725   4
  -7   0   3 203.913 24.5058   4
  -7   0   3 198.958 27.2143   1
   6   0  -3 454.507 39.9765   4
   6   0  -3 618.885 42.0529   4
   6   0  -3 524.552 43.4428   1
  -6   0   3 479.247 43.1171   4
  -6   0   3 476.375 46.3591   1
  -6   0   3 518.222 43.5798   4
   5   0  -3 662.795 48.8033   1
   5   0  -3 670.592 47.4380   4
   5   0  -3 710.701 46.8226   4
  -5   0   3 602.198 50.7587   1
  -5   0   3 650.720 48.9604   4
  -5   0   3 630.194 47.9717   4
   4   0  -3 1248.46 89.7972   4
   4   0  -3 1513.12 92.0822   1
  -4   0   3 1397.10 90.6245   4
  -4   0   3 1295.61 89.7406   4
  -4   0   3 1376.51 93.2040   1
   3   0  -3 978.885 62.8422   4
   3   0  -3 921.294 64.7650   1
   3   0  -3 906.929 63.1695   4
  -3   0   3 930.133 63.3301   4
  -3   0   3 975.922 65.5521   1
  -3   0   3 973.026 63.4997   4
  -3   0   3 936.633 64.8714   1
   2   0  -3 215.041 18.1471   4
   2   0  -3 172.240 17.6244   4
   2   0  -3 186.568 18.3776   1
   2   0  -3 170.299 19.3205   1
  -2   0   3 160.413 20.4722   1
  -2   0   3 192.889 19.5212   4
  -2   0   3 162.064 18.9761   1
   1   0  -3 339.893 24.6995   1
   1   0  -3 275.145 23.7123   4
  -1   0   3 328.289 24.8175   4
  -1   0   3 328.262 25.0000   1
  -1   0   3 264.144 24.5864   1
   0   0  -3 715.598 46.3389   1
   0   0  -3 741.411 45.0156   4
   0   0  -3 710.660 45.1305   4
   0   0  -3 788.951 46.2011   1
   0   0   3 631.543 45.1535   4
   0   0   3 642.684 45.1182   4
   0   0   3 687.593 46.5541   1
   0   0   3 562.845 45.9866   1
  -1   0  -3 531.114 36.3506   1
  -1   0  -3 546.981 36.4359   1
  -3   0  -3 -1.3160 8.85111   3
   3   0   3 -9.9324 11.1033   2
  -4   0  -3 82.8416 10.4449   1
  -4   0  -3 78.6190 11.2822   1
   4   0   3 180.162 23.4933   2
  -5   0  -3 287.494 25.0575   1
  -5   0  -3 308.205 34.5581   3
  -5   0  -3 271.653 26.8504   1
   5   0   3 288.595 30.5703   3
   5   0   3 310.115 33.2160   2
  -6   0  -3 4.17070 11.2162   4
  -6   0  -3 27.8051 12.6743   1
  -6   0  -3 22.5109 11.0871   1
   6   0   3 5.66208 16.8995   2
   6   0   3 20.5949 12.6895   3
  -7   0  -3 220.146 28.2932   1
  -7   0  -3 264.159 33.1882   1
   7   0   3 254.449 30.1922   2
  -8   0  -3 17.1408 18.1435   1
   8   0   3 18.7543 22.1351   2
  -9   0  -3 795.763 66.2536   1
 -10   0  -3 64.1309 25.1964   1
 -11   0  -3 -32.851 25.2544   1
  11  -1  -3 239.938 29.1886   4
 -11   1   3 186.943 36.2542   1
  10  -1  -3 -0.5186 14.9294   4
  10  -1  -3 20.5934 14.1199   4
 -10   1   3 -24.035 25.2396   1
   9  -1  -3 149.099 20.0399   4
   9  -1  -3 155.424 20.9597   1
   9  -1  -3 171.774 19.9183   4
  -9   1   3 192.639 28.7129   1
   8  -1  -3 40.2431 15.9087   1
   8  -1  -3 33.1109 14.3510   4
   8  -1  -3 36.3744 13.7687   4
  -8   1   3 33.4609 21.1000   1
   7  -1  -3 1.47004 14.1246   1
   7  -1  -3 3.52993 13.5541   4
   7  -1  -3 -2.1938 12.9076   4
  -7   1   3 9.44705 18.4890   1
  -7   1   3 7.12046 14.7185   4
   6  -1  -3 288.229 30.6051   1
   6  -1  -3 276.962 28.3639   4
   6  -1  -3 296.743 29.3870   4
  -6   1   3 303.804 31.5523   4
  -6   1   3 260.512 34.8264   1
  -6   1   3 274.959 32.3876   4
   5  -1  -3 220.251 25.3161   4
   5  -1  -3 264.963 24.7486   4
   5  -1  -3 297.275 26.6068   1
  -5   1   3 246.974 26.5270   4
  -5   1   3 247.965 28.4384   4
   4  -1  -3 28.3340 10.5833   4
   4  -1  -3 35.2489 8.86531   4
   4  -1  -3 28.4212 9.95556   1
  -4   1   3 29.0896 11.1956   4
  -4   1   3 35.5588 12.8708   1
  -4   1   3 31.8859 10.5475   4
   3  -1  -3 286.981 22.5389   1
   3  -1  -3 252.065 22.1206   4
  -3   1   3 212.838 22.8323   1
  -3   1   3 224.632 22.9802   4
  -3   1   3 270.345 23.5010   4
  -3   1   3 243.828 25.2550   1
   2  -1  -3 66.3278 8.88673   4
   2  -1  -3 82.3396 8.84537   4
   2  -1  -3 85.4878 10.3216   1
   2  -1  -3 52.9782 9.15956   1
  -2   1   3 76.7033 9.91903   4
  -2   1   3 55.5999 9.51046   1
  -2   1   3 75.1781 10.2358   4
  -2   1   3 66.5825 10.6269   1
   1  -1  -3 330.494 27.0921   4
   1  -1  -3 389.416 28.0399   1
   1  -1  -3 417.720 27.1888   4
   1  -1  -3 389.092 28.1932   1
  -1   1   3 348.116 29.0104   1
  -1   1   3 382.560 28.2004   4
  -1   1   3 314.223 27.7927   1
   0  -1  -3 367.170 23.2064   1
   0  -1  -3 272.629 22.6268   4
   0  -1  -3 279.600 23.3486   1
   0   1   3 276.598 23.3615   4
   0   1   3 281.993 24.3220   1
  -1  -1  -3 4499.40 288.609   1
  -1  -1  -3 4347.95 281.985   4
  -1  -1  -3 4750.21 282.002   4
  -1  -1  -3 5036.31 288.821   1
   1   1   3 4083.02 288.453   1
   1   1   3 4266.86 281.891   4
   1   1   3 4339.48 288.515   1
   1   1   3 4270.84 281.867   4
  -2  -1  -3 9149.71 565.962   4
  -2  -1  -3 8337.75 565.825   4
  -2  -1  -3 9441.86 578.989   1
  -2  -1  -3 9827.66 687.544   3
  -2  -1  -3 9155.38 579.028   1
   2   1   3 7730.37 578.707   1
  -3  -1  -3 815.809 57.0423   4
  -3  -1  -3 970.769 56.5907   4
  -3  -1  -3 796.215 58.4593   1
  -3  -1  -3 815.510 58.5551   1
  -3  -1  -3 983.029 70.6920   3
   3   1   3 845.990 58.0603   1
  -4  -1  -3 544.895 38.0047   1
  -4  -1  -3 521.044 36.9474   4
  -4  -1  -3 516.354 38.1669   1
  -4  -1  -3 522.376 46.6355   3
   4   1   3 550.651 45.7376   3
  -5  -1  -3 103.850 12.1927   4
  -5  -1  -3 93.6865 12.1290   1
  -5  -1  -3 97.5545 13.4823   1
  -5  -1  -3 202.049 25.4938   3
   5   1   3 72.6720 14.4555   3
   5   1   3 81.6190 17.0042   2
  -6  -1  -3 122.623 16.1032   4
  -6  -1  -3 151.166 16.6944   1
  -6  -1  -3 138.338 17.8156   1
   6   1   3 146.359 15.4458   1
   6   1   3 185.446 22.4457   2
   6   1   3 129.421 20.0854   3
  -7  -1  -3 6.58783 12.7198   4
  -7  -1  -3 -2.2533 15.1878   1
  -7  -1  -3 3.51061 13.0669   1
   7   1   3 -1.5606 11.7175   1
   7   1   3 22.0397 19.6034   2
  -8  -1  -3 127.231 22.6456   1
   8   1   3 110.837 25.3585   2
  -9  -1  -3 -25.232 20.5206   1
   9   1   3 -6.5191 20.9429   2
 -10  -1  -3 550.076 58.7546   1
 -11  -1  -3 -4.3234 27.4933   1
 -11   2   3 -50.529 29.4603   1
  10  -2  -3 139.766 17.5568   4
 -10   2   3 137.236 31.3304   1
   9  -2  -3 6.46042 14.6973   1
   9  -2  -3 17.9751 13.8238   4
   9  -2  -3 16.7321 13.4049   4
  -9   2   3 23.6423 23.6493   1
   8  -2  -3 713.645 53.1433   4
   8  -2  -3 637.882 52.0523   4
   8  -2  -3 691.451 54.8433   1
  -8   2   3 891.256 62.8317   1
   7  -2  -3 29.5277 14.0134   4
   7  -2  -3 36.0235 14.3280   4
   7  -2  -3 35.5476 14.5986   1
  -7   2   3 59.3451 21.1760   1
  -7   2   3 38.2439 16.5686   4
   6  -2  -3 210.438 28.0929   1
   6  -2  -3 266.171 27.0589   4
   6  -2  -3 231.966 27.2147   4
  -6   2   3 253.068 27.3302   1
  -6   2   3 237.529 30.8474   4
   5  -2  -3 109.096 13.2874   4
   5  -2  -3 110.493 13.5980   1
   5  -2  -3 93.2245 13.2992   4
  -5   2   3 88.6348 13.8148   4
  -5   2   3 64.2107 14.8209   4
  -5   2   3 69.8660 16.7229   1
   4  -2  -3 -11.747 9.32258   4
   4  -2  -3 7.37869 8.81994   1
   4  -2  -3 13.1588 8.89319   4
  -4   2   3 -13.500 10.3080   4
  -4   2   3 6.21655 10.4033   4
  -4   2   3 -7.3109 11.6738   1
   3  -2  -3 876.734 58.0255   4
   3  -2  -3 862.707 58.3193   4
   3  -2  -3 923.063 59.7147   1
  -3   2   3 852.362 59.8582   1
  -3   2   3 817.251 58.8477   4
  -3   2   3 916.206 60.7815   1
  -3   2   3 844.534 58.9349   4
   2  -2  -3 22.4915 7.25844   4
   2  -2  -3 -2.4736 7.38383   1
   2  -2  -3 10.5237 7.38794   1
  -2   2   3 16.4011 8.26398   4
  -2   2   3 4.16642 8.14493   1
  -2   2   3 15.3277 7.48998   1
  -2   2   3 19.8887 7.87223   4
   1  -2  -3 57.7827 8.45591   4
   1  -2  -3 52.4992 9.11364   4
   1  -2  -3 54.2023 8.70823   1
   1  -2  -3 59.0302 9.28632   1
  -1   2   3 53.5233 9.45991   4
  -1   2   3 50.7663 10.2084   1
  -1   2   3 60.0626 10.3496   4
  -1   2   3 39.7564 8.55036   1
   0  -2  -3 16.2176 7.80918   1
   0  -2  -3 -1.1443 7.74841   4
   0  -2  -3 14.6983 7.60408   1
   0  -2  -3 24.8329 7.89228   4
   0   2   3 15.3123 7.65620   1
   0   2   3 17.0728 9.08990   4
   0   2   3 12.7158 9.13745   1
  -1  -2  -3 4078.74 241.774   1
  -1  -2  -3 4095.42 241.744   1
  -1  -2  -3 3562.62 241.476   1
  -1  -2  -3 3813.99 236.036   4
  -1  -2  -3 3698.54 235.949   4
   1   2   3 3462.42 235.914   4
   1   2   3 3377.80 236.100   4
   1   2   3 3627.53 241.591   1
  -2  -2  -3 9277.28 593.029   1
  -2  -2  -3 9769.63 579.555   4
  -2  -2  -3 9999.99 703.402   3
  -2  -2  -3 9609.04 592.950   1
  -2  -2  -3 9349.72 579.691   4
   2   2   3 9305.91 592.986   1
   2   2   3 8523.84 579.586   4
   2   2   3 8238.18 592.713   1
   2   2   3 8153.98 592.657   1
   2   2   3 9301.81 579.596   4
  -3  -2  -3 1596.67 119.896   3
  -3  -2  -3 1637.13 100.992   1
  -3  -2  -3 1412.06 100.942   1
  -3  -2  -3 1591.05 98.0547   4
  -3  -2  -3 1450.90 98.4459   4
   3   2   3 1433.79 119.429   3
   3   2   3 1460.68 101.171   1
   3   2   3 1609.68 98.4191   4
  -4  -2  -3 727.129 61.5074   3
  -4  -2  -3 692.415 48.7352   4
  -4  -2  -3 715.849 50.8258   1
  -4  -2  -3 757.312 49.3068   4
  -4  -2  -3 740.743 50.6382   1
   4   2   3 735.203 49.2622   4
   4   2   3 833.221 51.3510   1
   4   2   3 666.555 49.1252   4
   4   2   3 718.095 60.2266   3
  -5  -2  -3 488.540 38.0728   1
  -5  -2  -3 520.425 37.1934   4
  -5  -2  -3 494.572 39.3738   1
   5   2   3 572.002 38.8082   1
   5   2   3 476.579 45.4610   3
  -6  -2  -3 110.412 15.2478   1
  -6  -2  -3 118.490 17.4000   1
  -6  -2  -3 133.511 15.0039   4
   6   2   3 88.3731 19.2103   2
   6   2   3 99.3269 14.8283   1
   6   2   3 104.508 17.8472   3
  -7  -2  -3 836.950 65.3076   1
  -7  -2  -3 797.277 61.8284   4
   7   2   3 922.975 71.5034   2
   7   2   3 899.077 62.7261   1
  -8  -2  -3 49.2701 19.9739   1
   8   2   3 21.3833 15.1515   1
   8   2   3 8.73963 21.7090   2
  -9  -2  -3 -40.639 20.2588   1
   9   2   3 -12.229 20.7277   2
 -10  -2  -3 9.74084 24.6799   1
  10   2   3 36.7862 23.6583   2
 -11  -2  -3 -3.2637 27.2275   1
 -10   3   3 10.6306 26.7968   1
  -9   3   3 -18.620 23.3785   1
   8  -3  -3 48.3584 13.0305   4
   8  -3  -3 38.4333 13.9037   1
   8  -3  -3 48.4519 14.4950   4
  -8   3   3 45.5102 22.3331   1
   7  -3  -3 75.9148 15.7529   1
   7  -3  -3 95.2430 15.8745   4
   7  -3  -3 84.0913 15.2553   4
  -7   3   3 90.5219 22.6714   1
  -7   3   3 91.1401 18.3699   4
   6  -3  -3 -4.8826 11.5991   4
   6  -3  -3 19.2543 12.4214   4
   6  -3  -3 -0.8756 12.1138   1
  -6   3   3 -9.3866 17.4707   1
  -6   3   3 -5.0171 14.2274   4
   5  -3  -3 760.663 53.5581   4
   5  -3  -3 809.269 53.5181   4
   5  -3  -3 759.388 55.2002   1
  -5   3   3 708.084 55.4831   4
  -5   3   3 786.185 55.9053   4
  -5   3   3 740.676 57.5538   1
   4  -3  -3 34.8049 9.57974   4
   4  -3  -3 31.2528 9.91180   4
   4  -3  -3 44.4358 9.86525   1
  -4   3   3 34.1359 11.0798   4
  -4   3   3 34.9715 11.7149   4
  -4   3   3 31.6176 11.7493   1
   3  -3  -3 917.872 61.9587   1
   3  -3  -3 961.781 60.6634   4
   3  -3  -3 883.276 60.7280   4
  -3   3   3 874.666 62.5620   1
  -3   3   3 951.555 61.6503   4
  -3   3   3 867.426 62.3443   1
  -3   3   3 866.140 61.2357   4
   2  -3  -3 224.904 19.2674   1
   2  -3  -3 197.887 19.7304   4
   2  -3  -3 222.922 19.0890   4
  -2   3   3 205.427 20.7913   4
  -2   3   3 180.531 21.2081   4
  -2   3   3 181.355 19.3296   1
  -2   3   3 153.798 21.7747   1
   1  -3  -3 257.640 20.9363   1
   1  -3  -3 225.148 20.4314   1
   1  -3  -3 249.222 21.8700   4
  -1   3   3 203.940 21.9781   4
  -1   3   3 193.971 20.6439   1
  -1   3   3 241.291 21.5565   4
  -1   3   3 236.851 22.6862   1
   0  -3  -3 452.508 31.7808   4
   0  -3  -3 377.859 30.7384   4
   0  -3  -3 490.187 31.7974   1
   0  -3  -3 408.447 31.7317   1
   0   3   3 433.048 31.5549   4
   0   3   3 413.234 32.9369   1
   0   3   3 467.530 32.4338   4
   0   3   3 359.135 30.9978   1
  -1  -3  -3 14.8361 6.39098   4
  -1  -3  -3 37.0529 9.64811   4
  -1  -3  -3 28.5494 7.52792   4
  -1  -3  -3 11.9846 7.15518   1
  -1  -3  -3 23.4974 8.12188   1
   1   3   3 11.5696 9.22254   1
   1   3   3 23.9531 12.0040   4
   1   3   3 14.1326 6.74525   1
  -2  -3  -3 129.196 14.1119   3
  -2  -3  -3 117.594 13.2038   4
  -2  -3  -3 81.6266 10.3506   1
  -2  -3  -3 125.851 15.9151   1
  -2  -3  -3 82.6085 9.61108   4
   2   3   3 96.4049 12.5634   4
   2   3   3 67.6740 10.1437   1
   2   3   3 73.7932 9.83613   4
   2   3   3 86.9549 10.9128   1
  -3  -3  -3 693.295 48.5283   1
  -3  -3  -3 677.788 47.1964   4
  -3  -3  -3 752.015 46.6263   4
  -3  -3  -3 685.390 48.4660   1
   3   3   3 718.717 47.3913   4
   3   3   3 688.715 49.4883   1
   3   3   3 693.247 48.4232   4
   3   3   3 625.885 56.1244   3
   3   3   3 709.885 47.6390   4
  -4  -3  -3 24.0314 8.93804   1
  -4  -3  -3 28.3086 8.03223   4
  -4  -3  -3 14.1475 8.37815   1
  -4  -3  -3 18.7936 8.43908   4
   4   3   3 9.86537 9.03756   4
   4   3   3 -1.3860 9.34014   4
   4   3   3 15.5766 10.6488   1
   4   3   3 16.1885 9.06034   3
  -5  -3  -3 476.900 35.2455   4
  -5  -3  -3 484.783 37.7020   1
  -5  -3  -3 517.282 37.0063   1
  -5  -3  -3 483.229 35.9713   4
   5   3   3 482.138 36.2048   4
   5   3   3 491.344 38.5817   1
   5   3   3 437.698 43.2894   3
   5   3   3 478.297 36.2605   4
  -6  -3  -3 104.815 17.6712   1
  -6  -3  -3 101.075 14.3465   4
   6   3   3 121.972 14.5156   4
   6   3   3 137.134 15.1984   4
   6   3   3 93.1277 18.1339   3
   6   3   3 144.043 17.0952   1
  -7  -3  -3 6.91705 12.7753   4
  -7  -3  -3 26.9405 16.1113   1
   7   3   3 -0.3334 19.6198   2
   7   3   3 19.7284 13.0451   4
   7   3   3 9.54807 11.6200   4
   7   3   3 2.16851 13.7940   1
  -8  -3  -3 1612.51 117.513   1
   8   3   3 1662.53 114.577   1
   8   3   3 1734.93 125.221   2
  -9  -3  -3 89.4876 22.6907   1
   9   3   3 92.2143 22.5986   2
   9   3   3 41.3803 17.2099   1
 -10  -3  -3 73.5298 27.0325   1
 -11  -3  -3 39.7730 28.4504   1
 -10   4   3 228.700 33.9341   1
  -9   4   3 13.7953 23.7933   1
   8  -4  -3 411.244 38.1805   1
  -8   4   3 442.882 47.5673   1
   7  -4  -3 9.64016 13.6369   4
   7  -4  -3 21.4779 12.2295   4
   7  -4  -3 11.6504 12.8751   1
  -7   4   3 -3.0029 19.2515   1
   6  -4  -3 -9.6210 11.8072   4
   6  -4  -3 -7.8228 13.1605   4
   6  -4  -3 -2.3340 11.9250   1
  -6   4   3 -19.196 15.3454   4
  -6   4   3 -18.274 17.2360   1
   5  -4  -3 49.1333 17.7833   3
   5  -4  -3 90.7369 13.2141   4
  -5   4   3 76.2704 16.9496   4
  -5   4   3 67.8953 16.5095   1
   4  -4  -3 150.247 19.1780   4
   4  -4  -3 192.046 16.2547   4
   4  -4  -3 159.723 19.9100   1
   4  -4  -3 91.1134 20.0042   3
  -4   4   3 148.681 17.5753   4
  -4   4   3 137.605 16.2505   4
  -4   4   3 113.056 16.3896   1
   3  -4  -3 30.5369 10.9073   4
   3  -4  -3 39.6114 9.63564   4
   3  -4  -3 13.5541 8.92675   1
  -3   4   3 16.1849 11.6097   1
  -3   4   3 9.09856 8.91340   1
  -3   4   3 7.26672 11.1190   4
  -3   4   3 12.2963 10.3981   4
   2  -4  -3 843.769 55.1133   4
   2  -4  -3 815.050 55.0020   4
   2  -4  -3 814.958 56.1214   1
  -2   4   3 849.646 55.7140   4
  -2   4   3 819.081 57.0178   1
  -2   4   3 787.662 55.4320   4
  -2   4   3 738.836 56.0164   1
   1  -4  -3 10.9183 8.11247   1
   1  -4  -3 3.90812 8.11569   4
  -1   4   3 16.8717 9.07866   1
  -1   4   3 0.22810 7.06438   1
  -1   4   3 -7.3807 8.22731   4
  -1   4   3 8.05981 9.24743   4
   0  -4  -3 274.003 23.7956   1
   0  -4  -3 350.339 25.0747   1
   0  -4  -3 272.001 23.4574   4
   0   4   3 284.667 25.0903   4
   0   4   3 284.504 25.8217   1
   0   4   3 233.684 23.4951   1
   0   4   3 292.491 27.1549   4
  -1  -4  -3 48.0080 9.02809   4
  -1  -4  -3 45.9347 8.40191   1
  -1  -4  -3 37.5043 7.90667   4
  -1  -4  -3 54.3936 8.79965   1
   1   4   3 30.6028 8.75595   4
   1   4   3 30.4645 10.6705   1
   1   4   3 34.1664 8.19676   1
   1   4   3 57.7631 12.7400   4
  -2  -4  -3 223.880 20.5758   4
  -2  -4  -3 204.559 19.5169   4
  -2  -4  -3 252.695 21.7677   1
  -2  -4  -3 256.202 21.3148   1
   2   4   3 239.626 22.7672   1
   2   4   3 231.114 22.0326   4
   2   4   3 246.434 24.7281   4
  -3  -4  -3 443.360 32.6919   1
  -3  -4  -3 489.252 33.3182   1
  -3  -4  -3 426.779 31.4722   4
  -3  -4  -3 452.068 31.7202   4
   3   4   3 345.397 36.4120   3
   3   4   3 418.532 34.5600   1
   3   4   3 407.522 33.2632   4
   3   4   3 477.591 32.7492   4
  -4  -4  -3 -0.6179 8.64723   4
  -4  -4  -3 7.92990 9.05791   1
  -4  -4  -3 2.35175 8.49493   4
   4   4   3 -4.9400 8.42308   3
   4   4   3 12.6783 10.0652   4
   4   4   3 -3.0834 11.5034   1
   4   4   3 18.0669 10.8020   4
  -5  -4  -3 225.724 21.5970   4
  -5  -4  -3 204.477 23.9500   1
  -5  -4  -3 193.208 21.5821   4
   5   4   3 203.252 25.5055   3
   5   4   3 210.047 23.4649   4
   5   4   3 196.269 18.7604   4
   5   4   3 204.303 26.7940   1
  -6  -4  -3 179.934 18.8182   4
  -6  -4  -3 192.770 21.6281   1
   6   4   3 181.875 19.1166   4
   6   4   3 176.375 23.0745   3
   6   4   3 186.979 21.6301   1
   6   4   3 181.340 18.9508   4
  -7  -4  -3 10.0577 12.6004   4
  -7  -4  -3 -5.5834 16.0567   1
   7   4   3 10.6352 12.6335   4
   7   4   3 -0.8080 15.0924   1
   7   4   3 6.73100 12.9459   4
  -8  -4  -3 415.619 46.4906   1
   8   4   3 443.915 37.4380   4
   8   4   3 482.178 48.0233   2
   8   4   3 461.960 42.0923   1
   8   4   3 352.128 38.4455   4
  -9  -4  -3 119.060 25.4312   1
   9   4   3 99.5746 19.4587   1
   9   4   3 109.959 16.0101   4
   9   4   3 89.6936 16.6966   4
 -10  -4  -3 55.0349 25.6416   1
 -11  -4  -3 126.509 32.2262   1
 -10   5   3 3.98294 25.9861   1
  -9   5   3 5.90281 23.0647   1
  -8   5   3 25.5723 21.6254   1
   7  -5  -3 466.734 40.5772   1
  -7   5   3 432.465 46.1660   1
   6  -5  -3 4.97027 11.6664   4
   6  -5  -3 24.1143 14.3266   4
   6  -5  -3 4.68369 13.2077   1
  -6   5   3 -18.192 17.4553   4
  -6   5   3 -6.1486 17.0601   1
   5  -5  -3 1438.40 98.9241   1
   5  -5  -3 1233.91 117.894   3
   5  -5  -3 1429.85 95.4429   4
   5  -5  -3 1563.52 96.6463   4
  -5   5   3 1519.27 100.329   1
  -5   5   3 1525.04 98.3794   4
   4  -5  -3 520.726 50.7400   3
   4  -5  -3 580.395 42.6425   1
   4  -5  -3 559.298 42.3877   4
   4  -5  -3 561.073 40.1326   4
  -4   5   3 536.631 45.9413   1
  -4   5   3 510.585 43.2920   4
   3  -5  -3 367.619 38.5712   3
   3  -5  -3 418.155 33.1957   1
   3  -5  -3 454.731 31.9701   4
   3  -5  -3 431.250 33.7261   4
  -3   5   3 378.724 35.0523   1
  -3   5   3 422.296 35.0343   4
  -3   5   3 403.791 34.1057   4
   2  -5  -3 13.8977 9.78309   3
   2  -5  -3 19.3381 9.67408   1
   2  -5  -3 29.1189 10.2055   4
   2  -5  -3 18.5352 11.3702   4
   2  -5  -3 26.4116 11.5145   4
  -2   5   3 0.76942 10.1994   4
  -2   5   3 13.8947 10.0233   1
  -2   5   3 -28.976 11.0606   1
  -2   5   3 15.7095 11.0902   4
   1  -5  -3 398.091 31.7040   4
   1  -5  -3 369.527 30.9090   4
   1  -5  -3 383.947 31.5610   1
  -1   5   3 423.610 31.8556   4
  -1   5   3 428.974 32.5509   1
  -1   5   3 325.274 30.2092   1
  -1   5   3 408.177 33.2302   4
   0  -5  -3 624.421 43.5906   4
   0  -5  -3 674.320 44.4613   1
   0   5   3 667.763 45.3664   4
   0   5   3 539.020 43.6826   1
   0   5   3 579.976 45.4628   1
   0   5   3 643.501 44.3094   4
  -1  -5  -3 602.098 43.8610   4
  -1  -5  -3 659.433 45.4576   1
   1   5   3 652.303 46.0090   4
   1   5   3 566.654 46.6552   1
   1   5   3 673.338 44.7820   4
  -2  -5  -3 -3.8973 8.40771   4
  -2  -5  -3 -1.6159 8.23136   1
  -2  -5  -3 -6.1335 7.52768   4
   2   5   3 -2.1621 8.42401   4
   2   5   3 2.12165 13.3239   4
   2   5   3 -9.4909 9.31239   4
   2   5   3 3.69933 9.82353   1
  -3  -5  -3 1416.51 92.4896   1
  -3  -5  -3 1332.64 89.9404   4
  -3  -5  -3 1420.39 89.8145   4
   3   5   3 1335.03 90.7096   4
   3   5   3 1367.77 93.4757   1
  -4  -5  -3 64.6869 11.0182   4
  -4  -5  -3 91.2682 12.6845   1
  -4  -5  -3 70.6149 10.8538   4
   4   5   3 83.6850 12.3792   4
   4   5   3 60.2782 14.4767   1
   4   5   3 77.6598 12.8229   4
   4   5   3 58.0066 11.8135   3
  -5  -5  -3 14.2096 9.68313   4
  -5  -5  -3 -13.161 10.2213   4
  -5  -5  -3 12.9809 12.2909   1
   5   5   3 5.44122 11.2514   3
   5   5   3 15.7037 11.2419   4
   5   5   3 7.29590 14.6329   1
   5   5   3 6.93741 11.2137   4
  -6  -5  -3 304.862 29.2978   4
  -6  -5  -3 274.072 29.1385   4
  -6  -5  -3 315.896 33.5691   1
   6   5   3 344.660 31.6775   4
   6   5   3 314.379 35.7019   1
   6   5   3 266.008 35.0276   3
   6   5   3 288.078 31.5464   4
  -7  -5  -3 3.84149 12.7667   4
  -7  -5  -3 4.39848 16.7761   1
   7   5   3 14.9875 17.7105   1
   7   5   3 6.63826 14.9835   3
   7   5   3 -0.0312 14.5499   4
   7   5   3 -2.9602 13.7488   4
  -8  -5  -3 108.956 21.6690   1
   8   5   3 105.419 17.8120   4
   8   5   3 87.6809 21.1469   1
   8   5   3 101.278 16.5856   4
  -9  -5  -3 71.1249 23.0991   1
   9   5   3 36.6555 17.9611   1
   9   5   3 32.8317 14.1331   4
   9   5   3 42.7059 15.2790   4
 -10  -5  -3 48.0481 27.1400   1
  10   5   3 26.9251 15.8758   4
  10   5   3 22.6186 14.8999   4
 -11  -5  -3 112.434 31.1620   1
  -9   6   3 15.0361 24.2815   1
  -8   6   3 3.17908 21.7921   1
  -7   6   3 11.5222 19.2607   1
   6  -6  -3 103.931 18.3094   1
  -6   6   3 168.544 23.3970   1
   5  -6  -3 17.4959 14.4576   4
   5  -6  -3 5.94083 12.6849   1
   5  -6  -3 -7.3823 14.6471   3
  -5   6   3 20.0850 18.2428   1
  -5   6   3 7.05180 15.1711   4
   4  -6  -3 1591.70 138.567   3
   4  -6  -3 1706.42 113.353   4
   4  -6  -3 1787.15 114.587   4
   4  -6  -3 1823.81 117.500   1
  -4   6   3 1816.21 118.954   1
  -4   6   3 1757.64 115.478   4
   3  -6  -3 125.643 16.5597   4
   3  -6  -3 133.547 21.1434   3
   3  -6  -3 138.698 14.7332   4
   3  -6  -3 152.590 17.4753   1
   3  -6  -3 164.772 18.4458   1
  -3   6   3 123.609 17.3474   1
  -3   6   3 156.286 17.3086   4
   2  -6  -3 474.720 39.8113   4
   2  -6  -3 506.285 41.1352   1
   2  -6  -3 552.936 39.2294   4
  -2   6   3 545.835 41.7466   1
  -2   6   3 518.955 41.1411   4
  -2   6   3 538.341 40.4661   4
   1  -6  -3 96.7653 12.9773   1
   1  -6  -3 79.2695 12.5871   4
  -1   6   3 96.1917 16.1270   4
  -1   6   3 44.1155 13.5159   1
  -1   6   3 54.1892 12.4378   4
   0  -6  -3 49.6178 10.5071   4
   0  -6  -3 70.2961 11.8767   1
   0   6   3 49.9778 11.7681   4
   0   6   3 49.1495 12.4399   1
   0   6   3 56.3343 14.5800   4
  -1  -6  -3 25.9270 10.5005   1
  -1  -6  -3 9.79707 8.97437   4
   1   6   3 27.1695 10.6082   4
   1   6   3 8.24670 10.8332   4
   1   6   3 10.8538 12.3169   1
   1   6   3 37.5300 15.0859   4
  -2  -6  -3 14.0008 8.80574   4
  -2  -6  -3 -17.791 9.75733   1
   2   6   3 1.58489 12.3910   1
   2   6   3 -10.068 11.0181   4
   2   6   3 14.0500 10.0863   4
  -3  -6  -3 6.01608 10.5059   1
  -3  -6  -3 -1.6172 8.32095   4
  -3  -6  -3 8.20654 8.20995   4
   3   6   3 10.6366 11.9744   4
   3   6   3 -0.4249 12.6295   1
   3   6   3 -3.6180 10.2665   4
  -4  -6  -3 368.819 28.3738   4
  -4  -6  -3 334.205 30.3193   1
  -4  -6  -3 305.821 27.8895   4
   4   6   3 310.419 30.8326   4
   4   6   3 305.763 31.3501   3
   4   6   3 305.134 34.0664   1
  -5  -6  -3 46.8190 12.1116   4
  -5  -6  -3 37.9439 12.1815   4
  -5  -6  -3 46.3210 14.8035   1
   5   6   3 44.1078 13.2799   3
   5   6   3 29.7482 16.5539   1
   5   6   3 25.3882 13.9842   4
   5   6   3 44.4872 14.1675   4
  -6  -6  -3 372.414 32.8626   4
  -6  -6  -3 384.587 37.5379   1
  -6  -6  -3 331.860 32.4920   4
   6   6   3 369.601 39.7934   1
   6   6   3 295.422 36.3637   4
   6   6   3 358.851 34.8906   4
   6   6   3 358.833 38.5924   3
  -7  -6  -3 14.4390 13.6379   4
  -7  -6  -3 20.2768 18.0362   1
  -7  -6  -3 17.4417 13.7559   4
   7   6   3 14.4744 18.9672   1
   7   6   3 17.1372 15.2977   4
   7   6   3 15.6053 15.9023   3
   7   6   3 23.2137 16.1202   4
  -8  -6  -3 138.169 22.5547   1
   8   6   3 89.8473 21.5536   1
   8   6   3 110.461 18.5022   4
   8   6   3 108.343 18.5736   4
  -9  -6  -3 227.409 29.0180   1
   9   6   3 159.992 22.1192   4
   9   6   3 170.769 25.4315   1
   9   6   3 142.829 20.4571   4
 -10  -6  -3 31.4910 24.7629   1
  10   6   3 -16.145 14.3900   4
  10   6   3 -8.5461 16.1740   4
 -11  -6  -3 83.9383 31.3726   1
  11   6   3 78.8770 18.2989   4
  11   6   3 57.1730 17.2241   4
  -9   7   3 66.8021 27.3176   1
  -8   7   3 -20.494 23.1862   1
  -7   7   3 397.051 47.9787   1
   6  -7  -3 644.803 52.7835   1
   6  -7  -3 654.411 53.3068   1
  -6   7   3 730.853 58.6990   1
   5  -7  -3 98.0154 18.9754   3
   5  -7  -3 126.759 19.0280   1
   5  -7  -3 78.9326 17.7873   1
  -5   7   3 109.090 21.1041   1
   4  -7  -3 68.1423 17.0389   1
   4  -7  -3 65.4969 15.8300   3
   4  -7  -3 70.4971 14.5715   4
  -4   7   3 88.4596 17.6872   4
  -4   7   3 49.2483 17.2592   1
   3  -7  -3 16.9171 11.1630   3
   3  -7  -3 23.7847 10.6284   4
   3  -7  -3 26.6416 14.6038   1
   3  -7  -3 7.25677 13.4275   4
  -3   7   3 13.7736 14.5916   1
  -3   7   3 21.6548 13.7014   4
   2  -7  -3 -5.8421 12.1741   4
   2  -7  -3 2.19825 10.9179   4
   2  -7  -3 16.4553 12.5528   1
  -2   7   3 -6.6912 14.5394   4
  -2   7   3 -3.4817 13.0200   1
   1  -7  -3 1128.54 80.2568   1
   1  -7  -3 1201.21 77.7971   4
   1  -7  -3 1165.22 78.3140   4
  -1   7   3 1193.05 81.3390   1
  -1   7   3 998.619 79.5744   4
  -1   7   3 1286.60 79.0260   4
   0  -7  -3 30.2707 11.9560   1
   0  -7  -3 42.9888 10.5407   4
   0  -7  -3 34.6522 10.8864   4
   0   7   3 27.1067 12.8405   1
   0   7   3 46.0645 12.4858   4
   0   7   3 26.3769 15.5053   4
  -1  -7  -3 1156.57 79.3742   1
  -1  -7  -3 1095.12 77.0099   4
  -1  -7  -3 1171.87 77.7336   4
   1   7   3 1147.24 78.4428   4
   1   7   3 1141.64 81.4928   1
   1   7   3 1139.21 78.3022   4
   1   7   3 1290.13 79.3365   4
  -2  -7  -3 -1.7074 10.4804   1
  -2  -7  -3 -8.3287 8.70880   4
   2   7   3 -12.447 11.1526   4
   2   7   3 -13.230 11.7546   4
   2   7   3 -33.552 13.5270   1
  -3  -7  -3 750.585 53.8525   1
  -3  -7  -3 691.605 51.5589   4
  -3  -7  -3 704.661 51.9184   4
   3   7   3 782.439 57.2266   1
   3   7   3 711.440 54.2217   4
   3   7   3 783.148 53.7261   4
  -4  -7  -3 4.35242 13.4207   1
  -4  -7  -3 11.7544 10.4806   4
  -4  -7  -3 3.69851 11.1696   4
   4   7   3 -23.708 16.3801   1
   4   7   3 -9.0509 13.7364   4
  -5  -7  -3 132.265 17.4080   4
  -5  -7  -3 128.236 18.7006   1
  -5  -7  -3 91.4058 15.6257   4
   5   7   3 111.537 18.4572   4
   5   7   3 125.591 18.5501   3
   5   7   3 135.165 22.1595   1
  -6  -7  -3 -15.499 16.0399   1
  -6  -7  -3 0.71265 13.0373   4
  -6  -7  -3 8.47046 12.8560   4
   6   7   3 22.4394 14.6716   3
   6   7   3 -3.7827 16.2281   4
   6   7   3 -14.069 18.7488   1
   6   7   3 12.9109 15.0701   4
  -7  -7  -3 280.636 29.1060   1
  -7  -7  -3 237.592 30.6584   4
  -7  -7  -3 215.878 29.5168   4
   7   7   3 247.423 32.4809   4
   7   7   3 275.590 35.4141   3
   7   7   3 276.669 35.8975   4
   7   7   3 253.065 29.8588   1
  -8  -7  -3 9.16942 18.1205   1
   8   7   3 28.1837 19.9047   1
   8   7   3 6.97089 15.9066   4
   8   7   3 -3.4857 14.4312   4
  -9  -7  -3 356.399 44.7853   1
   9   7   3 338.263 35.0323   4
   9   7   3 211.845 27.8698   4
   9   7   3 342.769 42.0794   1
 -10  -7  -3 5.56345 25.3201   1
  10   7   3 7.40261 17.8672   4
  10   7   3 3.28370 20.4437   1
  11   7   3 70.9376 19.1737   4
  -8   8   3 49.1051 24.1965   1
  -7   8   3 13.2626 20.9859   1
  -6   8   3 488.194 49.9288   1
   5  -8  -3 90.4792 17.9194   3
   5  -8  -3 102.393 18.0251   1
  -5   8   3 75.9540 19.8310   1
   4  -8  -3 34.7951 15.1385   1
  -4   8   3 9.95620 17.1758   4
  -4   8   3 67.7888 18.5702   1
   3  -8  -3 42.0214 14.7879   1
   3  -8  -3 55.3940 12.0569   4
   3  -8  -3 29.9198 14.0264   4
  -3   8   3 48.4323 16.2748   4
  -3   8   3 24.5571 16.5994   1
   2  -8  -3 28.8991 14.1707   4
   2  -8  -3 21.4820 14.9738   1
   2  -8  -3 52.6327 13.3622   4
  -2   8   3 51.7926 18.5460   4
  -2   8   3 22.7504 16.2663   1
   1  -8  -3 149.499 18.4102   1
   1  -8  -3 118.110 15.9070   4
   1  -8  -3 132.588 16.4758   4
  -1   8   3 106.126 19.4383   1
  -1   8   3 98.1674 20.8710   4
   0  -8  -3 115.435 15.5520   4
   0  -8  -3 101.643 15.2901   4
   0  -8  -3 114.698 16.5606   1
   0   8   3 112.855 20.7664   4
   0   8   3 131.071 16.6780   4
   0   8   3 100.790 19.4468   1
  -1  -8  -3 41.2161 11.9669   4
  -1  -8  -3 51.6253 12.5308   4
  -1  -8  -3 45.2397 13.8206   1
   1   8   3 26.0838 19.6107   4
   1   8   3 29.8592 14.3093   4
   1   8   3 15.6750 17.1723   1
   1   8   3 28.5083 13.6193   4
  -2  -8  -3 695.624 50.9269   4
  -2  -8  -3 689.341 53.0989   1
  -2  -8  -3 708.126 50.6858   4
   2   8   3 717.161 52.1807   4
   2   8   3 721.347 56.7278   1
   2   8   3 668.564 53.0447   4
  -3  -8  -3 61.7071 14.3190   1
  -3  -8  -3 68.0064 13.4753   4
   3   8   3 80.1675 15.5643   4
   3   8   3 50.2048 16.2622   4
   3   8   3 70.3671 19.1708   1
  -4  -8  -3 383.517 34.1020   4
  -4  -8  -3 409.622 36.6492   1
  -4  -8  -3 274.478 31.4363   4
   4   8   3 328.639 37.8981   4
   4   8   3 343.085 41.5405   1
   4   8   3 385.697 36.2121   4
  -5  -8  -3 -3.6452 13.2047   4
  -5  -8  -3 20.6272 13.3095   4
  -5  -8  -3 -0.5357 15.0165   1
   5   8   3 0.29887 19.8560   1
   5   8   3 14.9159 16.3307   4
  -6  -8  -3 61.6405 15.9705   4
  -6  -8  -3 63.3600 19.3834   1
  -6  -8  -3 60.6687 15.4517   4
   6   8   3 38.2845 22.1439   1
   6   8   3 54.3792 18.8730   4
   6   8   3 58.9581 17.8941   3
  -7  -8  -3 12.7517 17.2757   1
  -7  -8  -3 6.51498 13.6438   4
   7   8   3 -7.3841 15.3568   4
   7   8   3 -7.7047 20.5547   1
   7   8   3 -6.3286 17.2920   4
   7   8   3 16.7574 14.6064   3
  -8  -8  -3 33.0201 19.2403   1
   8   8   3 8.64284 17.3841   4
   8   8   3 1.99315 20.1829   1
  -9  -8  -3 127.032 27.0465   1
   9   8   3 96.6340 25.5394   1
   9   8   3 98.8743 21.6992   4
 -10  -8  -3 175.389 31.2279   1
  10   8   3 121.088 23.3228   4
  10   8   3 110.055 26.8281   1
  -8   9   3 238.115 33.0972   1
  -7   9   3 11.7082 22.5105   1
  -6   9   3 108.226 23.8590   1
  -5   9   3 21.3496 18.5885   1
   4  -9  -3 17.0523 15.0611   1
  -4   9   3 29.6298 17.8637   1
   3  -9  -3 147.567 20.4710   1
  -3   9   3 121.156 22.3209   1
   2  -9  -3 8.10360 14.4920   4
   2  -9  -3 -0.9758 13.0596   4
   2  -9  -3 31.7071 15.2205   1
  -2   9   3 3.89596 17.6968   1
  -2   9   3 -5.5936 18.8255   4
   1  -9  -3 413.266 34.3943   4
   1  -9  -3 335.022 34.2497   1
   1  -9  -3 295.665 31.3001   4
  -1   9   3 360.631 37.6296   1
  -1   9   3 261.696 30.8143   4
   0  -9  -3 555.412 45.8605   1
   0  -9  -3 554.365 44.9591   4
   0  -9  -3 595.203 46.1826   4
   0   9   3 518.914 51.7071   1
  -1  -9  -3 542.414 41.8910   4
  -1  -9  -3 460.214 43.7484   1
  -1  -9  -3 522.957 42.2830   4
   1   9   3 546.305 45.9572   4
   1   9   3 518.468 43.8092   4
   1   9   3 481.553 48.9920   1
  -2  -9  -3 2.06650 13.7452   4
  -2  -9  -3 6.28883 12.1009   4
  -2  -9  -3 6.31034 14.6534   1
   2   9   3 -14.450 15.7815   4
   2   9   3 -8.6489 14.2260   4
   2   9   3 -20.961 19.3617   1
  -3  -9  -3 32.0741 12.9114   4
  -3  -9  -3 8.25925 12.0849   4
  -3  -9  -3 14.2621 15.6530   1
   3   9   3 31.3151 17.1839   4
   3   9   3 21.2449 15.7061   4
   3   9   3 -2.5349 19.6914   1
  -4  -9  -3 -0.6274 13.2060   4
  -4  -9  -3 -7.2711 16.1109   1
   4   9   3 -15.355 17.5818   4
   4   9   3 -27.399 20.6540   1
   4   9   3 -34.011 15.4985   4
  -5  -9  -3 197.044 23.6468   1
  -5  -9  -3 153.959 20.0250   4
  -5  -9  -3 197.253 21.5181   4
   5   9   3 179.490 22.6574   4
   5   9   3 140.885 22.8616   4
   5   9   3 165.255 27.4080   1
  -6  -9  -3 2.02555 13.9341   4
  -6  -9  -3 13.7649 16.9387   1
   6   9   3 8.58135 14.8140   3
   6   9   3 9.78339 17.4012   4
   6   9   3 5.53729 22.0702   1
  -7  -9  -3 506.981 41.8977   4
  -7  -9  -3 432.398 46.5725   1
   7   9   3 491.871 50.7818   1
   7   9   3 440.885 46.7351   3
   7   9   3 493.216 45.8533   4
  -8  -9  -3 10.4337 19.6144   1
   8   9   3 -2.1526 22.9230   1
   8   9   3 -12.802 18.4738   4
  -9  -9  -3 425.645 50.7965   1
   9   9   3 449.257 47.1383   4
   9   9   3 404.336 52.7312   1
 -10  -9  -3 15.0314 25.6360   1
  10   9   3 32.8558 21.3618   4
  10   9   3 -8.3050 23.6616   1
  -7  10   3 -12.286 22.5313   1
  -6  10   3 10.6052 21.3784   1
  -5  10   3 104.603 23.0718   1
  -4  10   3 -26.104 18.4065   1
   3 -10  -3 35.5376 14.9091   1
  -3  10   3 31.8569 19.0822   1
   2 -10  -3 -6.5261 14.1135   4
   2 -10  -3 3.02847 15.1306   1
  -2  10   3 7.66623 18.8036   1
   1 -10  -3 92.6895 17.5740   4
   1 -10  -3 105.105 18.4426   1
   1 -10  -3 92.8242 15.4788   4
  -1  10   3 28.1247 25.9537   4
  -1  10   3 151.594 22.9922   1
   0 -10  -3 356.025 37.6671   1
   0 -10  -3 329.596 36.7253   4
   0 -10  -3 378.757 36.1492   4
   0  10   3 372.434 45.4108   1
  -1 -10  -3 21.3959 15.2751   4
  -1 -10  -3 19.1306 14.3705   4
  -1 -10  -3 -10.905 15.5554   1
   1  10   3 26.3952 17.3365   4
   1  10   3 -4.5828 20.3652   1
   1  10   3 -7.3688 25.9385   4
  -2 -10  -3 465.826 39.7521   4
  -2 -10  -3 445.043 40.6623   4
  -2 -10  -3 464.654 42.4736   1
   2  10   3 456.026 43.0060   4
   2  10   3 435.331 49.1182   1
   2  10   3 405.083 43.8658   4
  -3 -10  -3 5.70406 13.5651   4
  -3 -10  -3 7.69623 14.1397   4
  -3 -10  -3 1.62631 17.0267   1
   3  10   3 2.90925 16.9530   4
   3  10   3 -3.9200 22.7387   1
   3  10   3 -5.3289 18.3160   4
  -4 -10  -3 59.5342 16.1420   4
  -4 -10  -3 84.0550 18.5874   1
  -4 -10  -3 64.8140 16.1997   4
   4  10   3 48.4305 18.3226   4
   4  10   3 57.8195 20.0519   4
   4  10   3 46.0811 23.3041   1
  -5 -10  -3 -1.3604 16.4623   1
  -5 -10  -3 6.68340 14.3689   4
   5  10   3 -25.452 18.2504   4
   5  10   3 -81.730 23.2739   1
  -6 -10  -3 36.0235 17.3587   1
  -6 -10  -3 10.6171 14.5823   4
   6  10   3 -14.371 22.1100   1
   6  10   3 -2.0665 17.4415   4
  -7 -10  -3 -7.4582 18.7281   1
   7  10   3 -15.102 18.7703   4
   7  10   3 -46.071 23.1981   1
  -8 -10  -3 212.520 28.7549   1
   8  10   3 206.746 27.3940   4
   8  10   3 190.847 31.8246   1
  -9 -10  -3 45.8341 24.5706   1
   9  10   3 34.0816 21.6399   4
   9  10   3 29.7777 26.2568   1
  -6  11   3 68.0969 25.3693   1
  -5  11   3 6.52714 22.0929   1
  -4  11   3 17.3874 21.8944   1
  -3  11   3 236.629 28.9916   1
   2 -11  -3 237.100 32.9561   1
  -2  11   3 298.986 38.0692   1
   1 -11  -3 27.0127 15.5436   1
   1 -11  -3 -7.0504 12.1606   4
   1 -11  -3 4.50657 13.9337   4
  -1  11   3 11.4523 20.6399   1
   0 -11  -3 183.664 21.0939   4
   0 -11  -3 169.911 20.3710   4
   0 -11  -3 166.384 21.5241   1
   0  11   3 154.635 27.0331   1
  -1 -11  -3 93.7108 18.6590   1
  -1 -11  -3 83.5720 16.9309   4
  -1 -11  -3 81.1800 17.2763   4
   1  11   3 85.6961 23.4955   1
  -2 -11  -3 164.202 21.1551   4
  -2 -11  -3 158.750 20.4021   4
  -2 -11  -3 174.420 22.7758   1
   2  11   3 168.602 27.0356   1
  -3 -11  -3 83.1421 18.9518   1
  -3 -11  -3 75.5044 16.9692   4
  -3 -11  -3 46.4415 14.9806   4
   3  11   3 80.4183 23.8323   1
  -4 -11  -3 10.3833 13.6431   4
  -4 -11  -3 -21.877 16.1089   1
  -4 -11  -3 19.0720 14.0116   4
   4  11   3 -1.8055 21.9980   1
  -5 -11  -3 273.174 37.1676   1
  -5 -11  -3 298.328 35.1243   4
   5  11   3 298.834 35.4985   1
  -6 -11  -3 67.9867 17.4319   4
  -6 -11  -3 32.1548 18.8531   1
   6  11   3 31.1768 26.2700   1
  -7 -11  -3 114.050 23.4378   1
   7  11   3 107.239 28.9566   1
  -8 -11  -3 -7.6165 20.7599   1
   8  11   3 -44.904 25.2062   1
  -9 -11  -3 29.1616 24.9077   1
   9  11   3 -3.5388 25.9129   1
  -5  12   3 56.0517 25.5366   1
  -4  12   3 0.54483 21.6820   1
  -3  12   3 376.049 46.7581   1
  -2  12   3 85.6758 23.7663   1
  -1  12   3 9.73626 21.6718   1
   0 -12  -3 5.67872 16.3545   1
   0 -12  -3 -11.505 15.7025   4
   0 -12  -3 -14.741 14.3791   4
   0  12   3 -14.510 21.3634   1
  -1 -12  -3 60.9112 16.4757   4
  -1 -12  -3 46.8710 18.1396   1
  -1 -12  -3 54.7545 16.5203   4
   1  12   3 49.8960 22.8615   1
  -2 -12  -3 11.2541 15.1249   4
  -2 -12  -3 32.9025 17.7999   1
  -2 -12  -3 4.09664 15.0569   4
   2  12   3 34.3321 21.6265   1
  -3 -12  -3 1.82635 14.9474   4
  -3 -12  -3 0.43984 15.4927   4
  -3 -12  -3 11.7165 16.8315   1
   3  12   3 36.9889 23.2263   1
  -4 -12  -3 23.3252 18.1650   1
  -4 -12  -3 6.40944 14.9478   4
   4  12   3 24.6759 24.1497   1
  -5 -12  -3 60.8141 19.3874   1
  -5 -12  -3 91.7699 17.6295   4
   5  12   3 55.6818 27.9602   1
  -6 -12  -3 75.0618 21.2792   1
  -6 -12  -3 64.0233 18.2547   4
   6  12   3 57.4939 28.6092   1
  -7 -12  -3 17.9104 19.8052   1
   7  12   3 -3.6002 27.8034   1
  -8 -12  -3 238.379 31.8919   1
   8  12   3 232.567 36.4962   1
  -4  13   3 144.381 28.5299   1
  -3  13   3 22.7647 22.0465   1
  -2  13   3 160.120 28.2462   1
  -1  13   3 21.0854 23.3469   1
   0 -13  -3 112.434 18.5205   4
   0 -13  -3 99.7130 17.1366   4
   0  13   3 124.418 27.1761   1
  -1 -13  -3 -0.9404 16.2805   4
  -1 -13  -3 42.6736 19.7763   1
  -1 -13  -3 -2.1077 16.2571   4
   1  13   3 56.4216 25.4317   1
  -2 -13  -3 53.1478 17.6431   4
  -2 -13  -3 50.7367 19.0038   1
  -2 -13  -3 56.0573 17.3293   4
   2  13   3 58.8982 25.1009   1
  -3 -13  -3 138.497 21.7072   4
  -3 -13  -3 153.039 23.3432   1
   3  13   3 199.711 31.4705   1
  -4 -13  -3 40.6347 19.2986   1
  -4 -13  -3 10.3836 16.2748   4
   4  13   3 22.3645 26.2307   1
  -5 -13  -3 -13.022 18.0910   1
  -5 -13  -3 -5.5021 16.2210   4
   5  13   3 -3.8094 27.8901   1
  -6 -13  -3 71.4028 22.5476   1
  -6 -13  -3 128.814 21.4577   4
   6  13   3 119.175 32.3640   1
  -7 -13  -3 -4.1276 20.3353   1
   7  13   3 -15.860 29.4975   1
  -2  14   3 7.58995 23.7909   1
  -1  14   3 41.0848 25.2461   1
   0  14   3 9.34370 24.3062   1
  -1 -14  -3 53.6222 18.4098   4
  -1 -14  -3 108.579 19.1473   4
   1  14   3 142.065 28.3699   1
  -2 -14  -3 43.2698 17.8853   4
  -2 -14  -3 41.9871 17.8416   4
   2  14   3 47.2113 27.1837   1
  -3 -14  -3 98.7394 21.1062   4
   3  14   3 84.7976 29.6787   1
  -4 -14  -3 10.3331 18.6392   4
  -4 -14  -3 -2.9365 19.1526   1
   4  14   3 39.3283 28.4809   1
  -5 -14  -3 3.54900 17.9044   4
  -5 -14  -3 -1.2923 18.8194   1
   5  14   3 -20.137 28.1228   1
  -2 -15  -3 -23.849 17.8828   4
  -2 -15  -3 -1.0148 18.2827   4
  -3 -15  -3 2.10797 18.2763   4
   4  13  -4 14.6732 27.9327   1
   3  13  -4 -10.692 26.7769   1
   2  13  -4 230.994 32.8435   1
   1  13  -4 2.62043 22.8085   1
   0  13  -4 175.761 28.3484   1
  -1  13  -4 17.1690 21.1929   1
   6  12  -4 -21.024 30.7795   1
  -6 -12   4 -0.0345 16.6475   4
  -6 -12   4 16.2100 15.7489   4
   5  12  -4 246.637 36.5730   1
   4  12  -4 11.3044 26.7686   1
   3  12  -4 134.091 29.1182   1
   2  12  -4 1.47781 24.0595   1
   1  12  -4 86.3179 24.8121   1
   0  12  -4 22.0959 21.1580   1
  -1  12  -4 191.294 25.9656   1
  -2  12  -4 8.29300 22.6070   3
  -3  12  -4 193.794 24.8825   1
  -3  12  -4 182.975 33.1615   3
   7  11  -4 106.802 35.5588   1
  -7 -11   4 124.075 21.3750   4
   6  11  -4 -26.823 29.3523   1
  -6 -11   4 -27.547 16.3362   4
  -6 -11   4 15.7649 14.7954   4
   5  11  -4 35.1508 27.8984   1
  -5 -11   4 50.1929 14.8367   4
  -5 -11   4 32.5275 16.0095   4
   4  11  -4 37.2892 25.7505   1
   3  11  -4 -9.1940 22.5108   1
   2  11  -4 491.124 51.7397   1
   1  11  -4 7.88462 20.7387   1
   0  11  -4 65.6854 20.7142   1
  -1  11  -4 2.94937 17.8684   1
  -2  11  -4 21.1920 21.4461   3
  -3  11  -4 30.1352 23.2087   3
  -4  11  -4 86.2835 28.2947   3
  -5  11  -4 22.1236 27.9380   3
   8  10  -4 -17.141 31.3688   1
  -8 -10   4 37.6130 19.8241   4
  -8 -10   4 -47.816 24.6901   1
   7  10  -4 74.2820 33.1444   1
  -7 -10   4 112.276 26.5196   1
  -7 -10   4 145.196 22.3761   4
   6  10  -4 138.659 32.9449   1
  -6 -10   4 113.286 21.5899   4
  -6 -10   4 156.163 26.4251   1
  -6 -10   4 182.249 21.1318   4
   5  10  -4 195.107 31.0978   1
  -5 -10   4 157.879 20.9890   4
  -5 -10   4 162.810 25.4723   1
  -5 -10   4 159.134 19.3693   4
   4  10  -4 53.2630 23.9448   1
  -4 -10   4 52.7292 19.2534   1
   3  10  -4 127.756 24.9186   1
   2  10  -4 20.4869 20.4891   1
   1  10  -4 127.847 22.6087   1
   0  10  -4 16.1360 17.4389   1
  -1  10  -4 309.576 34.8056   1
  -3  10  -4 165.767 28.8196   3
  -4  10  -4 15.9925 23.1166   3
  -5  10  -4 -2.3598 24.6080   3
  -6  10  -4 58.3146 31.6861   3
   9   9  -4 451.753 53.3466   1
  -9  -9   4 583.302 50.8877   4
  -9  -9   4 478.930 60.2512   1
   8   9  -4 -17.590 29.5725   1
  -8  -9   4 35.6958 18.6099   4
  -8  -9   4 -19.049 25.5027   1
   7   9  -4 280.758 41.2952   1
  -7  -9   4 321.487 38.6409   4
  -7  -9   4 305.708 36.8167   1
   6   9  -4 20.4263 26.9989   1
  -6  -9   4 28.2315 17.3419   4
  -6  -9   4 68.7784 15.9811   4
  -6  -9   4 2.69939 21.4767   1
   5   9  -4 12.1901 24.3490   1
  -5  -9   4 37.3840 19.3705   1
  -5  -9   4 24.2362 15.9951   4
  -5  -9   4 33.6307 14.5242   4
   4   9  -4 47.4633 24.3287   1
  -4  -9   4 53.4318 15.0313   4
  -4  -9   4 70.7233 20.0305   1
  -4  -9   4 61.9052 13.3826   4
   3   9  -4 40.7790 21.8990   1
  -3  -9   4 60.5757 17.7520   1
   2   9  -4 52.2934 21.3418   1
  -2  -9   4 47.0104 15.9804   1
   1   9  -4 332.571 40.6586   1
   1   9  -4 377.146 38.1799   1
   0   9  -4 47.2849 17.6740   1
  -1   9  -4 20.4415 15.3067   1
  -3   9  -4 22.8707 20.0768   3
  -4   9  -4 482.080 57.2065   3
  -5   9  -4 30.1439 25.0820   3
  -6   9  -4 236.223 39.5338   3
  -7   9  -4 50.4849 33.3272   3
   9   8  -4 139.820 33.2933   1
  -9  -8   4 83.0090 31.6715   1
  -9  -8   4 128.647 21.7555   4
   8   8  -4 118.816 31.0881   1
  -8  -8   4 119.917 30.3286   1
  -8  -8   4 118.361 21.5317   4
   7   8  -4 12.5383 26.4141   1
  -7  -8   4 34.4665 16.9595   4
  -7  -8   4 -31.842 22.6889   1
   6   8  -4 636.122 64.3152   1
  -6  -8   4 649.523 59.4403   1
  -6  -8   4 705.434 53.5737   4
  -6  -8   4 695.395 55.5569   4
   5   8  -4 606.319 60.6448   1
  -5  -8   4 617.207 53.2200   1
  -5  -8   4 591.380 49.3250   4
  -5  -8   4 553.437 47.2989   4
   4   8  -4 307.551 36.6276   4
   4   8  -4 321.386 36.0896   1
  -4  -8   4 342.345 40.3606   1
  -4  -8   4 369.958 34.9827   4
  -4  -8   4 291.850 32.4934   4
   3   8  -4 240.332 31.6143   4
   3   8  -4 221.207 28.8448   1
  -3  -8   4 210.774 25.3053   1
   2   8  -4 282.027 31.7054   4
   2   8  -4 310.145 38.6708   1
   2   8  -4 298.328 31.9385   1
  -2  -8   4 305.727 31.7294   1
   1   8  -4 589.552 49.7898   1
   1   8  -4 567.663 46.0793   1
   0   8  -4 178.127 23.7897   1
   0   8  -4 153.228 20.7109   1
  -1   8  -4 392.366 36.5577   1
  -3   8  -4 29.7638 20.3480   3
  -4   8  -4 48.1493 22.3217   3
  -5   8  -4 92.1817 26.9053   3
  -6   8  -4 41.9221 27.8446   3
  -7   8  -4 168.064 36.4309   3
  10   7  -4 -48.683 27.8841   1
 -10  -7   4 -71.880 29.7121   1
   9   7  -4 683.982 66.6045   1
  -9  -7   4 650.872 56.0679   4
  -9  -7   4 631.067 66.5829   1
   8   7  -4 11.2227 26.4354   1
  -8  -7   4 4.75929 17.5419   4
  -8  -7   4 -56.575 24.3839   1
   7   7  -4 -0.5615 24.1938   1
  -7  -7   4 43.7197 16.9505   4
  -7  -7   4 1.35756 23.1508   1
   6   7  -4 442.267 42.3238   4
   6   7  -4 370.052 50.7557   1
  -6  -7   4 404.543 46.6006   1
  -6  -7   4 354.266 40.7761   4
  -6  -7   4 393.412 39.2897   4
   5   7  -4 184.569 29.8841   1
   5   7  -4 204.364 24.0430   4
  -5  -7   4 207.596 27.1592   1
  -5  -7   4 186.692 22.4766   4
  -5  -7   4 195.050 23.4668   4
   4   7  -4 -4.0625 14.6570   4
   4   7  -4 -8.2023 20.8945   1
  -4  -7   4 0.22742 14.5649   4
  -4  -7   4 1.58509 17.8542   1
  -4  -7   4 -0.1484 11.7932   4
   3   7  -4 998.954 78.8629   1
   3   7  -4 1095.44 73.4749   4
  -3  -7   4 975.358 76.3015   1
  -3  -7   4 1012.83 69.7022   4
  -3  -7   4 1042.08 71.0118   4
   2   7  -4 68.7293 18.1266   1
   2   7  -4 63.0817 15.1382   1
   2   7  -4 50.4263 14.1426   4
  -2  -7   4 56.3876 14.8801   1
   1   7  -4 1914.74 136.160   4
   1   7  -4 2222.36 140.983   1
   1   7  -4 2176.99 139.720   1
   0   7  -4 104.260 14.3514   1
   0   7  -4 78.9032 15.5946   1
  -3   7  -4 3.25067 19.8843   3
  -4   7  -4 30.5930 22.1229   3
  -5   7  -4 122.435 26.9875   3
  -6   7  -4 19.1899 24.6226   3
  -7   7  -4 132.871 34.5712   3
  -8   7  -4 -95.703 30.1248   3
  10   6  -4 135.896 32.7683   1
 -10  -6   4 109.112 34.3494   1
   9   6  -4 -16.324 24.8983   1
  -9  -6   4 -59.850 26.6174   1
   8   6  -4 499.299 52.6879   1
   8   6  -4 435.574 42.8681   4
  -8  -6   4 413.571 44.2470   4
  -8  -6   4 365.880 42.6427   1
   7   6  -4 36.6829 17.9158   4
   7   6  -4 -19.376 22.9523   1
  -7  -6   4 30.4140 17.4012   4
  -7  -6   4 11.7705 18.1214   4
  -7  -6   4 -1.3308 23.3911   1
   6   6  -4 48.2729 17.5307   4
   6   6  -4 75.8378 19.4794   4
   6   6  -4 71.2244 25.0088   1
  -6  -6   4 53.2845 17.8921   4
  -6  -6   4 81.1976 24.1324   1
  -6  -6   4 65.7187 19.2893   4
   5   6  -4 51.4225 21.8542   1
   5   6  -4 47.3732 16.0117   4
   5   6  -4 54.1422 17.6630   4
  -5  -6   4 35.0508 21.2339   1
  -5  -6   4 51.6942 15.6639   4
  -5  -6   4 59.8595 17.6888   4
   4   6  -4 408.439 38.3508   4
   4   6  -4 407.670 44.6572   1
  -4  -6   4 380.346 42.6725   1
  -4  -6   4 436.360 38.0376   4
  -4  -6   4 411.476 35.5058   4
   3   6  -4 168.248 23.4809   1
   3   6  -4 164.133 19.6615   4
  -3  -6   4 181.868 21.3427   4
  -3  -6   4 179.191 18.6151   4
  -3  -6   4 196.848 22.0498   1
   2   6  -4 -8.1702 11.7955   1
   2   6  -4 -12.152 10.8298   4
   2   6  -4 3.71353 14.7482   1
  -2  -6   4 -7.0433 12.7522   1
   1   6  -4 114.886 16.1013   1
   1   6  -4 97.2497 13.5389   1
   1   6  -4 93.9265 12.6008   4
   0   6  -4 1370.27 99.9739   1
   0   6  -4 1643.91 100.971   1
  -4   6  -4 170.633 27.9893   3
  -5   6  -4 104.101 27.0039   3
  -6   6  -4 38.4311 24.8732   3
  -7   6  -4 53.9558 28.3972   3
  -8   6  -4 -54.318 29.2177   3
  10   5  -4 89.9704 20.7678   4
  10   5  -4 75.3231 28.7124   1
 -10  -5   4 43.8071 32.8403   1
   9   5  -4 46.7993 18.7309   4
   9   5  -4 46.4803 25.6977   1
  -9  -5   4 16.9915 28.5000   1
   8   5  -4 168.244 24.2860   4
   8   5  -4 194.841 28.1935   1
  -8  -5   4 151.347 24.5164   4
  -8  -5   4 177.131 30.0123   1
   7   5  -4 321.407 37.3363   4
   7   5  -4 334.567 45.1010   1
  -7  -5   4 291.101 38.8954   4
  -7  -5   4 308.226 36.9339   1
   6   5  -4 5.52414 17.5616   4
   6   5  -4 5.83479 14.6792   4
   6   5  -4 24.6869 20.5067   1
  -6  -5   4 13.0712 17.7821   4
  -6  -5   4 35.1938 17.1231   4
  -6  -5   4 18.4908 22.3344   1
   5   5  -4 2077.93 145.409   1
   5   5  -4 2129.08 139.994   4
   5   5  -4 2067.77 140.111   4
  -5  -5   4 2048.25 140.010   4
  -5  -5   4 2215.50 140.570   4
  -5  -5   4 2244.89 145.570   1
   4   5  -4 65.9971 18.3010   1
   4   5  -4 43.1983 14.1887   4
   4   5  -4 47.7965 14.0535   4
  -4  -5   4 31.2431 17.3835   1
  -4  -5   4 55.1916 14.5148   4
  -4  -5   4 59.9503 13.2212   4
   3   5  -4 2699.14 174.367   4
   3   5  -4 2737.36 179.740   1
  -3  -5   4 2703.12 179.200   1
  -3  -5   4 2639.52 173.807   4
  -3  -5   4 2708.39 173.336   4
   2   5  -4 83.3081 13.4519   1
   2   5  -4 80.4590 12.4480   4
   2   5  -4 101.206 15.5239   1
  -2  -5   4 92.9630 14.0975   1
   1   5  -4 3.09491 9.74749   1
   1   5  -4 9.16835 10.6832   1
   1   5  -4 14.8963 8.72647   4
   0   5  -4 174.929 19.1616   1
   0   5  -4 202.253 20.6696   1
  -4   5  -4 -15.558 17.5344   3
  -5   5  -4 654.081 65.8356   3
  -6   5  -4 -3.1679 23.0407   3
  -7   5  -4 113.543 30.6922   3
  -8   5  -4 6.32329 30.6593   3
  11   4  -4 10.7651 17.9978   4
  10   4  -4 464.308 55.5204   1
  10   4  -4 497.129 46.3049   4
 -10  -4   4 472.612 63.7074   1
   9   4  -4 -13.538 17.0824   4
   9   4  -4 -6.7214 22.5231   1
  -9  -4   4 18.2623 27.2866   1
   8   4  -4 432.782 41.3812   4
   8   4  -4 455.800 47.2777   1
  -8  -4   4 350.388 41.7335   1
  -8  -4   4 395.193 44.6956   4
   7   4  -4 73.1748 23.3622   1
   7   4  -4 20.7433 16.3439   4
   7   4  -4 76.5134 19.5715   4
  -7  -4   4 40.3660 20.8108   4
  -7  -4   4 80.5880 26.6956   1
   6   4  -4 5.39588 15.7232   4
   6   4  -4 9.70790 18.8124   1
   6   4  -4 -6.1080 13.1281   4
  -6  -4   4 18.0716 16.5071   4
  -6  -4   4 -0.3391 21.1082   1
   5   4  -4 151.539 18.6068   4
   5   4  -4 174.538 22.2635   1
   5   4  -4 161.828 20.2061   4
  -5  -4   4 154.245 19.7056   4
  -5  -4   4 147.080 23.3994   1
  -5  -4   4 148.836 20.5832   4
   4   4  -4 69.3282 13.5521   4
   4   4  -4 74.3047 13.3718   4
   4   4  -4 82.0710 16.5063   1
  -4  -4   4 73.7736 13.4510   4
  -4  -4   4 69.3442 14.2630   4
  -4  -4   4 70.6581 18.2021   1
   3   4  -4 201.055 25.3019   1
   3   4  -4 206.103 23.9550   4
   3   4  -4 176.600 23.8408   4
   3   4  -4 221.993 22.5816   1
  -3  -4   4 213.889 27.6118   1
  -3  -4   4 177.118 22.3029   4
  -3  -4   4 193.893 24.0712   4
   2   4  -4 703.036 50.0805   1
   2   4  -4 662.748 48.7704   4
   2   4  -4 672.086 51.6239   1
   2   4  -4 678.923 48.3238   4
  -2  -4   4 741.104 50.5479   1
  -2  -4   4 763.319 48.0697   4
  -2  -4   4 641.816 46.9849   4
   1   4  -4 2.45099 7.47525   4
   1   4  -4 0.56050 8.60998   1
   1   4  -4 -3.8932 9.95772   1
   0   4  -4 10.1240 7.57237   1
  -4   4  -4 10.9777 17.4402   3
  -5   4  -4 63.3301 21.5580   3
  -6   4  -4 228.787 35.3485   3
  -7   4  -4 67.4622 26.6596   3
  11   3  -4 41.5408 18.3112   4
 -11  -3   4 0.82433 32.7225   1
  10   3  -4 383.727 43.1836   4
  10   3  -4 356.827 48.0682   1
 -10  -3   4 450.283 47.5274   1
   9   3  -4 29.6934 17.1569   4
   9   3  -4 15.7417 22.4957   1
  -9  -3   4 17.7520 26.7329   1
   8   3  -4 137.536 20.9087   4
   8   3  -4 178.129 26.3046   1
  -8  -3   4 144.498 28.6607   1
  -8  -3   4 154.575 23.9936   4
   7   3  -4 405.721 47.5041   1
   7   3  -4 493.519 42.4760   4
  -7  -3   4 457.504 46.9918   4
  -7  -3   4 354.843 45.3616   4
  -7  -3   4 418.135 42.4203   1
   6   3  -4 41.1656 16.4680   4
   6   3  -4 61.5588 19.0667   1
   6   3  -4 56.8770 14.6103   4
  -6  -3   4 79.0246 18.1805   4
  -6  -3   4 45.7756 21.5706   1
   5   3  -4 1467.54 92.2737   4
   5   3  -4 1331.94 91.1933   4
   5   3  -4 1355.28 95.3027   1
  -5  -3   4 1341.73 96.6457   1
  -5  -3   4 1343.07 92.5093   4
   4   3  -4 222.211 28.1012   1
   4   3  -4 243.140 24.4913   4
   4   3  -4 254.808 25.5103   4
  -4  -3   4 236.679 27.7928   4
  -4  -3   4 266.170 31.0444   1
  -4  -3   4 254.986 26.7299   4
   3   3  -4 354.609 31.9821   1
   3   3  -4 410.110 30.9272   4
   3   3  -4 394.078 33.2485   1
   3   3  -4 359.619 31.0257   4
  -3  -3   4 400.007 32.1477   4
  -3  -3   4 422.694 34.8698   1
  -3  -3   4 361.895 31.8715   4
   2   3  -4 309.612 24.7092   4
   2   3  -4 277.437 27.2616   1
   2   3  -4 257.525 24.9835   4
   2   3  -4 278.979 25.4024   1
  -2  -3   4 313.552 27.1532   1
  -2  -3   4 325.759 24.8799   4
  -2  -3   4 294.201 25.3193   4
   1   3  -4 790.131 56.2568   1
   1   3  -4 808.448 55.7392   1
   1   3  -4 841.049 54.3570   4
   1   3  -4 839.901 54.0727   4
  -1  -3   4 796.774 55.5069   1
   0   3  -4 0.29226 10.7875   2
   0  -3   4 15.0937 11.1010   2
   1  -3   4 145.157 18.6142   2
   2  -3   4 58.8739 14.8971   2
   3  -3   4 2207.87 158.527   2
  -4   3  -4 1.24302 14.8965   3
   4  -3   4 0.53737 15.3287   2
  -5   3  -4 1597.66 130.593   3
  -6   3  -4 -5.7460 21.0934   3
  -7   3  -4 -8.4438 24.5458   3
  -9   3  -4 67.4597 20.7605   1
 -10   3  -4 -4.9266 20.7783   1
  11   2  -4 15.7920 17.6582   4
 -11  -2   4 -8.6577 31.7009   1
  10   2  -4 95.7680 20.4053   4
  10   2  -4 125.026 23.3005   1
 -10  -2   4 109.158 32.1115   1
   9   2  -4 162.437 22.3565   4
   9   2  -4 171.138 25.0395   1
  -9  -2   4 124.843 30.0366   1
   8   2  -4 -2.9638 14.9957   4
   8   2  -4 14.5502 16.1419   4
   8   2  -4 12.1328 19.8440   1
  -8  -2   4 3.79670 22.6070   1
  -8  -2   4 43.0237 19.0353   4
   7   2  -4 337.093 38.2197   4
   7   2  -4 455.160 43.5983   1
  -7  -2   4 376.854 46.6730   1
  -7  -2   4 351.665 41.5135   4
  -7  -2   4 322.672 40.7174   4
   6   2  -4 66.4549 18.3889   1
   6   2  -4 66.4857 15.1580   4
   6   2  -4 83.8581 16.4212   4
  -6  -2   4 69.0905 17.0928   4
  -6  -2   4 35.6435 16.8974   4
  -6  -2   4 56.8461 20.7722   1
   5   2  -4 459.201 39.9243   1
   5   2  -4 431.133 36.0702   4
   5   2  -4 427.685 36.9038   4
  -5  -2   4 452.155 43.1349   1
  -5  -2   4 466.443 38.7067   4
   4   2  -4 1532.08 104.310   4
   4   2  -4 1733.02 107.711   1
   4   2  -4 1629.42 103.906   4
  -4  -2   4 1477.34 108.464   1
  -4  -2   4 1567.39 104.784   4
   3   2  -4 618.424 43.7714   4
   3   2  -4 630.692 44.6185   1
   3   2  -4 606.778 45.3808   1
   3   2  -4 573.541 43.2459   4
  -3  -2   4 577.677 44.3983   4
  -3  -2   4 633.809 44.5923   4
  -3  -2   4 587.577 46.7158   1
   2   2  -4 381.628 27.9443   4
   2   2  -4 374.414 29.2789   1
   2   2  -4 351.819 28.1245   4
   2   2  -4 387.926 30.1626   1
  -2  -2   4 335.115 28.6154   4
  -2  -2   4 421.505 30.8852   1
  -2  -2   4 379.853 29.1431   4
   1   2  -4 585.238 40.7391   1
   1   2  -4 536.076 41.1348   1
   1   2  -4 611.533 39.2272   4
   1   2  -4 566.783 39.6608   4
  -1  -2   4 644.195 41.3700   1
  -1  -2   4 558.276 40.9118   1
   0   2  -4 830.340 55.0265   1
   0   2  -4 848.885 55.6848   1
   0  -2   4 788.504 61.4160   2
   1  -2   4 -24.015 11.3924   2
   2  -2   4 0.59065 12.0498   2
   3  -2   4 105.390 16.8996   2
  -4   2  -4 1010.78 83.6799   3
   4  -2   4 989.513 77.3448   2
  -5   2  -4 19.0888 15.9338   3
   5  -2   4 10.8688 17.8824   2
  -6   2  -4 731.090 70.8989   3
   6  -2   4 824.979 67.9840   2
  -7   2  -4 -7.6874 21.9715   3
  -8   2  -4 548.903 48.4880   1
  -9   2  -4 115.523 23.0898   1
 -10   2  -4 -15.656 21.3235   1
  11   1  -4 -7.9369 16.4910   4
 -11  -1   4 -53.558 30.5817   1
  10   1  -4 101.390 19.3326   4
  10   1  -4 54.5525 21.4814   1
 -10  -1   4 78.1479 29.7715   1
   9   1  -4 278.612 37.5177   1
   9   1  -4 268.217 32.9346   4
   9   1  -4 269.984 35.7400   4
  -9  -1   4 249.303 35.9745   1
   8   1  -4 -5.0174 13.9767   4
   8   1  -4 15.7564 15.4685   4
   8   1  -4 20.3643 17.5162   1
  -8  -1   4 5.19147 18.7106   4
  -8  -1   4 9.22885 22.1866   1
   7   1  -4 142.110 18.7899   4
   7   1  -4 120.926 21.1369   1
   7   1  -4 123.946 19.9713   4
  -7  -1   4 115.338 22.0828   4
  -7  -1   4 119.420 25.4447   1
  -7  -1   4 110.974 21.1635   4
   6   1  -4 679.204 50.1933   1
   6   1  -4 561.357 46.3992   4
  -6  -1   4 569.738 48.3587   4
  -6  -1   4 580.411 49.2781   4
  -6  -1   4 578.913 53.1168   1
   5   1  -4 419.040 33.8705   4
   5   1  -4 384.459 34.4047   4
   5   1  -4 428.219 36.9433   1
  -5  -1   4 364.751 35.6164   4
  -5  -1   4 399.203 36.5705   4
  -5  -1   4 346.070 38.1860   1
   4   1  -4 1305.93 85.4067   1
   4   1  -4 1315.55 82.4760   4
   4   1  -4 1089.74 82.4112   4
  -4  -1   4 1315.04 83.4576   4
  -4  -1   4 1176.97 86.0708   1
   3   1  -4 232.762 21.3788   4
   3   1  -4 216.344 23.7229   1
   3   1  -4 187.002 22.1498   4
  -3  -1   4 243.619 24.3752   4
  -3  -1   4 191.813 20.2741   1
   2   1  -4 491.207 35.1784   1
   2   1  -4 458.095 35.8678   1
   2   1  -4 479.355 34.1500   4
   2   1  -4 513.877 34.0008   4
  -2  -1   4 502.090 36.4685   1
  -2  -1   4 458.928 35.0240   4
  -2  -1   4 434.766 34.9231   4
   1   1  -4 134.644 12.7179   4
   1   1  -4 128.454 13.6208   1
   1   1  -4 80.1084 10.7912   1
   1   1  -4 79.0141 9.47381   4
  -1  -1   4 74.2471 10.3624   1
  -1  -1   4 77.1837 10.4422   1
  -1  -1   4 149.692 14.7600   4
  -1  -1   4 79.5330 10.0367   4
   0   1  -4 98.2725 11.9617   1
   0   1  -4 105.510 13.7722   1
   1  -1   4 1603.30 114.673   2
   2  -1   4 217.727 25.4998   2
  -3   1  -4 2945.64 215.592   3
   3  -1   4 2566.28 194.904   2
  -4   1  -4 1027.25 81.5064   3
   4  -1   4 917.408 74.6976   2
  -5   1  -4 316.069 36.0081   3
   5  -1   4 278.976 36.3089   2
  -6   1  -4 20.0010 20.5084   3
  -6   1  -4 9.12648 11.8944   1
   6  -1   4 5.42080 18.9837   2
  -7   1  -4 62.6072 16.5605   1
  -7   1  -4 45.1832 13.6193   1
  -7   1  -4 44.3485 25.4861   3
   7  -1   4 49.1736 22.8636   2
  -8   1  -4 10.9952 16.6194   1
   8  -1   4 15.0153 22.1239   2
  -9   1  -4 550.345 52.7945   1
 -10   1  -4 -31.153 22.5949   1
  11   0  -4 103.185 19.7786   4
 -11   0   4 91.8592 34.7386   1
  10   0  -4 10.9643 16.3581   4
  10   0  -4 2.78145 18.6174   1
 -10   0   4 -24.246 26.4476   1
   9   0  -4 256.572 29.2818   1
   9   0  -4 286.814 27.3102   4
   9   0  -4 253.705 32.5661   4
  -9   0   4 275.329 34.7455   1
   8   0  -4 20.4412 16.6601   1
   8   0  -4 21.1439 13.4238   4
   8   0  -4 0.52546 15.0196   4
  -8   0   4 5.49880 22.1068   1
   7   0  -4 96.4978 18.8391   1
   7   0  -4 76.6432 16.0181   4
   7   0  -4 94.2821 18.3714   4
  -7   0   4 83.5222 19.9327   4
  -7   0   4 88.8008 20.4295   4
  -7   0   4 69.3295 21.9326   1
   6   0  -4 33.6035 12.7823   4
   6   0  -4 19.0600 14.6989   1
   6   0  -4 35.2492 13.8387   4
  -6   0   4 -2.3526 15.4362   4
  -6   0   4 7.96240 18.1450   1
  -6   0   4 13.7714 16.0676   4
   5   0  -4 163.880 17.7392   4
   5   0  -4 194.382 24.9790   1
  -5   0   4 143.153 18.3868   4
  -5   0   4 161.147 18.3419   4
  -5   0   4 125.235 19.5500   1
   4   0  -4 1884.94 113.451   4
   4   0  -4 1511.23 113.619   4
   4   0  -4 1926.36 116.754   1
  -4   0   4 1786.36 118.247   1
  -4   0   4 1690.31 114.620   4
  -4   0   4 1661.17 113.917   4
   3   0  -4 127.847 13.8463   1
   3   0  -4 121.713 12.9476   4
   3   0  -4 110.121 13.3742   4
  -3   0   4 114.393 13.4974   4
  -3   0   4 93.1526 14.8324   1
   2   0  -4 40.2246 7.57799   4
   2   0  -4 41.9733 9.09225   1
   2   0  -4 37.9276 8.02922   4
   2   0  -4 35.3702 7.96059   1
  -2   0   4 19.7536 9.19422   1
  -2   0   4 31.2869 9.35750   4
  -2   0   4 20.7941 8.24413   4
   1   0  -4 150.989 16.2980   1
   1   0  -4 127.658 14.5005   4
   1   0  -4 129.611 14.3233   4
   1   0  -4 136.368 15.4573   1
  -1   0   4 134.164 16.8955   4
  -1   0   4 119.564 13.0774   1
  -1   0   4 134.834 15.7635   1
  -1   0   4 129.605 16.2688   4
   0   0  -4 248.891 18.6704   4
   0   0  -4 250.714 20.0957   1
   0   0  -4 267.805 19.4952   1
   0   0  -4 215.013 18.5438   4
   0   0   4 218.300 19.4831   1
   0   0   4 225.193 21.0384   1
   0   0   4 248.203 19.6705   4
  -1   0  -4 341.570 24.6464   1
  -3   0  -4 60.6517 12.1897   3
   3   0   4 40.0432 13.5191   2
  -4   0  -4 829.572 64.9828   3
  -4   0  -4 704.972 51.9711   1
   4   0   4 753.544 60.0293   2
  -5   0  -4 325.030 27.5636   1
  -5   0  -4 328.507 28.7395   1
  -5   0  -4 427.379 38.6657   3
   5   0   4 330.444 37.6249   2
  -6   0  -4 256.286 37.0876   3
  -6   0  -4 213.333 26.7894   1
  -6   0  -4 208.985 24.4177   1
   6   0   4 232.322 28.5424   2
  -7   0  -4 59.1032 16.3353   1
  -7   0  -4 69.8919 14.3649   1
   7   0   4 54.7624 22.1986   2
  -8   0  -4 8.96537 16.9114   1
   8   0   4 2.50990 22.3921   2
 -10   0  -4 102.389 26.2223   1
 -11   0  -4 -18.787 25.8581   1
  11  -1  -4 -3.6153 15.1910   4
 -11   1   4 -29.918 32.5541   1
  10  -1  -4 54.9569 16.4178   4
  10  -1  -4 15.5000 16.8373   4
 -10   1   4 29.1733 29.6233   1
   9  -1  -4 20.9514 16.4980   1
   9  -1  -4 16.4385 15.6444   4
   9  -1  -4 55.7076 15.6612   4
  -9   1   4 67.8442 26.0291   1
   8  -1  -4 161.124 20.5866   4
   8  -1  -4 210.768 24.0201   1
   8  -1  -4 212.873 22.5019   4
  -8   1   4 234.056 30.4768   1
   7  -1  -4 -15.343 15.3789   1
   7  -1  -4 10.9021 14.8473   4
   7  -1  -4 6.43530 13.8296   4
  -7   1   4 -15.103 16.8933   4
  -7   1   4 33.5854 16.6392   4
  -7   1   4 -3.9832 22.6129   1
   6  -1  -4 277.186 31.6203   1
   6  -1  -4 261.229 30.7664   4
   6  -1  -4 237.067 28.7741   4
  -6   1   4 253.726 32.3036   4
  -6   1   4 239.812 28.8427   1
  -6   1   4 281.399 33.9843   4
   5  -1  -4 33.2141 11.5891   4
   5  -1  -4 3.22268 10.0512   4
   5  -1  -4 35.7300 12.0972   1
  -5   1   4 7.99169 15.8374   1
  -5   1   4 22.9303 12.5332   4
  -5   1   4 11.8060 13.2659   4
   4  -1  -4 1998.41 127.639   1
   4  -1  -4 1889.31 124.821   4
  -4   1   4 1959.98 129.033   1
  -4   1   4 1935.93 125.683   4
  -4   1   4 1814.87 124.890   4
   3  -1  -4 1493.71 90.7457   1
   3  -1  -4 1277.53 88.3311   4
  -3   1   4 1317.46 89.2209   4
  -3   1   4 1373.44 88.6925   4
  -3   1   4 1277.57 91.3920   1
   2  -1  -4 19.0561 7.17578   4
   2  -1  -4 5.67066 7.77590   1
   2  -1  -4 11.5709 8.30157   1
   2  -1  -4 13.4743 7.23110   4
  -2   1   4 9.30526 8.81760   1
  -2   1   4 15.7382 8.86365   4
   1  -1  -4 980.521 65.3949   4
   1  -1  -4 1118.40 67.1377   1
   1  -1  -4 1026.37 65.2324   4
   1  -1  -4 1050.92 67.1492   1
  -1   1   4 910.440 65.7581   4
  -1   1   4 930.585 66.8567   1
  -1   1   4 941.697 67.5509   1
  -1   1   4 1019.96 65.7856   4
   0  -1  -4 1166.43 67.7295   1
   0  -1  -4 1013.62 67.6649   1
   0  -1  -4 978.328 65.9315   4
   0  -1  -4 1033.79 65.6882   4
   0   1   4 988.626 66.0212   4
   0   1   4 863.182 67.2225   1
   0   1   4 1045.48 68.3143   1
   0   1   4 1004.17 66.5869   4
  -1  -1  -4 837.798 52.4798   4
  -1  -1  -4 879.511 54.2941   1
  -1  -1  -4 802.081 52.5093   4
  -1  -1  -4 828.844 54.4120   1
   1   1   4 706.695 53.8341   1
   1   1   4 777.490 54.1961   1
  -2  -1  -4 392.908 26.7836   1
  -2  -1  -4 370.446 27.1738   1
  -2  -1  -4 382.088 25.7570   4
  -2  -1  -4 368.947 25.8991   4
   2   1   4 312.864 25.9639   1
  -3  -1  -4 93.7252 10.2527   4
  -3  -1  -4 58.1095 8.15430   4
  -3  -1  -4 78.1796 9.61161   1
  -3  -1  -4 61.3028 12.4262   3
  -3  -1  -4 64.0258 8.71368   1
  -4  -1  -4 881.957 59.3847   1
  -4  -1  -4 905.901 72.2044   3
  -4  -1  -4 826.663 58.9859   1
  -5  -1  -4 107.238 13.7804   1
  -5  -1  -4 90.1932 17.8640   3
  -5  -1  -4 119.045 12.4393   4
  -5  -1  -4 107.661 12.7527   1
   5   1   4 119.789 19.1734   2
  -6  -1  -4 11.3761 10.2606   4
  -6  -1  -4 2.78159 13.1972   1
  -6  -1  -4 56.8609 19.2272   3
  -6  -1  -4 4.17721 10.6089   1
   6   1   4 14.5415 18.3953   2
   6   1   4 6.60191 12.7127   3
  -7  -1  -4 574.143 48.0130   1
  -7  -1  -4 635.999 50.2007   1
   7   1   4 674.059 59.2200   2
  -8  -1  -4 85.8624 20.2116   1
   8   1   4 105.339 25.1016   2
  -9  -1  -4 545.258 57.9341   1
   9   1   4 760.043 64.2326   2
 -10  -1  -4 455.615 52.4087   1
  10   1   4 427.986 55.8814   2
 -11  -1  -4 -30.946 25.7986   1
  10  -2  -4 -1.1453 15.0479   4
  10  -2  -4 17.2481 14.6581   4
 -10   2   4 -4.4163 28.1615   1
   9  -2  -4 78.6549 17.4879   4
   9  -2  -4 118.490 17.3689   4
   9  -2  -4 99.8138 19.2509   1
  -9   2   4 128.618 28.5945   1
   8  -2  -4 7.36834 14.1550   1
   8  -2  -4 13.0539 13.9268   4
   8  -2  -4 2.61298 13.6677   4
  -8   2   4 31.6665 22.9105   1
   7  -2  -4 3.82329 14.0827   4
   7  -2  -4 11.0906 14.6684   4
   7  -2  -4 6.84381 14.6491   1
  -7   2   4 1.30099 17.3108   4
  -7   2   4 3.64035 21.7824   1
   6  -2  -4 18.4038 13.4417   1
   6  -2  -4 14.6067 14.1205   4
   6  -2  -4 6.30658 13.3827   4
  -6   2   4 -26.032 18.6245   1
  -6   2   4 -1.1147 15.2299   4
  -6   2   4 -34.959 15.3609   4
   5  -2  -4 17.9438 12.1243   1
   5  -2  -4 35.8599 12.3543   4
   5  -2  -4 43.6745 12.0212   4
  -5   2   4 22.7541 14.4649   4
  -5   2   4 40.0028 13.5185   4
  -5   2   4 21.1609 16.4687   1
   4  -2  -4 62.3210 11.0487   4
   4  -2  -4 65.4340 11.5808   4
   4  -2  -4 63.9664 12.0819   1
  -4   2   4 67.3871 12.6735   4
  -4   2   4 56.7332 14.4621   1
  -4   2   4 44.1670 12.3259   4
   3  -2  -4 1626.93 100.091   1
   3  -2  -4 1489.32 97.6883   4
  -3   2   4 1412.54 100.566   1
  -3   2   4 1530.30 98.3696   4
  -3   2   4 1415.44 98.1338   4
   2  -2  -4 51.4459 8.82617   4
   2  -2  -4 49.4216 9.05193   1
   2  -2  -4 50.1225 8.71941   4
  -2   2   4 37.9516 9.85873   4
  -2   2   4 42.2417 10.0545   4
  -2   2   4 32.5628 10.2876   1
   1  -2  -4 632.690 44.1691   1
   1  -2  -4 639.056 44.4617   1
   1  -2  -4 658.383 43.8606   4
   1  -2  -4 668.401 43.0243   4
  -1   2   4 613.587 43.6806   4
  -1   2   4 563.268 44.9545   1
   0  -2  -4 1121.03 63.2515   4
   0  -2  -4 898.130 63.4319   4
   0  -2  -4 917.716 65.1323   1
   0   2   4 961.416 64.1246   4
   0   2   4 881.282 64.8324   1
   0   2   4 983.312 65.9022   1
   0   2   4 985.959 63.8778   4
  -1  -2  -4 292.320 22.1722   1
  -1  -2  -4 274.512 20.7689   4
  -1  -2  -4 281.785 21.7104   4
  -1  -2  -4 324.822 22.4130   1
   1   2   4 234.373 21.1749   4
   1   2   4 266.160 22.6611   4
   1   2   4 254.325 23.1175   1
   1   2   4 232.122 21.4005   1
  -2  -2  -4 4554.47 274.997   4
  -2  -2  -4 4623.78 281.577   1
  -2  -2  -4 4174.76 274.933   4
  -2  -2  -4 4683.05 281.567   1
   2   2   4 4340.58 281.274   1
   2   2   4 3929.43 281.305   1
   2   2   4 4376.57 274.779   4
   2   2   4 3946.55 274.747   4
  -3  -2  -4 391.835 27.6221   1
  -3  -2  -4 322.553 26.6927   1
  -3  -2  -4 330.928 25.9102   4
  -3  -2  -4 324.033 32.6139   3
  -3  -2  -4 360.056 25.8870   4
   3   2   4 351.100 27.4969   1
  -4  -2  -4 66.8761 13.8053   3
  -4  -2  -4 72.2593 10.5493   1
  -4  -2  -4 56.8279 10.4310   1
   4   2   4 52.1270 10.5070   1
  -5  -2  -4 853.167 71.3458   3
  -5  -2  -4 904.560 58.5686   1
  -5  -2  -4 852.969 56.5711   4
  -5  -2  -4 841.345 59.0285   1
   5   2   4 837.531 58.5006   1
   5   2   4 752.002 69.6692   3
  -6  -2  -4 63.0274 14.6653   1
  -6  -2  -4 42.0999 11.9705   1
  -6  -2  -4 47.9883 11.4847   4
   6   2   4 42.9668 14.5614   3
   6   2   4 59.8952 12.0371   1
   6   2   4 43.0901 18.8746   2
  -7  -2  -4 523.785 44.9200   1
  -7  -2  -4 507.875 48.0745   1
  -7  -2  -4 544.581 43.8691   4
   7   2   4 624.058 54.7823   2
   7   2   4 611.193 44.2933   1
  -8  -2  -4 158.294 22.8254   1
   8   2   4 137.298 18.3503   1
   8   2   4 134.126 27.1236   2
  -9  -2  -4 33.0959 21.4255   1
   9   2   4 75.4897 23.6727   2
 -10  -2  -4 312.559 38.0600   1
  10   2   4 354.295 49.9884   2
 -11  -2  -4 -41.509 25.0729   1
  11   2   4 14.2568 25.5910   2
  10  -3  -4 128.696 17.2231   4
  10  -3  -4 79.4003 17.5687   4
 -10   3   4 75.5361 30.2542   1
   9  -3  -4 9.98807 13.4020   4
   9  -3  -4 10.5725 15.1923   4
  -9   3   4 -8.8249 24.7559   1
   8  -3  -4 329.054 33.7507   4
   8  -3  -4 309.284 35.1862   1
   8  -3  -4 303.087 33.0400   4
  -8   3   4 391.464 45.8230   1
   7  -3  -4 20.9933 14.7388   1
   7  -3  -4 10.2857 13.4705   4
   7  -3  -4 22.7397 13.9185   4
  -7   3   4 -23.375 18.2999   4
  -7   3   4 22.6091 21.1664   1
   6  -3  -4 338.618 33.7091   4
   6  -3  -4 291.969 34.2271   1
   6  -3  -4 345.248 32.3523   4
  -6   3   4 294.578 36.5085   4
  -6   3   4 376.148 40.8023   1
   5  -3  -4 275.080 25.5709   4
   5  -3  -4 249.313 26.9409   1
   5  -3  -4 225.256 25.8358   4
  -5   3   4 192.348 21.7051   4
  -5   3   4 149.265 21.3875   4
  -5   3   4 162.991 22.8778   1
   4  -3  -4 175.023 17.8350   4
   4  -3  -4 194.755 22.7313   1
   4  -3  -4 194.656 21.6809   4
  -4   3   4 157.227 19.3868   1
  -4   3   4 196.177 25.7293   4
  -4   3   4 194.689 19.1688   4
   3  -3  -4 17.3267 8.22099   4
   3  -3  -4 12.5455 9.01246   4
   3  -3  -4 9.42296 9.07105   1
  -3   3   4 -1.3704 10.4982   4
  -3   3   4 -10.039 11.0958   1
  -3   3   4 5.08202 10.7822   4
   2  -3  -4 222.055 20.5075   1
   2  -3  -4 179.478 21.5465   4
  -2   3   4 223.112 22.8498   4
  -2   3   4 202.511 22.7491   4
  -2   3   4 203.622 23.0051   1
   1  -3  -4 281.215 24.0785   1
   1  -3  -4 238.874 23.9834   4
   1  -3  -4 290.067 23.3286   1
   1  -3  -4 298.620 22.9667   4
  -1   3   4 218.470 24.3460   4
  -1   3   4 269.357 24.1215   4
  -1   3   4 267.383 25.3562   1
   0  -3  -4 362.271 28.0118   4
   0  -3  -4 418.615 28.5253   4
   0  -3  -4 346.592 28.6086   1
   0  -3  -4 438.324 28.9469   1
   0   3   4 291.597 27.8206   1
   0   3   4 356.211 29.3036   4
   0   3   4 381.429 30.4363   1
  -1  -3  -4 116.872 12.6664   4
  -1  -3  -4 108.759 11.8108   1
  -1  -3  -4 118.878 14.1625   4
  -1  -3  -4 101.705 12.0636   1
  -1  -3  -4 109.744 12.4297   1
   1   3   4 87.4750 12.2064   4
   1   3   4 88.6679 12.3665   1
   1   3   4 117.742 15.2706   4
  -2  -3  -4 1180.54 72.7255   4
  -2  -3  -4 1111.34 74.4942   1
  -2  -3  -4 1164.97 74.6302   1
  -2  -3  -4 1179.25 87.6799   3
  -2  -3  -4 1055.71 72.9606   4
  -2  -3  -4 1097.86 72.4940   4
   2   3   4 1121.24 72.7449   4
   2   3   4 1029.23 73.0998   4
   2   3   4 1042.83 74.7953   1
  -3  -3  -4 1476.41 93.5771   1
  -3  -3  -4 1426.02 90.9218   4
  -3  -3  -4 1387.16 93.4750   1
  -3  -3  -4 1258.80 110.319   3
  -3  -3  -4 1450.58 91.1119   4
   3   3   4 1378.01 91.1458   4
   3   3   4 1431.83 93.8178   1
   3   3   4 1413.88 91.8934   4
  -4  -3  -4 78.1564 11.8555   1
  -4  -3  -4 103.256 15.3341   3
  -4  -3  -4 85.0404 11.6172   1
  -4  -3  -4 71.5804 10.1730   4
  -4  -3  -4 68.0171 10.7454   4
   4   3   4 69.7955 13.4587   4
   4   3   4 82.1403 11.2052   4
   4   3   4 82.0467 12.7476   1
  -5  -3  -4 206.232 21.6935   1
  -5  -3  -4 217.074 20.9998   4
  -5  -3  -4 201.578 22.8490   1
   5   3   4 211.251 24.5582   1
   5   3   4 180.542 25.0378   3
   5   3   4 181.117 22.4029   4
  -6  -3  -4 116.251 14.9945   4
  -6  -3  -4 127.738 15.8715   1
  -6  -3  -4 113.983 17.1035   1
   6   3   4 108.556 18.5587   3
   6   3   4 115.672 16.8402   1
  -7  -3  -4 821.536 64.5928   1
  -7  -3  -4 793.594 59.7672   4
   7   3   4 850.853 70.9641   2
   7   3   4 913.080 62.1139   1
  -8  -3  -4 578.833 54.8286   1
   8   3   4 696.916 51.4607   1
   8   3   4 651.236 61.1203   2
  -9  -3  -4 115.743 24.0413   1
   9   3   4 120.937 25.2582   2
 -10  -3  -4 20.1965 24.1182   1
  10   3   4 33.7075 23.6275   2
 -11  -3  -4 -12.868 26.1564   1
  11   3   4 21.1277 26.0687   2
 -10   4   4 48.6609 28.4428   1
   9  -4  -4 1.83951 12.8140   4
  -9   4   4 -3.0154 24.0834   1
   8  -4  -4 4.73272 14.4967   1
   8  -4  -4 6.81047 13.0233   4
   8  -4  -4 12.9205 13.4662   4
  -8   4   4 -15.346 20.9819   1
   7  -4  -4 216.908 21.7477   4
   7  -4  -4 205.370 22.8827   1
   7  -4  -4 191.207 21.2196   4
  -7   4   4 202.835 27.2012   1
   6  -4  -4 345.684 36.7253   1
   6  -4  -4 354.361 35.2985   4
   6  -4  -4 395.479 36.3392   4
  -6   4   4 384.253 41.6812   1
  -6   4   4 373.270 41.1979   4
   5  -4  -4 2131.37 144.339   4
   5  -4  -4 2361.39 144.537   4
   5  -4  -4 2198.29 147.773   1
  -5   4   4 2213.07 149.445   1
  -5   4   4 2193.09 145.736   4
   4  -4  -4 244.705 26.4892   4
   4  -4  -4 225.876 25.6228   1
   4  -4  -4 244.236 24.8992   4
  -4   4   4 237.212 28.3785   4
  -4   4   4 237.415 29.3946   4
  -4   4   4 233.565 27.6555   1
   3  -4  -4 606.324 43.4129   4
   3  -4  -4 655.213 43.6040   4
   3  -4  -4 595.699 44.4504   1
  -3   4   4 576.562 46.7178   1
  -3   4   4 624.780 45.4740   4
  -3   4   4 566.122 45.2677   4
   2  -4  -4 16.0495 9.09246   4
   2  -4  -4 7.33020 9.28985   4
   2  -4  -4 7.28390 8.89494   1
  -2   4   4 1.87475 10.7895   1
  -2   4   4 -11.217 10.0613   4
  -2   4   4 6.35228 11.0038   4
   1  -4  -4 33.2450 8.93229   1
   1  -4  -4 40.1143 10.1604   4
  -1   4   4 8.70308 10.5601   4
  -1   4   4 15.3213 10.6467   4
  -1   4   4 22.3978 10.5174   1
   0  -4  -4 21.2956 8.95053   1
   0  -4  -4 17.1523 7.93873   4
   0  -4  -4 14.5477 9.89556   4
   0   4   4 16.4684 9.26216   4
   0   4   4 5.11096 9.86334   1
   0   4   4 21.6775 9.84794   4
  -1  -4  -4 282.467 23.5110   1
  -1  -4  -4 255.609 22.8092   4
  -1  -4  -4 256.153 24.0125   4
  -1  -4  -4 249.846 22.8861   1
  -1  -4  -4 252.718 22.2512   4
   1   4   4 269.359 25.7329   1
   1   4   4 288.389 25.9251   4
  -2  -4  -4 2.15784 7.77065   1
  -2  -4  -4 -12.183 7.23997   4
   2   4   4 6.02811 9.45271   1
   2   4   4 20.7431 8.38798   4
  -3  -4  -4 678.830 46.4209   1
  -3  -4  -4 657.034 46.3558   1
  -3  -4  -4 626.789 44.9441   4
  -3  -4  -4 658.872 53.3729   3
  -3  -4  -4 638.804 44.9219   4
   3   4   4 625.112 45.3786   4
   3   4   4 655.112 47.4013   1
   3   4   4 603.293 46.3923   4
  -4  -4  -4 39.2271 10.6391   1
  -4  -4  -4 36.9010 9.38865   4
  -4  -4  -4 22.2356 10.3996   1
  -4  -4  -4 31.4157 8.78780   4
   4   4   4 28.7978 9.71696   3
   4   4   4 16.1701 13.6179   4
   4   4   4 40.3097 10.6595   4
   4   4   4 49.3051 12.5858   1
  -5  -4  -4 472.130 32.9859   4
  -5  -4  -4 488.726 34.8052   1
   5   4   4 380.349 33.8120   4
   5   4   4 397.572 33.6278   4
   5   4   4 414.102 37.0377   1
   5   4   4 341.793 38.4819   3
  -6  -4  -4 10.7609 11.0268   4
  -6  -4  -4 7.71039 13.4352   1
   6   4   4 -11.294 12.5564   3
   6   4   4 18.9550 17.0148   4
   6   4   4 -0.7003 12.3045   4
   6   4   4 3.76069 12.2764   4
   6   4   4 19.9431 14.5904   1
  -7  -4  -4 38.8275 17.3856   1
  -7  -4  -4 38.4777 13.3022   4
   7   4   4 36.1744 18.0784   4
   7   4   4 36.5224 14.3660   4
   7   4   4 46.6826 13.0589   4
   7   4   4 24.4860 15.8811   1
  -8  -4  -4 874.812 67.1295   1
   8   4   4 930.397 64.9270   1
   8   4   4 711.189 60.8425   4
   8   4   4 946.764 72.5502   2
  -9  -4  -4 45.6793 21.5043   1
   9   4   4 59.9362 22.2958   2
 -10  -4  -4 121.255 27.7606   1
  10   4   4 120.294 26.6335   2
 -11  -4  -4 43.3217 27.4907   1
  11   4   4 44.6461 25.3494   2
 -10   5   4 124.961 33.4216   1
  -9   5   4 -40.735 23.8727   1
   8  -5  -4 83.5380 14.8783   4
  -8   5   4 126.370 25.8738   1
   7  -5  -4 4.84615 12.4335   4
   7  -5  -4 7.28082 13.3577   1
   7  -5  -4 3.63845 13.6493   4
  -7   5   4 5.65605 19.5932   1
   6  -5  -4 170.622 19.9524   4
   6  -5  -4 165.909 20.0165   1
   6  -5  -4 133.196 18.6527   4
  -6   5   4 182.479 23.8680   4
  -6   5   4 102.006 22.8075   1
   5  -5  -4 564.131 45.2770   4
   5  -5  -4 410.786 54.1600   3
   5  -5  -4 614.253 45.8038   1
   5  -5  -4 619.967 43.9171   4
  -5   5   4 591.267 49.1966   4
  -5   5   4 559.500 50.0570   1
   4  -5  -4 125.150 21.4926   3
   4  -5  -4 188.436 18.8631   4
   4  -5  -4 153.436 17.1661   4
   4  -5  -4 179.938 19.1193   1
  -4   5   4 156.679 18.9979   4
  -4   5   4 153.841 21.0624   1
  -4   5   4 158.350 20.0156   4
   3  -5  -4 202.262 25.5604   1
   3  -5  -4 247.949 24.1565   4
   3  -5  -4 233.722 25.6035   4
  -3   5   4 230.496 27.5124   4
  -3   5   4 221.136 28.3645   1
  -3   5   4 201.214 26.9885   4
   2  -5  -4 671.727 48.4374   4
   2  -5  -4 678.690 49.2679   1
   2  -5  -4 671.591 48.5460   4
  -2   5   4 646.188 51.0188   1
  -2   5   4 728.386 49.8385   4
  -2   5   4 712.052 49.2377   4
   1  -5  -4 54.5393 11.5683   4
   1  -5  -4 44.9486 11.1079   1
  -1   5   4 54.2502 12.1341   4
  -1   5   4 39.8082 12.1903   1
  -1   5   4 37.1654 11.7403   4
   0  -5  -4 295.259 26.4198   1
   0  -5  -4 287.763 25.2184   4
   0   5   4 246.499 27.3287   1
  -1  -5  -4 27.7256 10.1820   4
  -1  -5  -4 23.8477 9.40999   1
  -1  -5  -4 25.6221 8.75963   4
   1   5   4 14.4004 11.9350   1
   1   5   4 27.8083 14.6513   4
   1   5   4 16.2079 9.79841   4
  -2  -5  -4 25.0695 8.57329   4
  -2  -5  -4 36.1863 11.4203   1
  -2  -5  -4 38.5349 10.2864   4
   2   5   4 43.5545 14.9065   4
   2   5   4 22.4175 11.5728   1
  -3  -5  -4 22.7490 8.77265   4
  -3  -5  -4 18.5094 9.92767   4
  -3  -5  -4 28.1625 10.4328   1
   3   5   4 17.3632 10.3250   4
   3   5   4 26.9977 15.4059   4
   3   5   4 -5.4612 12.2565   1
  -4  -5  -4 294.794 24.9193   4
  -4  -5  -4 296.040 27.2523   1
  -4  -5  -4 280.900 24.1914   4
   4   5   4 283.139 26.9742   4
   4   5   4 243.040 26.6742   3
   4   5   4 286.205 29.9267   1
   4   5   4 212.981 29.9948   4
   4   5   4 228.611 26.9285   4
  -5  -5  -4 312.036 29.6605   4
  -5  -5  -4 366.365 29.6628   4
  -5  -5  -4 332.353 31.7159   1
   5   5   4 367.114 34.8343   1
   5   5   4 326.620 31.5111   4
   5   5   4 315.072 32.8854   3
   5   5   4 322.369 35.3104   4
   5   5   4 308.019 31.5609   4
  -6  -5  -4 443.086 38.6589   1
  -6  -5  -4 462.663 35.8870   4
   6   5   4 407.775 37.5452   4
   6   5   4 462.596 41.3611   1
   6   5   4 422.514 37.3557   4
   6   5   4 369.186 41.5243   3
  -7  -5  -4 15.6972 12.6729   4
  -7  -5  -4 -6.6440 16.8928   1
   7   5   4 22.6742 14.3592   4
   7   5   4 -9.2438 16.7382   1
   7   5   4 -20.409 13.8572   4
   7   5   4 7.35938 14.8429   3
  -8  -5  -4 530.361 52.1939   1
   8   5   4 587.266 50.5323   1
   8   5   4 659.979 46.1062   4
   8   5   4 542.341 46.6516   4
  -9  -5  -4 28.5157 20.8744   1
   9   5   4 39.5649 17.6055   1
   9   5   4 35.7529 13.9807   4
   9   5   4 38.3204 21.3306   2
   9   5   4 28.8500 14.8576   4
 -10  -5  -4 179.341 29.1871   1
  10   5   4 89.5663 16.5995   4
 -11  -5  -4 120.104 31.0734   1
  -9   6   4 21.1899 25.2560   1
  -8   6   4 4.63853 23.0886   1
   7  -6  -4 153.319 20.8647   1
   7  -6  -4 149.105 17.1286   4
  -7   6   4 139.815 26.1482   1
   6  -6  -4 4.11097 14.5133   4
   6  -6  -4 7.43855 14.8010   1
   6  -6  -4 20.8220 12.9627   4
  -6   6   4 29.2991 21.4327   1
   5  -6  -4 80.1354 16.4213   1
   5  -6  -4 41.5031 19.3976   3
   5  -6  -4 74.3156 14.6658   4
  -5   6   4 66.7472 20.9482   1
  -5   6   4 66.8499 19.8517   4
   4  -6  -4 46.1258 14.3835   1
   4  -6  -4 56.3604 14.9972   4
   4  -6  -4 45.1122 16.5780   3
   4  -6  -4 43.1731 13.2167   4
  -4   6   4 37.8929 17.2048   1
  -4   6   4 29.9104 16.0330   4
   3  -6  -4 170.573 19.4985   1
   3  -6  -4 142.394 21.1879   3
   3  -6  -4 208.055 24.4957   4
   3  -6  -4 212.051 26.4209   4
  -3   6   4 206.334 21.5801   4
  -3   6   4 222.054 28.5038   1
  -3   6   4 180.337 19.4383   4
   2  -6  -4 11.1210 12.2205   1
   2  -6  -4 -11.053 12.4833   4
   2  -6  -4 4.94058 11.6347   1
   2  -6  -4 -1.1193 12.1232   4
   2  -6  -4 -1.8496 10.3718   4
  -2   6   4 -14.558 12.2171   1
  -2   6   4 0.18546 12.0314   4
  -2   6   4 -32.997 11.9203   4
   1  -6  -4 24.1714 11.2120   4
   1  -6  -4 21.2611 11.6869   1
   1  -6  -4 21.6300 10.9958   4
  -1   6   4 5.65463 12.8186   4
  -1   6   4 6.61269 12.4056   1
  -1   6   4 16.2863 11.0309   4
   0  -6  -4 109.899 15.0059   1
   0  -6  -4 134.936 14.3751   4
   0   6   4 103.906 14.9204   4
   0   6   4 127.570 17.5209   4
   0   6   4 93.1234 15.9459   1
  -1  -6  -4 1404.97 98.7389   1
  -1  -6  -4 1449.46 96.3890   4
   1   6   4 1451.05 100.238   1
   1   6   4 1548.77 97.6568   4
   1   6   4 1469.30 96.8005   4
  -2  -6  -4 89.2400 12.1101   4
  -2  -6  -4 101.308 13.0849   4
  -2  -6  -4 117.115 14.4741   1
   2   6   4 101.591 17.9330   4
   2   6   4 92.9356 15.3617   1
   2   6   4 92.5820 13.5999   4
  -3  -6  -4 412.815 31.9506   4
  -3  -6  -4 428.201 33.9888   1
  -3  -6  -4 377.208 31.6985   4
   3   6   4 357.679 34.0171   4
   3   6   4 404.710 37.0829   4
   3   6   4 437.109 37.2236   1
  -4  -6  -4 37.9207 10.9359   4
  -4  -6  -4 61.0180 14.0940   1
  -4  -6  -4 54.5245 11.3903   4
   4   6   4 44.1384 15.9805   1
   4   6   4 44.0045 13.0760   4
   4   6   4 59.0486 18.3090   4
   4   6   4 46.9806 13.0836   4
  -5  -6  -4 31.0706 13.7835   1
  -5  -6  -4 11.8527 11.2673   4
  -5  -6  -4 30.7484 11.5247   4
   5   6   4 38.9460 16.8782   1
   5   6   4 14.0110 11.3434   3
   5   6   4 9.48754 13.8842   4
   5   6   4 12.2138 13.7657   4
  -6  -6  -4 57.5420 13.6696   4
  -6  -6  -4 72.1024 16.9483   1
  -6  -6  -4 61.2505 14.3144   4
   6   6   4 80.1431 16.8057   4
   6   6   4 53.4733 15.5187   4
   6   6   4 64.3642 19.1675   1
   6   6   4 34.0870 15.0438   3
  -7  -6  -4 1.32007 17.2561   1
  -7  -6  -4 3.31871 13.0664   4
   7   6   4 -9.3154 14.8564   4
   7   6   4 -5.9207 18.1569   1
   7   6   4 -3.5555 15.8237   4
   7   6   4 -1.5969 14.0689   3
  -8  -6  -4 28.7092 18.3754   1
   8   6   4 31.9455 17.8784   1
   8   6   4 3.85752 15.5882   4
   8   6   4 19.2711 14.9883   4
  -9  -6  -4 89.2543 22.9374   1
   9   6   4 83.7610 21.3872   1
   9   6   4 94.8098 16.9340   4
   9   6   4 69.2853 17.1536   4
 -10  -6  -4 -25.739 23.7371   1
  10   6   4 14.4999 21.0912   4
  10   6   4 11.6801 16.0581   4
  10   6   4 18.5412 14.7889   4
  10   6   4 -11.366 21.4746   2
 -11  -6  -4 289.756 37.0122   1
  11   6   4 158.164 22.5725   4
  -9   7   4 11.4619 26.5654   1
  -8   7   4 13.6860 24.8396   1
  -7   7   4 12.7302 23.6198   1
   6  -7  -4 20.3608 12.5912   4
   6  -7  -4 24.9063 14.6368   1
  -6   7   4 26.7563 20.7814   1
   5  -7  -4 143.783 21.8933   3
   5  -7  -4 172.138 21.1428   1
   5  -7  -4 166.208 20.3070   4
   5  -7  -4 153.566 18.1821   4
  -5   7   4 193.246 24.9256   1
   4  -7  -4 269.004 34.6351   3
   4  -7  -4 327.978 34.0428   4
   4  -7  -4 332.233 35.7613   1
   4  -7  -4 310.382 31.9296   4
   4  -7  -4 333.484 36.5194   1
  -4   7   4 352.214 38.2456   1
  -4   7   4 368.746 36.6002   4
   3  -7  -4 66.2933 13.7453   3
   3  -7  -4 74.2071 16.8183   1
   3  -7  -4 66.9635 16.0842   4
   3  -7  -4 75.8299 17.4840   1
   3  -7  -4 58.5895 13.8427   4
  -3   7   4 70.9396 17.0919   1
  -3   7   4 67.9847 17.0618   4
   2  -7  -4 140.258 19.3345   4
   2  -7  -4 149.942 20.4082   1
  -2   7   4 190.996 21.3962   1
   1  -7  -4 20.8246 12.4462   4
   1  -7  -4 8.09184 13.1174   1
   1  -7  -4 -0.8415 11.6024   4
  -1   7   4 -5.5116 13.9294   1
  -1   7   4 2.76281 12.4152   4
  -1   7   4 11.1537 14.9125   4
   0  -7  -4 6.89357 11.9954   4
   0  -7  -4 10.4784 12.5298   1
   0  -7  -4 22.7082 10.6256   4
   0   7   4 8.68563 13.0218   1
   0   7   4 15.3944 16.1860   4
   0   7   4 22.8803 12.7679   4
  -1  -7  -4 76.9992 12.6277   4
  -1  -7  -4 57.9659 13.5426   1
   1   7   4 93.0006 17.8162   4
   1   7   4 41.3946 16.4096   1
   1   7   4 58.7094 13.9248   4
  -2  -7  -4 19.2188 10.6757   4
  -2  -7  -4 11.9981 10.2383   4
  -2  -7  -4 10.6000 11.6111   1
   2   7   4 17.3384 11.8284   4
   2   7   4 13.2747 14.2234   1
   2   7   4 7.30412 16.5452   4
  -3  -7  -4 21.3092 12.8109   1
  -3  -7  -4 28.3665 11.2459   4
  -3  -7  -4 12.9308 10.3736   4
   3   7   4 -3.5869 15.1768   1
   3   7   4 32.2932 19.1320   4
   3   7   4 32.3165 13.3613   4
  -4  -7  -4 969.599 68.0385   4
  -4  -7  -4 1024.45 70.5814   1
  -4  -7  -4 939.522 68.1532   4
   4   7   4 1001.17 73.1870   1
   4   7   4 1006.42 69.6769   4
  -5  -7  -4 45.3664 16.3293   1
  -5  -7  -4 53.6128 13.9754   4
  -5  -7  -4 56.6055 13.8634   4
   5   7   4 47.6028 16.2807   4
   5   7   4 36.8277 19.0911   1
   5   7   4 45.0939 13.0072   3
   5   7   4 41.3573 15.9968   4
  -6  -7  -4 172.304 20.6096   4
  -6  -7  -4 225.175 24.3650   1
  -6  -7  -4 197.458 21.4857   4
   6   7   4 207.870 26.6221   1
   6   7   4 205.171 23.5994   4
   6   7   4 191.762 22.9487   4
   6   7   4 201.101 29.3101   3
  -7  -7  -4 -6.3970 13.6344   4
  -7  -7  -4 -10.920 17.3705   1
   7   7   4 -6.2721 14.6794   4
   7   7   4 -14.333 19.2059   1
   7   7   4 -9.3417 16.4084   4
   7   7   4 19.4688 14.4809   3
  -8  -7  -4 309.254 39.1118   1
   8   7   4 280.909 33.9560   4
   8   7   4 272.597 35.4912   4
   8   7   4 274.085 31.2548   1
  -9  -7  -4 43.5709 21.5856   1
   9   7   4 8.21078 17.2330   4
   9   7   4 35.5170 21.1697   1
   9   7   4 15.2976 16.3514   4
 -10  -7  -4 -4.6733 24.2397   1
  10   7   4 7.58815 22.5464   4
  10   7   4 -10.054 15.0161   4
  10   7   4 -2.9117 16.8126   4
  -8   8   4 -16.395 23.9182   1
  -7   8   4 91.1496 26.1069   1
  -6   8   4 205.224 28.6079   1
   5  -8  -4 28.6135 13.8679   3
   5  -8  -4 49.9615 17.0785   1
  -5   8   4 43.3013 18.8748   1
   4  -8  -4 1.82871 12.5608   4
   4  -8  -4 4.98091 12.6789   3
   4  -8  -4 4.16825 16.3708   1
   4  -8  -4 -21.071 14.8491   4
  -4   8   4 16.4800 18.2018   1
   3  -8  -4 26.3065 15.7041   4
   3  -8  -4 32.4636 17.1253   1
   3  -8  -4 23.7052 13.0260   4
  -3   8   4 31.8077 16.5448   1
  -3   8   4 41.2757 15.9557   4
   2  -8  -4 181.874 21.7384   1
   2  -8  -4 170.274 20.6268   4
   2  -8  -4 197.975 20.2433   4
  -2   8   4 148.253 22.9038   4
  -2   8   4 154.826 23.0657   1
   1  -8  -4 37.7101 13.9776   4
   1  -8  -4 26.6954 14.5520   4
   1  -8  -4 26.5979 15.0924   1
  -1   8   4 27.7829 14.9357   4
  -1   8   4 4.16553 17.6352   4
  -1   8   4 17.2099 15.8506   1
   0  -8  -4 30.5956 12.7712   4
   0  -8  -4 19.6025 14.8564   1
   0  -8  -4 15.8316 13.7761   4
   0   8   4 -12.055 18.8652   4
   0   8   4 26.4819 14.4762   4
   0   8   4 39.2368 16.5936   1
  -1  -8  -4 608.586 50.5252   1
  -1  -8  -4 725.875 49.5371   4
  -1  -8  -4 616.199 48.9593   4
   1   8   4 689.023 50.8689   4
   1   8   4 634.108 53.7082   4
   1   8   4 678.907 55.1644   1
  -2  -8  -4 30.0445 11.8551   4
  -2  -8  -4 23.3366 14.1716   1
   2   8   4 4.92883 17.2126   1
   2   8   4 13.5297 14.0481   4
   2   8   4 -4.0438 20.4741   4
   2   8   4 21.7428 14.6599   4
  -3  -8  -4 76.1116 14.3011   4
  -3  -8  -4 55.5620 13.1057   4
  -3  -8  -4 99.0584 16.4728   1
   3   8   4 83.4418 16.3166   4
   3   8   4 71.9633 19.1512   1
   3   8   4 30.6228 22.4177   4
   3   8   4 54.9584 16.3132   4
  -4  -8  -4 29.4085 12.6215   4
  -4  -8  -4 5.16649 12.6435   4
  -4  -8  -4 0.68852 14.5912   1
   4   8   4 27.1577 18.9535   1
   4   8   4 -18.331 14.9683   4
  -5  -8  -4 61.1230 14.3140   4
  -5  -8  -4 49.1147 17.6171   1
  -5  -8  -4 55.7976 15.2323   4
   5   8   4 74.1273 21.9030   1
   5   8   4 53.5786 18.1025   4
  -6  -8  -4 41.3290 14.6356   4
  -6  -8  -4 19.4073 17.7785   1
  -6  -8  -4 47.8876 15.4431   4
   6   8   4 42.0603 14.3523   3
   6   8   4 45.8766 18.1869   4
   6   8   4 37.2455 21.5403   1
   6   8   4 20.4662 18.1945   4
  -7  -8  -4 196.514 25.3512   1
   7   8   4 230.352 30.1907   3
   7   8   4 173.214 22.9284   4
   7   8   4 181.980 27.0229   1
   7   8   4 205.172 24.5273   4
  -8  -8  -4 19.2665 19.5242   1
   8   8   4 1.38610 15.4656   4
   8   8   4 25.8631 20.3576   1
   8   8   4 13.0940 17.3113   4
  -9  -8  -4 573.476 54.3245   1
   9   8   4 522.071 49.6194   4
   9   8   4 536.937 54.0829   1
 -10  -8  -4 11.9151 24.7651   1
  10   8   4 10.3168 17.8517   4
  -7   9   4 113.838 27.1166   1
  -6   9   4 -18.268 21.7484   1
  -5   9   4 15.2078 19.8725   1
   4  -9  -4 109.355 18.3455   1
  -4   9   4 110.487 21.4051   1
   3  -9  -4 2.01787 12.5656   4
   3  -9  -4 -5.5681 15.1605   4
   3  -9  -4 12.2242 15.7785   1
  -3   9   4 17.9856 18.4930   1
   2  -9  -4 -25.233 13.9516   4
   2  -9  -4 -24.738 15.7355   4
   2  -9  -4 -10.799 16.1442   1
  -2   9   4 -17.054 19.0807   4
  -2   9   4 -12.938 17.9550   1
   1  -9  -4 101.039 16.4930   4
   1  -9  -4 92.5759 18.9014   1
   1  -9  -4 83.2031 17.7097   4
  -1   9   4 57.9944 21.5387   4
  -1   9   4 78.7646 20.6987   1
   0  -9  -4 80.7871 15.6998   4
   0  -9  -4 60.4165 16.7936   4
   0  -9  -4 77.6628 17.0662   1
   0   9   4 -8.7388 21.9194   4
   0   9   4 83.3878 21.8045   1
   0   9   4 90.2077 17.7086   4
  -1  -9  -4 443.894 38.7599   4
  -1  -9  -4 426.458 38.6678   4
  -1  -9  -4 363.058 39.7535   1
   1   9   4 372.035 46.4597   1
   1   9   4 497.615 40.5683   4
  -2  -9  -4 379.038 35.3912   4
  -2  -9  -4 333.080 38.5342   1
  -2  -9  -4 366.773 34.9237   4
   2   9   4 366.828 44.4286   1
   2   9   4 450.251 38.4256   4
   2   9   4 401.745 40.1367   4
  -3  -9  -4 56.1167 16.3487   1
  -3  -9  -4 55.6342 14.0649   4
   3   9   4 48.7942 21.4865   1
   3   9   4 37.0540 17.0959   4
   3   9   4 31.6541 17.5278   4
   3   9   4 45.8312 24.2325   4
  -4  -9  -4 467.370 43.4366   4
  -4  -9  -4 509.908 44.2498   4
  -4  -9  -4 545.010 45.9006   1
   4   9   4 504.272 47.5947   4
   4   9   4 597.038 53.2002   1
   4   9   4 555.901 46.7676   4
  -5  -9  -4 -11.803 12.8731   4
  -5  -9  -4 -7.2646 17.2774   1
  -5  -9  -4 2.74343 14.8397   4
   5   9   4 18.6019 18.4765   4
   5   9   4 -42.351 21.3919   1
  -6  -9  -4 55.0487 18.9154   1
  -6  -9  -4 67.1644 16.1840   4
   6   9   4 81.5138 19.4295   4
   6   9   4 79.5456 23.1573   1
  -7  -9  -4 11.6937 18.2265   1
   7   9   4 -20.315 21.5663   1
   7   9   4 -6.8589 18.4608   4
   7   9   4 34.1755 14.0534   3
  -8  -9  -4 10.3530 20.8871   1
   8   9   4 8.11675 18.8640   4
   8   9   4 -12.138 21.4792   1
  -9  -9  -4 28.7870 22.6368   1
   9   9   4 -24.037 23.0607   1
   9   9   4 46.4096 19.9242   4
 -10  -9  -4 211.460 33.4977   1
  10   9   4 158.037 24.8464   4
  -7  10   4 9.34682 24.4647   1
  -6  10   4 56.8530 24.3708   1
  -5  10   4 22.3678 21.7028   1
  -4  10   4 152.234 25.7757   1
   3 -10  -4 63.1096 16.5440   4
   3 -10  -4 96.3552 18.7690   1
   3 -10  -4 62.2336 14.1354   4
  -3  10   4 80.4526 20.9937   1
   2 -10  -4 -8.9405 15.2698   1
   2 -10  -4 -9.4771 13.4247   4
   2 -10  -4 -11.360 15.6089   4
  -2  10   4 -2.7132 18.8069   1
   1 -10  -4 -4.8140 16.2167   4
   1 -10  -4 12.1970 13.7428   4
   1 -10  -4 12.8647 15.9069   1
  -1  10   4 8.86599 24.8874   4
  -1  10   4 -9.1382 18.0106   1
   0 -10  -4 89.6853 19.3717   1
   0 -10  -4 107.217 18.9693   4
   0 -10  -4 91.6967 17.7655   4
   0  10   4 7.89654 24.6441   4
   0  10   4 95.8966 24.1540   1
  -1 -10  -4 97.8415 19.3197   1
  -1 -10  -4 92.3522 18.9081   4
  -1 -10  -4 108.453 18.0085   4
   1  10   4 88.2192 18.2761   4
   1  10   4 45.4139 26.3736   4
   1  10   4 86.2608 23.7267   1
  -2 -10  -4 38.9767 16.3335   4
  -2 -10  -4 51.6521 16.2228   4
  -2 -10  -4 43.9935 18.1550   1
   2  10   4 53.8768 23.3385   1
   2  10   4 71.7216 17.8982   4
   2  10   4 32.7958 26.0625   4
   2  10   4 46.3066 19.0003   4
  -3 -10  -4 22.7966 16.1226   4
  -3 -10  -4 29.9140 14.4507   4
  -3 -10  -4 29.1718 17.2693   1
   3  10   4 40.7541 22.4450   1
   3  10   4 40.5981 18.5298   4
   3  10   4 19.8572 25.9899   4
   3  10   4 50.5761 18.4811   4
  -4 -10  -4 227.245 26.0827   1
  -4 -10  -4 288.092 31.4219   4
   4  10   4 221.659 25.8691   4
   4  10   4 213.767 25.1243   4
   4  10   4 217.907 29.9787   1
   4  10   4 117.220 30.1192   4
  -5 -10  -4 166.980 21.6119   4
  -5 -10  -4 167.568 23.2720   1
   5  10   4 167.225 23.4636   4
   5  10   4 185.880 28.2852   1
  -6 -10  -4 11.9451 17.9008   1
  -6 -10  -4 3.24281 14.3839   4
   6  10   4 3.52269 22.6911   1
   6  10   4 14.7209 18.2725   4
  -7 -10  -4 304.131 41.9550   1
   7  10   4 319.819 36.7885   1
   7  10   4 351.154 42.5968   4
  -8 -10  -4 -8.9993 20.8633   1
   8  10   4 13.4641 20.3878   4
   8  10   4 8.84305 24.4603   1
  -9 -10  -4 196.683 30.9270   1
   9  10   4 171.884 27.9326   4
   9  10   4 223.666 32.7992   1
  -6  11   4 10.9759 24.4965   1
  -5  11   4 67.2612 24.6290   1
  -4  11   4 15.0119 21.7770   1
  -3  11   4 295.890 33.2213   1
   2 -11  -4 46.6438 17.0765   4
   2 -11  -4 25.3667 16.5240   1
   2 -11  -4 16.3344 14.3937   4
  -2  11   4 41.1902 20.0693   1
   1 -11  -4 71.0805 15.1848   4
   1 -11  -4 96.3610 18.7327   1
   1 -11  -4 95.9825 18.3866   4
  -1  11   4 118.657 23.6252   1
   0 -11  -4 -21.210 14.3358   4
   0 -11  -4 -0.5471 15.7957   4
   0 -11  -4 -27.191 15.3087   1
   0  11   4 -1.1421 20.8465   1
  -1 -11  -4 27.8098 16.3576   4
  -1 -11  -4 50.3724 17.2263   1
  -1 -11  -4 30.2694 14.9527   4
   1  11   4 29.2352 22.1598   1
  -2 -11  -4 76.9250 17.5590   4
  -2 -11  -4 108.401 19.3763   1
  -2 -11  -4 81.2341 17.8358   4
   2  11   4 74.8452 24.3682   1
   2  11   4 -7.5307 27.1256   4
  -3 -11  -4 56.0316 15.4911   4
  -3 -11  -4 49.8001 17.5777   1
  -3 -11  -4 48.6977 14.4925   4
   3  11   4 47.4177 25.9970   4
   3  11   4 42.9562 23.3891   1
   3  11   4 37.1980 18.3392   4
  -4 -11  -4 15.8761 14.1636   4
  -4 -11  -4 -8.5754 17.0796   1
   4  11   4 -7.5822 22.2641   1
   4  11   4 13.6248 16.9642   4
   4  11   4 4.76959 24.3282   4
  -5 -11  -4 328.240 35.8034   4
  -5 -11  -4 303.147 37.7782   1
   5  11   4 315.067 36.2269   1
   5  11   4 234.945 29.4556   4
  -6 -11  -4 5.19599 18.8332   1
  -6 -11  -4 5.77919 16.1641   4
   6  11   4 13.4724 24.7429   1
   6  11   4 21.3330 20.0138   4
  -7 -11  -4 8.28614 19.2035   1
   7  11   4 6.63454 21.1966   4
   7  11   4 -27.581 25.5064   1
  -8 -11  -4 82.1882 23.6068   1
   8  11   4 91.2684 28.7848   1
   8  11   4 80.8772 23.4214   4
   9  11   4 -4.2383 27.0420   1
   9  11   4 72.9168 23.3472   4
  -5  12   4 -22.383 23.7983   1
  -4  12   4 16.8693 22.9319   1
  -3  12   4 26.2763 22.9001   1
  -2  12   4 127.840 25.1131   1
   1 -12  -4 32.4050 17.0882   4
   1 -12  -4 40.3446 17.6649   1
   1 -12  -4 -1.8725 13.9585   4
  -1  12   4 22.6986 22.6654   1
   0 -12  -4 204.381 23.4696   4
   0 -12  -4 177.141 23.8746   1
   0 -12  -4 185.441 22.4301   4
   0  12   4 207.918 29.1748   1
  -1 -12  -4 71.1754 19.4096   1
  -1 -12  -4 91.9337 18.0290   4
  -1 -12  -4 66.7920 17.6845   4
   1  12   4 104.495 24.5180   1
  -2 -12  -4 264.683 34.5384   1
  -2 -12  -4 250.117 32.4772   4
  -2 -12  -4 191.524 23.9258   4
   2  12   4 202.269 29.9847   1
  -3 -12  -4 31.0808 18.8396   1
  -3 -12  -4 -0.5257 15.0666   4
   3  12   4 28.8107 23.4575   1
  -4 -12  -4 22.5610 15.2855   4
  -4 -12  -4 42.9515 19.5645   1
   4  12   4 27.7025 25.3390   1
  -5 -12  -4 -3.1903 19.1728   1
  -5 -12  -4 -1.9888 15.2399   4
   5  12   4 -10.987 26.0915   1
  -6 -12  -4 34.9680 17.2421   4
  -6 -12  -4 62.8245 21.1759   1
   6  12   4 50.6449 28.1001   1
  -7 -12  -4 142.789 24.8257   1
   7  12   4 82.9819 30.5617   1
  -8 -12  -4 36.3650 22.9971   1
   8  12   4 25.0268 29.5886   1
  -3  13   4 387.500 47.8557   1
  -2  13   4 -8.3118 23.1450   1
   1 -13  -4 -6.3479 16.8241   4
   1 -13  -4 2.46615 14.2645   4
  -1  13   4 19.3868 23.6975   1
   0 -13  -4 -19.449 17.1191   4
   0 -13  -4 -8.6075 14.9370   4
   0  13   4 4.88556 23.0348   1
  -1 -13  -4 35.6599 18.7221   1
  -1 -13  -4 51.7878 17.7572   4
  -1 -13  -4 37.8344 18.8025   4
   1  13   4 39.8617 26.0442   1
  -2 -13  -4 3.55151 19.2566   1
  -2 -13  -4 -12.321 16.3362   4
   2  13   4 2.36051 23.5090   1
  -3 -13  -4 98.8551 20.4441   4
  -3 -13  -4 115.400 22.7296   1
   3  13   4 146.956 30.4602   1
  -4 -13  -4 41.6067 17.4306   4
  -4 -13  -4 23.2782 19.5950   1
   4  13   4 7.39387 26.1986   1
  -5 -13  -4 25.1164 17.2305   4
  -5 -13  -4 3.67288 20.0530   1
   5  13   4 45.9723 27.5569   1
  -6 -13  -4 -4.8410 20.4349   1
  -6 -13  -4 -2.4472 16.3875   4
   6  13   4 38.0721 28.7597   1
  -7 -13  -4 40.7378 22.6680   1
   7  13   4 -25.457 29.4199   1
  -2  14   4 111.257 29.0320   1
  -1  14   4 5.70551 24.1852   1
   0 -14  -4 33.3008 17.6524   4
   0 -14  -4 34.5610 15.7317   4
   0  14   4 66.3585 25.7726   1
  -1 -14  -4 -16.933 17.6361   4
  -1 -14  -4 -22.758 16.5545   4
   1  14   4 32.6800 26.1698   1
  -2 -14  -4 6.50233 17.0162   4
   2  14   4 19.0988 26.0711   1
  -3 -14  -4 54.2507 19.5162   4
  -3 -14  -4 33.8538 21.0902   1
   3  14   4 70.3671 28.4731   1
  -4 -14  -4 21.4521 18.8367   4
  -4 -14  -4 6.22345 19.3721   1
   4  14   4 3.36833 28.8135   1
  -5 -14  -4 -6.7481 20.3529   1
  -5 -14  -4 10.0662 17.9371   4
   5  14   4 33.9803 29.2607   1
  -1 -15  -4 86.6701 19.9348   4
  -2 -15  -4 -25.105 18.2475   4
   2  13  -5 25.5367 27.7518   1
   1  13  -5 50.6836 26.2203   1
   5  12  -5 54.0977 31.3141   1
   4  12  -5 -18.514 26.1685   1
   3  12  -5 120.884 28.6003   1
   2  12  -5 251.528 33.3573   1
   1  12  -5 -8.4492 22.1951   1
   0  12  -5 366.993 45.2146   1
  -2  12  -5 195.819 32.0620   3
  -7 -11   5 26.0238 16.9528   4
   6  11  -5 -38.675 30.2203   1
  -6 -11   5 -4.0968 17.2751   4
  -6 -11   5 7.84996 14.7008   4
   5  11  -5 194.130 35.7153   1
   4  11  -5 16.8064 26.3299   1
   3  11  -5 82.0635 26.3161   1
   2  11  -5 55.3068 23.8170   1
   1  11  -5 14.3110 21.3571   1
   0  11  -5 60.6490 21.5354   1
  -1  11  -5 137.569 22.9650   1
  -3  11  -5 519.055 58.8590   3
  -4  11  -5 4.16711 25.0668   3
  -8 -10   5 66.5507 21.8273   4
   7  10  -5 328.821 47.3828   1
  -7 -10   5 410.493 42.5191   4
   6  10  -5 -11.673 27.7554   1
  -6 -10   5 -19.213 17.4998   4
  -6 -10   5 24.4571 15.1140   4
   5  10  -5 44.5142 28.3633   1
  -5 -10   5 64.4804 15.1036   4
  -5 -10   5 59.4115 17.0905   4
   4  10  -5 13.9748 24.3454   1
   3  10  -5 8.67425 21.5183   1
   2  10  -5 641.877 57.6250   1
   1  10  -5 41.5068 20.2213   1
   0  10  -5 227.704 26.5705   1
  -3  10  -5 197.430 31.0727   3
  -4  10  -5 153.125 30.5717   3
  -5  10  -5 21.1276 25.7478   3
   8   9  -5 -11.169 29.8765   1
  -8  -9   5 -50.271 25.6738   1
  -8  -9   5 35.7357 19.4664   4
   7   9  -5 -18.753 28.5333   1
  -7  -9   5 54.4786 18.9627   4
  -7  -9   5 -10.444 24.1705   1
   6   9  -5 117.433 31.3646   1
  -6  -9   5 160.573 21.2501   4
  -6  -9   5 117.676 21.4146   4
  -6  -9   5 133.694 27.5324   1
   5   9  -5 167.091 31.2157   1
  -5  -9   5 183.263 27.1166   1
  -5  -9   5 166.565 22.2445   4
  -5  -9   5 224.314 27.9442   4
   4   9  -5 3.66733 24.2655   1
  -4  -9   5 -7.3157 19.5763   1
   3   9  -5 110.891 25.7377   1
  -3  -9   5 145.921 20.4309   1
   2   9  -5 303.718 41.4493   1
   1   9  -5 120.586 22.3000   1
   0   9  -5 -9.0131 16.7764   1
  -3   9  -5 159.866 27.7834   3
  -4   9  -5 64.8202 23.4731   3
  -5   9  -5 16.5182 24.7447   3
  -6   9  -5 112.582 31.4247   3
   9   8  -5 910.708 79.6925   1
  -9  -8   5 839.633 66.4697   4
  -9  -8   5 744.387 75.6801   1
   8   8  -5 -5.4813 27.8391   1
  -8  -8   5 -52.194 25.2394   1
  -8  -8   5 4.45521 17.8740   4
   7   8  -5 522.335 61.6829   1
  -7  -8   5 644.796 50.5049   4
  -7  -8   5 429.567 56.5510   1
   6   8  -5 3.88415 26.1446   1
  -6  -8   5 9.73857 15.2379   4
  -6  -8   5 -17.641 21.9285   1
  -6  -8   5 -9.0351 16.9599   4
   5   8  -5 -1.7167 22.8207   1
  -5  -8   5 28.1751 20.3464   1
  -5  -8   5 19.3412 16.4284   4
  -5  -8   5 26.3643 14.0149   4
   4   8  -5 384.875 47.6076   1
  -4  -8   5 291.033 32.7570   4
  -4  -8   5 318.525 31.0526   4
  -4  -8   5 296.170 38.9654   1
   3   8  -5 12.5993 22.1810   1
  -3  -8   5 32.6066 18.0318   1
   2   8  -5 -6.7861 19.6327   1
   2   8  -5 5.89246 15.0594   4
   2   8  -5 2.68074 14.8825   1
   1   8  -5 1214.55 84.7702   1
   1   8  -5 1223.46 88.2189   1
   0   8  -5 29.9755 17.1269   1
   0   8  -5 13.2813 13.2977   1
  -4   8  -5 546.741 58.7460   3
  -5   8  -5 2.15751 22.9541   3
  -6   8  -5 315.500 50.8902   3
  -7   8  -5 39.8621 29.5321   3
   9   7  -5 33.9362 28.7625   1
  -9  -7   5 -13.579 29.4564   1
  -9  -7   5 26.3188 19.3259   4
   8   7  -5 92.3291 29.4004   1
  -8  -7   5 50.8372 28.7736   1
  -8  -7   5 77.1728 20.9328   4
   7   7  -5 12.8772 24.5273   1
  -7  -7   5 6.01525 16.7730   4
  -7  -7   5 -56.561 23.0490   1
   6   7  -5 209.097 31.5154   1
  -6  -7   5 223.067 29.7681   1
  -6  -7   5 223.536 24.6471   4
  -6  -7   5 237.530 25.8072   4
   5   7  -5 194.004 29.7039   1
  -5  -7   5 202.089 27.7082   1
  -5  -7   5 198.434 22.5271   4
  -5  -7   5 183.966 23.6960   4
   4   7  -5 387.134 39.6545   4
   4   7  -5 473.766 50.1664   1
  -4  -7   5 440.125 38.4509   4
  -4  -7   5 385.991 44.3446   1
  -4  -7   5 388.853 36.7071   4
   3   7  -5 62.3565 16.1793   4
   3   7  -5 63.8260 21.9991   1
  -3  -7   5 59.6397 17.9755   1
   2   7  -5 41.8517 14.0747   4
   2   7  -5 66.7589 15.4110   1
   2   7  -5 32.1941 18.5535   1
  -2  -7   5 54.7197 14.9845   1
   1   7  -5 45.2775 13.7380   1
   1   7  -5 44.3579 17.1398   1
   0   7  -5 129.424 16.1069   1
   0   7  -5 126.355 18.3866   1
  -4   7  -5 488.233 54.3703   3
  -5   7  -5 46.4008 23.2777   3
  -6   7  -5 31.3770 24.6666   3
  -7   7  -5 128.376 32.6694   3
  -8   7  -5 -25.452 30.1092   3
 -10  -6   5 -28.833 31.8578   1
   9   6  -5 729.766 69.6571   1
  -9  -6   5 698.440 61.5222   4
  -9  -6   5 694.724 69.7573   1
   8   6  -5 10.7448 24.9604   1
  -8  -6   5 -8.1086 26.9695   1
  -8  -6   5 22.5260 19.6179   4
   7   6  -5 -8.4356 22.2154   1
  -7  -6   5 2.97608 17.0596   4
  -7  -6   5 -14.242 22.9597   1
   6   6  -5 -11.055 16.9924   4
   6   6  -5 -12.180 21.9849   1
  -6  -6   5 -30.676 22.0628   1
  -6  -6   5 -16.735 16.7868   4
  -6  -6   5 -0.4865 16.0366   4
   5   6  -5 0.52257 16.1932   4
   5   6  -5 1.09565 21.8399   1
  -5  -6   5 5.50876 15.7529   4
  -5  -6   5 -5.0332 17.0128   4
  -5  -6   5 36.2277 22.2550   1
   4   6  -5 16.4460 14.7400   4
   4   6  -5 16.0446 19.9862   1
  -4  -6   5 12.4380 14.1340   4
  -4  -6   5 -5.5175 18.0424   1
  -4  -6   5 12.8041 12.7229   4
   3   6  -5 1994.34 136.847   1
   3   6  -5 1956.29 130.899   4
  -3  -6   5 2049.71 134.855   1
  -3  -6   5 1943.87 129.251   4
   2   6  -5 1.71649 12.6020   1
   2   6  -5 -2.2565 15.7096   1
   2   6  -5 -1.7502 11.4510   4
  -2  -6   5 -14.716 12.7110   1
   1   6  -5 1436.11 98.5915   1
   1   6  -5 1426.75 97.0752   1
   0   6  -5 6.12114 12.6713   1
  -4   6  -5 64.4684 22.6671   3
  -5   6  -5 394.821 49.5343   3
  -6   6  -5 122.788 27.6245   3
  -7   6  -5 138.851 32.4223   3
  -8   6  -5 -11.310 29.3526   3
  10   5  -5 120.931 32.3194   1
 -10  -5   5 150.578 35.8597   1
   9   5  -5 247.200 34.8319   1
  -9  -5   5 254.503 38.1821   1
   8   5  -5 196.016 29.2852   1
   8   5  -5 182.217 24.9367   4
  -8  -5   5 212.167 26.5808   4
  -8  -5   5 161.655 32.8101   1
   7   5  -5 148.333 22.3396   4
   7   5  -5 135.208 26.9012   1
  -7  -5   5 136.039 22.3223   4
  -7  -5   5 120.198 21.8765   4
  -7  -5   5 116.956 27.7628   1
   6   5  -5 149.677 20.8766   4
   6   5  -5 180.675 22.9115   4
   6   5  -5 169.927 27.5708   1
  -6  -5   5 170.264 23.1418   4
  -6  -5   5 159.261 28.0592   1
  -6  -5   5 163.323 23.1101   4
   5   5  -5 61.1678 20.7193   1
   5   5  -5 63.4831 15.5978   4
   5   5  -5 73.2739 17.2625   4
  -5  -5   5 42.9860 17.2034   4
  -5  -5   5 40.6162 17.7230   4
  -5  -5   5 74.7763 22.2397   1
   4   5  -5 310.647 33.2088   4
   4   5  -5 451.538 40.6726   1
  -4  -5   5 340.203 34.8944   4
  -4  -5   5 361.959 39.3397   1
  -4  -5   5 319.980 33.2838   4
   3   5  -5 8.36781 17.7577   1
   3   5  -5 28.5009 13.5509   4
  -3  -5   5 44.3695 16.7313   1
  -3  -5   5 41.9034 11.3266   4
  -3  -5   5 36.3251 12.3650   4
   2   5  -5 454.991 40.3180   1
   2   5  -5 560.537 38.8720   4
   2   5  -5 496.004 42.8665   1
  -2  -5   5 537.620 40.6218   1
   1   5  -5 11.8124 8.75517   4
   1   5  -5 1.36022 11.8983   1
   1   5  -5 -2.4520 9.97544   1
   0   5  -5 480.218 39.7680   1
   0   5  -5 585.391 41.1902   1
  -4   5  -5 298.920 41.6064   3
  -5   5  -5 126.979 27.2915   3
  -6   5  -5 84.5674 24.5213   3
  -7   5  -5 190.600 34.9125   3
  -8   5  -5 76.1425 31.4360   3
  10   4  -5 161.675 32.0901   1
  10   4  -5 226.443 26.9319   4
 -10  -4   5 172.519 37.5938   1
   9   4  -5 47.2949 26.2512   1
   9   4  -5 35.7501 18.1385   4
  -9  -4   5 2.82176 29.7084   1
   8   4  -5 655.766 56.7573   4
   8   4  -5 781.839 63.4792   1
  -8  -4   5 707.663 59.9726   4
  -8  -4   5 700.265 66.1980   1
   7   4  -5 4.40872 20.8144   1
   7   4  -5 17.5625 16.7591   4
  -7  -4   5 11.8377 19.7986   4
  -7  -4   5 -25.308 23.8281   1
   6   4  -5 27.2796 16.9063   4
   6   4  -5 7.17038 20.1055   1
   6   4  -5 3.22067 13.7658   4
  -6  -4   5 -18.708 17.7538   4
  -6  -4   5 1.09134 17.4449   4
  -6  -4   5 17.4170 22.6138   1
   5   4  -5 1344.23 93.2974   1
   5   4  -5 1319.14 88.6817   4
   5   4  -5 1254.79 89.1875   4
  -5  -4   5 1331.06 94.9088   1
  -5  -4   5 1248.69 90.0198   4
  -5  -4   5 1373.99 90.5177   4
   4   4  -5 40.0296 12.8051   4
   4   4  -5 39.9140 13.9664   4
   4   4  -5 46.8261 17.2553   1
  -4  -4   5 26.6076 13.7185   4
  -4  -4   5 47.1972 13.7721   4
  -4  -4   5 50.0920 17.8270   1
   3   4  -5 1548.92 102.789   4
   3   4  -5 1460.72 106.227   1
  -3  -4   5 1575.19 102.727   4
  -3  -4   5 1586.00 106.837   1
  -3  -4   5 1614.01 102.330   4
   2   4  -5 263.330 27.9272   1
   2   4  -5 269.980 25.9169   1
   2   4  -5 252.812 24.1764   4
  -2  -4   5 296.359 26.5468   1
   1   4  -5 19.6015 7.33409   4
   1   4  -5 23.0264 9.58805   1
   1   4  -5 37.1043 11.3577   1
  -4   4  -5 -9.9086 17.9632   3
  -5   4  -5 1078.95 94.6199   3
  -6   4  -5 28.6287 21.6054   3
  -7   4  -5 224.860 34.0964   3
  -8   4  -5 89.2919 32.0310   3
  10   3  -5 94.9500 20.5334   4
  10   3  -5 80.0992 25.4307   1
 -10  -3   5 3.94089 31.9260   1
   9   3  -5 64.9226 18.8228   4
   9   3  -5 64.1837 24.8491   1
  -9  -3   5 68.1683 29.5784   1
   8   3  -5 10.0130 16.1326   4
   8   3  -5 9.96727 21.0763   1
  -8  -3   5 -14.724 24.0086   1
  -8  -3   5 21.1694 20.0207   4
   7   3  -5 472.929 47.6326   1
   7   3  -5 398.583 41.1907   4
   7   3  -5 376.777 41.0049   4
  -7  -3   5 381.566 51.7537   1
  -7  -3   5 444.371 47.1657   4
   6   3  -5 99.4424 21.4584   1
   6   3  -5 97.9639 18.3825   4
   6   3  -5 112.108 17.6576   4
  -6  -3   5 87.8379 24.7893   1
  -6  -3   5 76.2996 20.5074   4
   5   3  -5 350.495 32.5797   4
   5   3  -5 352.311 34.4899   4
   5   3  -5 383.798 39.1217   1
  -5  -3   5 340.883 42.0471   1
  -5  -3   5 374.960 37.6530   4
  -5  -3   5 360.374 37.7637   4
   4   3  -5 41.3621 11.7114   4
   4   3  -5 65.5452 12.5240   4
   4   3  -5 67.2641 14.9089   1
  -4  -3   5 42.8702 17.5767   1
  -4  -3   5 35.3521 13.9373   4
  -4  -3   5 46.9609 14.7149   4
   3   3  -5 511.280 40.2310   1
   3   3  -5 476.132 37.4042   4
   3   3  -5 451.305 37.3861   4
  -3  -3   5 522.418 41.6053   1
  -3  -3   5 502.910 38.4375   4
  -3  -3   5 517.326 38.3096   4
   2   3  -5 859.137 63.5543   1
   2   3  -5 941.717 61.0771   4
   2   3  -5 891.837 61.4076   4
   2   3  -5 938.693 63.0070   1
  -2  -3   5 914.807 60.7584   4
  -2  -3   5 881.200 60.9038   4
  -2  -3   5 941.735 63.5590   1
   1   3  -5 11.1221 8.10509   1
   1   3  -5 -2.8671 9.65562   1
   1   3  -5 7.33587 6.82073   4
   0   3  -5 166.800 17.9175   1
   0  -3   5 108.334 18.0754   2
   1  -3   5 -9.2818 14.6675   2
   2  -3   5 1085.59 82.3795   2
   3  -3   5 182.633 24.0859   2
  -4   3  -5 11.6679 16.0691   3
   4  -3   5 35.3712 17.7753   2
  -5   3  -5 77.3550 22.0663   3
   5  -3   5 83.3195 22.9046   2
  -6   3  -5 109.067 24.5800   3
  -7   3  -5 1.32104 23.9044   3
  -8   3  -5 339.082 51.6058   3
  11   2  -5 3.02763 18.7236   4
  10   2  -5 534.975 50.4645   4
  10   2  -5 577.341 56.5360   1
 -10  -2   5 662.488 68.1903   1
   9   2  -5 -25.036 20.0297   1
   9   2  -5 2.25148 15.7270   4
  -9  -2   5 -17.135 26.7758   1
   8   2  -5 56.3776 20.7324   1
   8   2  -5 65.3830 17.8675   4
  -8  -2   5 97.8208 21.8236   4
  -8  -2   5 40.4487 24.9065   1
   7   2  -5 363.868 35.1259   4
   7   2  -5 261.459 29.6361   1
  -7  -2   5 223.769 28.0508   4
  -7  -2   5 184.975 26.6072   4
  -7  -2   5 201.793 31.8184   1
   6   2  -5 39.8268 19.4064   1
   6   2  -5 31.8435 15.1691   4
   6   2  -5 44.8514 15.3656   4
  -6  -2   5 34.4173 17.9652   4
  -6  -2   5 32.9039 21.3559   1
   5   2  -5 870.326 61.5677   4
   5   2  -5 869.755 60.7613   4
   5   2  -5 887.338 64.8145   1
  -5  -2   5 803.016 62.8547   4
  -5  -2   5 851.431 66.6014   1
   4   2  -5 491.977 35.4119   4
   4   2  -5 371.278 34.9826   4
   4   2  -5 497.298 38.5462   1
  -4  -2   5 459.492 38.0037   4
  -4  -2   5 405.325 40.1944   1
  -4  -2   5 404.429 37.1447   4
   3   2  -5 62.1976 11.1333   4
   3   2  -5 45.3786 10.3757   4
   3   2  -5 52.9687 12.5742   1
  -3  -2   5 43.1070 11.8710   4
  -3  -2   5 54.0588 14.4173   1
  -3  -2   5 43.0677 12.0505   4
   2   2  -5 702.471 50.8405   1
   2   2  -5 652.542 48.8207   4
   2   2  -5 762.203 48.7723   4
   2   2  -5 712.223 50.1389   1
  -2  -2   5 713.841 49.3464   4
  -2  -2   5 705.556 51.1048   1
  -2  -2   5 739.728 49.0831   4
   1   2  -5 24.6860 6.69245   4
   1   2  -5 30.6111 7.72673   1
   1   2  -5 25.9891 8.82558   1
   1   2  -5 22.3787 7.56372   4
  -1  -2   5 28.7424 8.44400   1
   0   2  -5 28.8608 7.92007   1
   0   2  -5 26.5158 6.60685   1
   0  -2   5 15.9739 11.3052   2
   1  -2   5 1500.64 108.681   2
   2  -2   5 8.95328 13.4107   2
   3  -2   5 2072.58 149.199   2
  -4   2  -5 40.3857 16.4887   3
   4  -2   5 23.8122 16.3205   2
  -5   2  -5 1216.08 98.0434   3
   5  -2   5 1069.98 90.5286   2
  -6   2  -5 19.6971 20.8321   3
   6  -2   5 27.6823 22.9580   2
  -7   2  -5 -3.5521 23.3326   3
   7  -2   5 -1.0572 22.7224   2
  -8   2  -5 -2.7576 24.7613   3
 -10   2  -5 -36.805 20.4293   1
  11   1  -5 21.6877 19.2328   4
  10   1  -5 -13.530 20.8108   1
  10   1  -5 15.6455 17.2399   4
 -10  -1   5 -50.726 30.0574   1
   9   1  -5 188.246 25.7569   1
   9   1  -5 152.059 22.3844   4
  -9  -1   5 101.326 30.4207   1
   8   1  -5 108.038 21.2329   1
   8   1  -5 75.3184 17.5462   4
   8   1  -5 65.9742 17.8876   4
  -8  -1   5 67.3644 24.4753   1
  -8  -1   5 95.7900 21.2654   4
   7   1  -5 212.664 26.7177   1
   7   1  -5 249.620 25.3055   4
  -7  -1   5 198.205 26.6403   4
  -7  -1   5 249.435 28.0709   4
  -7  -1   5 178.624 29.5568   1
   6   1  -5 9.80010 16.1857   1
   6   1  -5 -12.900 14.4699   4
  -6  -1   5 3.02420 16.5744   4
  -6  -1   5 -20.115 19.3969   1
  -6  -1   5 -8.5183 17.1976   4
   5   1  -5 847.813 59.7919   4
   5   1  -5 816.878 59.5420   4
   5   1  -5 875.752 62.8341   1
  -5  -1   5 836.023 65.9373   1
  -5  -1   5 791.042 61.7473   4
   4   1  -5 294.705 29.8017   4
   4   1  -5 413.817 33.3304   1
   4   1  -5 390.562 30.7961   4
  -4  -1   5 252.395 35.5212   1
  -4  -1   5 342.077 32.9575   4
   3   1  -5 1167.70 76.5892   4
   3   1  -5 1161.46 79.3237   1
   3   1  -5 1172.99 76.4861   4
  -3  -1   5 1104.95 77.4873   4
  -3  -1   5 1119.80 77.2671   4
  -3  -1   5 1157.60 79.8959   1
   2   1  -5 207.241 19.4884   1
   2   1  -5 159.485 18.9633   4
   2   1  -5 170.798 21.6329   1
   2   1  -5 151.550 17.9070   4
  -2  -1   5 159.382 16.9806   1
  -2  -1   5 194.310 21.3475   4
  -2  -1   5 175.543 21.0128   4
   1   1  -5 443.050 35.7025   1
   1   1  -5 549.412 33.6896   4
   1   1  -5 429.569 33.8450   4
   1   1  -5 521.055 34.7891   1
  -1  -1   5 462.583 35.5327   1
  -1  -1   5 481.991 34.2613   4
  -1  -1   5 468.313 34.3368   4
   0   1  -5 502.827 33.0067   4
   0   1  -5 443.496 34.2593   1
   0   1  -5 488.593 33.6441   1
   0   1  -5 466.161 32.7703   4
   1  -1   5 688.808 53.8801   2
   2  -1   5 3.19652 12.0972   2
   3  -1   5 787.122 62.2855   2
  -4   1  -5 670.554 59.3838   3
   4  -1   5 648.265 55.4835   2
  -5   1  -5 12.7334 16.9446   3
   5  -1   5 2.48631 18.3261   2
  -6   1  -5 567.667 57.2391   3
   6  -1   5 517.560 53.9784   2
  -7   1  -5 4.51428 23.8925   3
  -7   1  -5 14.5933 11.7259   1
   7  -1   5 -3.7406 23.2212   2
  -8   1  -5 141.176 21.0679   1
   8  -1   5 166.195 28.9272   2
  -9   1  -5 25.5204 19.5278   1
 -10   1  -5 -14.883 21.5337   1
  11   0  -5 16.0606 18.0478   4
  10   0  -5 91.6233 19.8741   4
  10   0  -5 106.530 23.4589   1
 -10   0   5 49.6568 31.4887   1
   9   0  -5 77.0524 21.6694   1
   9   0  -5 109.690 19.4397   4
  -9   0   5 61.2821 30.2371   1
   8   0  -5 30.0638 17.9461   1
   8   0  -5 30.9891 16.3073   4
   8   0  -5 29.4965 14.1097   4
  -8   0   5 38.4063 24.8000   1
   7   0  -5 215.816 24.1074   4
   7   0  -5 181.750 22.2250   4
   7   0  -5 209.641 25.4234   1
  -7   0   5 185.616 30.5969   1
  -7   0   5 240.761 27.7519   4
  -7   0   5 181.861 26.2306   4
   6   0  -5 250.446 31.1781   4
   6   0  -5 253.771 32.4927   1
  -6   0   5 156.287 27.0538   1
  -6   0   5 187.598 23.8692   4
  -6   0   5 182.382 23.6324   4
   5   0  -5 64.2256 13.9242   4
   5   0  -5 43.1261 12.6667   4
   5   0  -5 62.1447 15.6308   1
  -5   0   5 45.7384 16.0530   4
  -5   0   5 43.3061 16.4743   4
  -5   0   5 54.3493 19.5557   1
   4   0  -5 954.204 61.6415   4
   4   0  -5 743.483 61.7344   4
   4   0  -5 978.939 64.1529   1
  -4   0   5 855.204 66.0028   1
  -4   0   5 956.208 63.1838   4
   3   0  -5 749.358 55.2830   4
   3   0  -5 840.024 57.2911   1
   3   0  -5 821.418 55.5484   4
  -3   0   5 782.271 58.5300   1
  -3   0   5 835.527 56.4704   4
   2   0  -5 2547.84 167.978   4
   2   0  -5 2550.20 171.938   1
   2   0  -5 2811.12 168.221   4
   2   0  -5 2758.55 172.411   1
  -2   0   5 2559.79 168.476   4
  -2   0   5 2612.99 168.419   4
  -2   0   5 2528.21 172.456   1
   1   0  -5 1145.04 68.9895   4
   1   0  -5 1101.92 71.1892   1
   1   0  -5 1164.02 71.0317   1
   1   0  -5 963.469 68.9485   4
  -1   0   5 1013.42 69.4493   4
  -1   0   5 1014.71 69.5338   4
  -1   0   5 983.830 71.2506   1
   0   0  -5 11.9387 7.21705   1
   0   0  -5 6.47971 5.92262   1
   0   0  -5 13.6762 6.08677   4
   0   0  -5 9.23290 6.18614   4
   0   0   5 6.20787 8.04253   1
  -1   0  -5 1328.58 86.8003   1
  -1   0  -5 1296.02 86.4829   1
   3   0   5 982.247 75.2818   2
  -4   0  -5 1128.29 88.6676   3
   4   0   5 1006.00 81.1798   2
  -5   0  -5 40.1149 16.5238   3
  -5   0  -5 38.5519 10.1986   1
   5   0   5 52.2719 18.5536   2
  -6   0  -5 52.2236 13.4120   1
  -6   0  -5 62.2522 20.2385   3
   6   0   5 26.3065 20.6065   2
  -7   0  -5 221.044 25.9798   1
  -7   0  -5 191.331 22.8974   1
  -7   0  -5 246.373 34.6611   3
   7   0   5 232.670 31.2153   2
  -8   0  -5 -0.7171 15.9895   1
   8   0   5 3.10251 22.3068   2
  -9   0  -5 231.486 29.4896   1
   9   0   5 255.179 35.2586   2
 -10   0  -5 -33.127 20.7958   1
  10   0   5 -10.687 26.5018   2
  10  -1  -5 11.4958 16.3265   4
 -10   1   5 -20.592 29.3561   1
   9  -1  -5 456.635 42.9572   4
  -9   1   5 483.871 58.0646   1
   8  -1  -5 -14.135 15.0454   4
   8  -1  -5 -9.5699 14.0962   4
   8  -1  -5 14.7637 16.7578   1
  -8   1   5 -14.990 23.2064   1
   7  -1  -5 264.016 25.3789   4
   7  -1  -5 247.616 32.8059   4
   7  -1  -5 247.102 27.4302   1
  -7   1   5 217.475 32.1955   1
  -7   1   5 250.291 28.0759   4
  -7   1   5 307.039 38.9199   4
   6  -1  -5 6.20905 12.8410   4
   6  -1  -5 -9.7390 14.1999   4
   6  -1  -5 -1.5669 15.7102   1
  -6   1   5 -38.383 19.8230   1
  -6   1   5 -1.1214 15.4366   4
  -6   1   5 -11.401 16.6042   4
   5  -1  -5 558.675 41.7023   1
   5  -1  -5 422.387 39.2354   4
  -5   1   5 420.743 40.9111   4
  -5   1   5 521.989 45.7324   1
  -5   1   5 485.805 43.6619   4
   4  -1  -5 21.9469 10.4321   4
   4  -1  -5 19.6094 11.3048   1
   4  -1  -5 13.0691 9.50784   4
  -4   1   5 2.79794 14.2716   1
  -4   1   5 21.7318 12.3576   4
  -4   1   5 14.5335 12.1907   4
   3  -1  -5 807.106 53.3897   4
   3  -1  -5 705.917 53.9768   4
   3  -1  -5 837.560 55.8011   1
  -3   1   5 802.020 55.2202   4
  -3   1   5 761.274 56.7476   1
   2  -1  -5 37.8526 8.86546   4
   2  -1  -5 31.9483 8.09791   4
   2  -1  -5 29.9947 9.46156   1
   2  -1  -5 32.4716 9.60354   1
  -2   1   5 20.4733 10.3993   4
  -2   1   5 31.7143 10.3124   4
  -2   1   5 7.86172 10.0358   1
   1  -1  -5 1459.78 99.1488   4
   1  -1  -5 1680.58 102.152   1
   1  -1  -5 1612.57 99.6627   4
   1  -1  -5 1544.03 101.847   1
  -1   1   5 1426.72 99.5398   4
  -1   1   5 1565.50 100.071   4
  -1   1   5 1479.13 102.409   1
   0  -1  -5 123.963 14.8837   1
   0  -1  -5 111.876 13.7262   4
   0  -1  -5 115.066 14.5319   1
   0  -1  -5 121.036 13.8380   4
   0   1   5 105.074 12.5902   1
   0   1   5 100.123 11.1228   4
   0   1   5 101.751 11.3579   4
  -1  -1  -5 2649.42 170.502   1
  -1  -1  -5 2553.78 166.001   4
  -1  -1  -5 2620.90 166.252   4
  -1  -1  -5 2764.96 170.235   1
   1   1   5 2443.86 170.052   1
  -2  -1  -5 213.540 18.1633   1
  -2  -1  -5 228.196 17.8375   4
  -2  -1  -5 220.515 17.6853   4
  -2  -1  -5 206.714 19.1384   1
  -3  -1  -5 217.925 28.1889   3
  -3  -1  -5 265.906 20.6044   1
  -3  -1  -5 241.945 21.6323   1
  -4  -1  -5 1457.47 94.4229   1
  -4  -1  -5 1359.68 94.3571   1
  -4  -1  -5 1450.90 114.627   3
  -5  -1  -5 102.917 12.8615   1
  -5  -1  -5 107.906 14.5078   1
  -5  -1  -5 135.406 21.1839   3
   5   1   5 88.1855 20.4534   2
  -6  -1  -5 68.6027 15.1452   1
  -6  -1  -5 98.9161 13.7210   1
  -6  -1  -5 124.194 24.1987   3
   6   1   5 85.9032 21.6996   2
  -7  -1  -5 385.524 37.0423   1
  -7  -1  -5 299.373 31.9795   1
  -7  -1  -5 317.144 47.0352   3
   7   1   5 379.173 45.9317   2
  -8  -1  -5 -19.308 15.5210   1
   8   1   5 -10.222 21.9558   2
  -9  -1  -5 222.225 28.9279   1
   9   1   5 235.474 32.9154   2
 -10  -1  -5 -27.078 21.8782   1
  10   1   5 -29.853 25.1252   2
 -11  -1  -5 53.6610 27.0719   1
  10  -2  -5 -8.0310 15.4172   4
 -10   2   5 -34.907 28.2331   1
   9  -2  -5 24.7353 17.3701   1
   9  -2  -5 11.2974 15.6930   4
   9  -2  -5 -6.6503 15.7815   4
  -9   2   5 20.8701 26.9354   1
   8  -2  -5 212.255 23.3150   4
   8  -2  -5 172.134 22.1939   4
   8  -2  -5 235.662 24.8247   1
  -8   2   5 199.184 30.0839   1
   7  -2  -5 18.8116 14.6516   4
   7  -2  -5 16.3279 15.4587   4
   7  -2  -5 25.1465 16.2853   1
  -7   2   5 41.0636 23.3515   1
  -7   2   5 10.2759 17.6583   4
  -7   2   5 -13.835 18.0265   4
   6  -2  -5 366.513 38.2477   1
   6  -2  -5 336.349 35.9546   4
   6  -2  -5 409.700 38.4430   4
  -6   2   5 424.976 44.4221   1
  -6   2   5 424.452 42.7663   4
  -6   2   5 381.935 39.8594   4
   5  -2  -5 20.8203 13.0232   4
   5  -2  -5 17.3304 12.3385   4
   5  -2  -5 1.71255 12.8875   1
  -5   2   5 30.0196 14.7317   4
  -5   2   5 14.0348 16.7479   1
  -5   2   5 25.0047 15.1203   4
   4  -2  -5 231.126 23.4275   1
   4  -2  -5 122.016 15.5502   4
  -4   2   5 134.131 16.6548   4
  -4   2   5 128.408 18.0545   1
  -4   2   5 143.467 17.7812   4
   3  -2  -5 47.6437 10.6861   4
   3  -2  -5 46.4538 10.9089   1
   3  -2  -5 57.8190 10.5354   4
  -3   2   5 47.6405 12.7588   1
  -3   2   5 33.1425 13.1608   4
  -3   2   5 29.4981 12.4612   4
   2  -2  -5 215.500 20.1536   4
   2  -2  -5 171.412 20.9976   4
   2  -2  -5 182.726 21.1574   1
  -2   2   5 211.002 22.7513   4
  -2   2   5 181.796 23.5793   1
  -1   2   5 82.0021 12.0306   4
  -1   2   5 175.185 18.0369   4
  -1   2   5 86.0795 12.8536   1
   0  -2  -5 561.297 42.6897   1
   0  -2  -5 686.085 42.5672   1
   0  -2  -5 582.531 41.3765   4
   0  -2  -5 665.442 41.1298   4
   0   2   5 572.727 42.1714   4
   0   2   5 558.014 41.6724   4
   0   2   5 564.173 43.8546   1
  -1  -2  -5 1038.57 66.0797   4
  -1  -2  -5 1039.50 67.9379   1
  -1  -2  -5 1063.12 68.0711   1
  -1  -2  -5 996.073 66.0042   4
   1   2   5 968.237 66.1442   4
   1   2   5 966.914 68.0548   1
   1   2   5 973.239 65.7132   4
  -2  -2  -5 1287.99 84.0435   1
  -2  -2  -5 1337.82 81.8914   4
  -2  -2  -5 1167.93 82.0448   4
  -2  -2  -5 1315.03 84.6331   1
   2   2   5 1258.04 81.6585   4
   2   2   5 1278.56 83.9319   1
   2   2   5 1196.59 81.7383   4
  -3  -2  -5 882.645 73.9352   3
  -3  -2  -5 922.788 61.5180   1
  -3  -2  -5 894.505 61.4264   1
  -3  -2  -5 917.749 59.6540   4
   3   2   5 889.077 61.4591   1
  -4  -2  -5 1820.64 144.136   3
  -4  -2  -5 1893.07 120.488   1
  -4  -2  -5 1790.90 120.443   1
  -4  -2  -5 1790.80 117.361   4
   4   2   5 1807.43 120.363   1
  -5  -2  -5 69.8258 16.9823   3
  -5  -2  -5 62.0403 10.9312   1
  -5  -2  -5 75.7933 12.7459   1
  -5  -2  -5 43.2804 10.1593   4
  -6  -2  -5 4.20801 9.72002   4
  -6  -2  -5 1.42472 13.0469   1
  -6  -2  -5 17.8028 10.6455   1
  -6  -2  -5 25.7212 18.6251   3
   6   2   5 12.4309 21.2129   2
  -7  -2  -5 377.050 34.1985   1
  -7  -2  -5 379.160 38.3731   1
   7   2   5 359.417 48.2164   2
  -8  -2  -5 140.641 21.2569   1
   8   2   5 146.869 26.7333   2
  -9  -2  -5 341.556 43.0395   1
   9   2   5 378.635 50.1609   2
 -10  -2  -5 108.502 26.0705   1
  10   2   5 119.970 29.5866   2
 -11  -2  -5 -22.303 24.5432   1
  11   2   5 2.74486 27.0979   2
  10  -3  -5 9.03438 14.9914   4
 -10   3   5 -35.394 26.8533   1
   9  -3  -5 151.446 19.4718   4
   9  -3  -5 88.9493 18.4363   4
   9  -3  -5 110.289 20.7218   1
  -9   3   5 142.547 30.9965   1
   8  -3  -5 56.3197 17.7547   1
   8  -3  -5 53.0654 15.6681   4
   8  -3  -5 81.2648 16.6917   4
  -8   3   5 80.6455 24.9813   1
   7  -3  -5 -1.2026 13.3930   4
   7  -3  -5 2.35996 15.0401   4
   7  -3  -5 3.44323 14.7580   1
  -7   3   5 4.41906 22.1487   1
   6  -3  -5 -6.2062 13.8022   4
   6  -3  -5 13.5356 15.2033   1
   6  -3  -5 2.35869 15.5270   4
  -6   3   5 -29.964 17.7634   4
  -6   3   5 -29.030 20.0941   1
  -6   3   5 -49.249 16.4553   4
   5  -3  -5 203.113 20.6390   4
   5  -3  -5 241.193 22.8310   1
   5  -3  -5 212.287 21.4954   4
  -5   3   5 184.523 23.1834   4
  -5   3   5 174.488 23.9174   1
  -5   3   5 189.332 22.7432   4
   4  -3  -5 22.4951 11.8611   1
   4  -3  -5 15.5648 11.2409   4
   4  -3  -5 15.0877 11.0800   4
  -4   3   5 9.62050 13.1117   4
  -4   3   5 12.1843 13.4169   1
  -4   3   5 21.0743 13.6201   4
   3  -3  -5 536.980 41.5610   4
   3  -3  -5 560.959 42.6360   1
  -3   3   5 560.653 43.7249   4
  -3   3   5 589.115 43.8296   4
  -3   3   5 591.038 45.5203   1
   2  -3  -5 38.4647 9.59736   4
   2  -3  -5 46.3571 10.2706   4
   2  -3  -5 41.9910 10.3618   1
  -2   3   5 32.9159 11.8984   4
  -2   3   5 33.7723 11.1428   4
  -2   3   5 45.2226 12.1043   1
   1  -3  -5 652.911 46.8426   4
   1  -3  -5 672.007 45.6099   4
   1  -3  -5 721.055 47.0446   1
  -1   3   5 554.359 48.0612   1
  -1   3   5 689.918 47.2177   4
   0  -3  -5 423.612 34.7318   1
   0  -3  -5 499.271 34.0569   4
   0  -3  -5 530.481 34.9205   1
   0  -3  -5 476.075 33.9252   4
   0   3   5 393.331 34.6851   4
   0   3   5 484.589 36.4368   1
   0   3   5 425.506 34.8575   4
  -1  -3  -5 185.597 18.5699   4
  -1  -3  -5 186.611 19.1210   1
  -1  -3  -5 170.810 19.1380   1
  -1  -3  -5 199.428 19.8770   4
   1   3   5 168.021 20.8838   4
   1   3   5 174.719 18.7032   4
   1   3   5 182.951 21.0816   1
  -2  -3  -5 225.872 20.2179   4
  -2  -3  -5 218.616 23.8757   4
  -2  -3  -5 228.020 21.0693   1
  -2  -3  -5 251.192 22.5790   1
   2   3   5 269.630 23.1614   4
   2   3   5 214.070 22.9626   1
   2   3   5 252.475 21.3338   4
  -3  -3  -5 202.555 20.4793   1
  -3  -3  -5 194.381 19.5037   4
  -3  -3  -5 188.023 20.3235   4
  -3  -3  -5 236.686 22.3213   1
  -3  -3  -5 170.173 23.9455   3
   3   3   5 179.175 21.1504   4
   3   3   5 170.631 21.8468   1
   3   3   5 192.262 20.1385   4
  -4  -3  -5 167.063 24.0597   3
  -4  -3  -5 151.616 17.8421   4
  -4  -3  -5 163.631 19.1697   1
  -4  -3  -5 168.764 20.4969   1
   4   3   5 140.730 16.4356   1
  -5  -3  -5 276.305 26.5435   1
  -5  -3  -5 276.703 28.8421   1
  -5  -3  -5 262.663 25.0271   4
  -5  -3  -5 339.007 35.2939   3
   5   3   5 238.580 27.9573   1
  -6  -3  -5 82.4435 14.1757   1
  -6  -3  -5 61.1878 12.9191   4
  -6  -3  -5 79.5535 15.9724   1
   6   3   5 89.7513 15.3087   1
  -7  -3  -5 1046.92 73.4926   4
  -7  -3  -5 1007.49 78.2369   1
   7   3   5 1171.70 87.7203   2
   7   3   5 1070.36 75.2403   1
  -8  -3  -5 64.5577 18.5657   1
   8   3   5 38.2328 14.4270   1
   8   3   5 71.2918 23.7124   2
  -9  -3  -5 143.415 24.8850   1
   9   3   5 186.334 28.6290   2
 -10  -3  -5 321.546 36.6801   1
  10   3   5 315.617 39.3069   2
 -11  -3  -5 -4.4320 24.3162   1
  11   3   5 25.0003 27.0720   2
  10  -4  -5 47.7218 16.8395   4
  10  -4  -5 68.5761 16.1505   4
 -10   4   5 50.1532 30.2493   1
   9  -4  -5 51.4282 16.4886   4
   9  -4  -5 78.2822 16.6551   4
  -9   4   5 102.647 27.7365   1
   8  -4  -5 145.279 21.5080   1
   8  -4  -5 138.345 19.9970   4
   8  -4  -5 159.737 20.1277   4
  -8   4   5 187.095 28.7485   1
   7  -4  -5 64.2820 15.8631   4
   7  -4  -5 99.6663 17.7053   1
   7  -4  -5 74.2297 16.5423   4
  -7   4   5 76.1519 22.7589   1
   6  -4  -5 134.183 19.6829   4
   6  -4  -5 132.710 19.1063   4
   6  -4  -5 139.789 19.9865   1
  -6   4   5 98.3509 24.1790   1
  -6   4   5 138.677 22.5677   4
   5  -4  -5 23.4145 13.6892   1
   5  -4  -5 10.6948 12.8351   4
   5  -4  -5 13.5595 14.2185   4
  -5   4   5 13.6213 16.2338   4
  -5   4   5 -5.9165 16.8514   1
  -5   4   5 3.54361 16.0464   4
   4  -4  -5 29.5263 12.2696   1
   4  -4  -5 28.8889 12.5356   4
   4  -4  -5 29.4179 11.9102   4
  -4   4   5 16.9521 15.9613   4
  -4   4   5 28.0943 17.0380   1
  -4   4   5 43.3644 15.9314   4
   3  -4  -5 110.205 14.6070   4
   3  -4  -5 111.237 14.5345   1
   3  -4  -5 119.466 14.1741   4
  -3   4   5 119.222 17.2483   1
  -3   4   5 129.465 16.7127   4
  -3   4   5 89.0800 16.4074   4
   2  -4  -5 466.588 36.1353   4
   2  -4  -5 474.412 36.4331   1
  -2   4   5 485.302 37.3339   4
  -2   4   5 450.810 38.6126   1
  -2   4   5 443.414 37.8933   4
   1  -4  -5 3.80719 8.90779   4
   1  -4  -5 5.14922 8.81654   1
   1  -4  -5 -10.636 10.0439   4
  -1   4   5 7.91265 11.3064   4
  -1   4   5 -1.5560 11.1381   1
  -1   4   5 -6.7000 10.8457   4
   0  -4  -5 381.893 29.5667   1
   0  -4  -5 351.333 28.7544   4
   0  -4  -5 379.961 29.5219   4
   0   4   5 356.935 31.5714   1
   0   4   5 289.910 30.2683   4
  -1  -4  -5 159.915 21.6572   1
  -1  -4  -5 156.951 19.7614   4
  -1  -4  -5 199.511 21.3358   1
  -1  -4  -5 190.832 22.5761   4
   1   4   5 183.461 21.9601   4
   1   4   5 181.890 23.0367   1
   1   4   5 171.984 20.7119   4
  -2  -4  -5 684.509 48.9987   1
  -2  -4  -5 712.714 48.2232   1
  -2  -4  -5 680.437 47.5968   4
  -2  -4  -5 663.681 46.7163   4
   2   4   5 658.472 47.2391   4
   2   4   5 665.871 49.3880   1
  -3  -4  -5 200.317 21.1124   1
  -3  -4  -5 199.343 23.0656   1
  -3  -4  -5 188.266 21.5483   4
  -3  -4  -5 194.041 19.8968   4
  -3  -4  -5 175.279 22.6352   3
   3   4   5 216.972 22.4842   4
   3   4   5 176.906 22.9249   4
   3   4   5 174.847 22.9889   1
  -4  -4  -5 159.918 19.4602   4
  -4  -4  -5 141.866 19.4993   1
  -4  -4  -5 147.914 19.1326   3
  -4  -4  -5 136.304 16.1946   1
  -4  -4  -5 172.060 18.0673   4
   4   4   5 121.791 15.3279   4
   4   4   5 147.518 18.2561   4
   4   4   5 138.630 17.0115   1
  -5  -4  -5 472.018 34.3204   4
  -5  -4  -5 493.019 37.8604   1
   5   4   5 406.165 35.8510   4
   5   4   5 356.641 38.2712   4
   5   4   5 419.468 38.5184   1
  -6  -4  -5 154.196 16.7625   4
  -6  -4  -5 139.068 19.0440   1
   6   4   5 137.592 17.0383   4
   6   4   5 146.745 19.2192   1
   6   4   5 146.427 20.2528   4
  -7  -4  -5 531.821 48.9695   1
  -7  -4  -5 526.682 42.8985   4
   7   4   5 642.240 47.7240   1
  -8  -4  -5 464.663 45.0533   1
   8   4   5 425.866 40.8622   1
   8   4   5 496.363 50.9248   2
  -9  -4  -5 21.9631 19.1233   1
   9   4   5 42.0454 22.3182   2
 -10  -4  -5 141.343 27.2651   1
  10   4   5 98.9219 27.0743   2
 -11  -4  -5 10.2879 25.5628   1
   9  -5  -5 1.57358 14.1807   4
   9  -5  -5 0.92336 15.1168   4
  -9   5   5 -2.0006 25.9168   1
   8  -5  -5 100.710 17.4044   4
   8  -5  -5 79.6410 19.3305   1
   8  -5  -5 75.4951 16.4505   4
  -8   5   5 79.4011 26.5143   1
   7  -5  -5 12.4741 14.8297   1
   7  -5  -5 -6.6662 14.1085   4
   7  -5  -5 4.15623 13.4258   4
  -7   5   5 -16.080 20.3744   1
   6  -5  -5 70.3472 17.4578   1
   6  -5  -5 88.7069 16.1866   4
   6  -5  -5 79.8292 16.6267   4
  -6   5   5 57.2092 22.9870   1
   5  -5  -5 906.172 64.4536   4
   5  -5  -5 827.807 64.4942   4
   5  -5  -5 904.747 66.3938   1
  -5   5   5 887.294 68.4278   4
  -5   5   5 1009.28 72.2246   1
   4  -5  -5 0.12908 12.8587   4
   4  -5  -5 15.8291 13.0130   1
   4  -5  -5 29.7156 12.8555   4
  -4   5   5 -10.754 15.2784   4
  -4   5   5 14.8747 15.3189   4
  -4   5   5 5.99840 16.7659   1
   3  -5  -5 484.967 39.4774   1
   3  -5  -5 549.806 38.1542   4
   3  -5  -5 438.272 37.7231   4
  -3   5   5 408.768 39.6186   4
  -3   5   5 477.038 40.1874   4
  -3   5   5 396.230 41.3759   1
   2  -5  -5 16.2096 10.7074   1
   2  -5  -5 19.6035 10.1490   4
  -2   5   5 4.06811 12.9051   4
  -2   5   5 2.55236 12.6215   1
  -2   5   5 -32.736 12.6042   4
   1  -5  -5 250.038 27.3567   4
   1  -5  -5 285.750 26.4781   1
  -1   5   5 281.829 28.5527   4
  -1   5   5 271.219 28.4208   4
  -1   5   5 258.503 29.1941   1
   0  -5  -5 5.08460 11.1325   4
   0  -5  -5 6.71413 10.3842   1
   0  -5  -5 14.3422 9.75866   4
   0  -5  -5 10.8317 10.6634   1
   0   5   5 18.1282 12.1304   4
   0   5   5 -10.949 11.7655   1
   0   5   5 12.2695 11.4938   4
  -1  -5  -5 443.513 31.4626   4
  -1  -5  -5 336.211 29.9280   4
  -1  -5  -5 345.285 31.0305   1
  -1  -5  -5 318.617 30.5020   4
   1   5   5 401.685 32.2452   4
   1   5   5 336.143 33.9552   1
  -2  -5  -5 20.7285 8.45911   4
  -2  -5  -5 19.2799 9.90362   1
   2   5   5 4.18546 10.2406   4
   2   5   5 -7.4851 13.5706   4
   2   5   5 -7.3082 12.4362   1
  -3  -5  -5 913.608 59.4870   4
  -3  -5  -5 852.453 61.3263   1
  -3  -5  -5 822.185 58.8979   4
   3   5   5 915.732 60.1074   4
   3   5   5 852.704 62.3084   1
   3   5   5 847.429 62.0379   4
  -4  -5  -5 287.824 26.5274   4
  -4  -5  -5 286.608 26.2709   4
  -4  -5  -5 285.800 29.6558   1
   4   5   5 288.091 29.5831   4
   4   5   5 283.873 32.4701   1
   4   5   5 295.067 26.4888   4
  -5  -5  -5 1676.23 114.879   1
  -5  -5  -5 1659.42 111.459   4
   5   5   5 1647.52 112.990   4
   5   5   5 1716.48 112.281   4
   5   5   5 1802.69 115.767   1
  -6  -5  -5 171.997 20.7073   1
  -6  -5  -5 141.223 17.5575   4
   6   5   5 154.784 20.8395   1
   6   5   5 157.958 18.4052   4
   6   5   5 131.831 21.8494   4
   6   5   5 141.327 21.3276   3
  -7  -5  -5 40.7387 17.7134   1
   7   5   5 57.1116 18.9038   4
   7   5   5 45.5424 14.6971   4
   7   5   5 51.8966 18.0305   1
  -8  -5  -5 151.335 23.2574   1
   8   5   5 160.793 21.3045   4
   8   5   5 167.561 22.3576   1
  -9  -5  -5 -12.029 18.1592   1
   9   5   5 -8.3406 21.8331   2
 -10  -5  -5 64.4213 24.3943   1
  10   5   5 36.6792 24.2119   2
 -11  -5  -5 108.976 31.6186   1
  -9   6   5 -20.979 26.2236   1
   8  -6  -5 30.3889 14.8737   4
   8  -6  -5 21.1482 14.2938   4
  -8   6   5 15.6275 25.4337   1
   7  -6  -5 90.6800 16.4348   4
   7  -6  -5 78.0257 18.4423   1
   7  -6  -5 79.8305 16.3443   4
  -7   6   5 73.6321 26.3629   1
   6  -6  -5 16.7612 14.0005   4
   6  -6  -5 2.95725 15.2916   1
   6  -6  -5 4.41076 13.6671   4
  -6   6   5 -7.3784 21.7016   1
   5  -6  -5 368.679 36.4710   4
   5  -6  -5 319.406 43.1236   3
   5  -6  -5 385.440 36.7577   4
   5  -6  -5 403.520 39.7632   1
  -5   6   5 455.607 45.5585   1
  -5   6   5 364.539 42.2445   4
   4  -6  -5 234.400 29.7460   4
   4  -6  -5 250.691 31.6464   1
   4  -6  -5 207.453 27.2921   3
   4  -6  -5 310.138 30.9386   4
  -4   6   5 230.875 26.0699   4
  -4   6   5 235.203 26.8987   1
   3  -6  -5 370.324 34.6551   4
   3  -6  -5 333.214 34.0894   1
   3  -6  -5 388.318 34.1846   4
  -3   6   5 329.511 37.8404   1
  -3   6   5 369.905 35.5012   4
  -3   6   5 291.171 36.4361   4
   2  -6  -5 508.867 42.4016   1
   2  -6  -5 482.139 41.1379   4
   2  -6  -5 515.830 40.4703   4
  -2   6   5 518.084 42.5553   4
  -2   6   5 547.069 43.2180   4
  -2   6   5 502.777 43.9902   1
   1  -6  -5 -8.8401 11.9816   1
   1  -6  -5 12.0834 12.0289   1
   1  -6  -5 -1.1261 11.0480   4
  -1   6   5 7.30008 12.1956   4
  -1   6   5 -2.4411 12.9574   1
  -1   6   5 9.01960 12.6267   4
   0  -6  -5 527.952 40.1798   4
   0  -6  -5 510.667 41.4805   1
   0   6   5 464.493 42.0843   4
   0   6   5 598.709 42.4764   4
   0   6   5 533.046 43.5452   1
  -1  -6  -5 92.0104 13.9298   4
  -1  -6  -5 93.3213 13.7715   1
  -1  -6  -5 85.4217 13.0793   4
   1   6   5 60.0804 13.5561   4
   1   6   5 85.7668 17.3733   4
   1   6   5 91.5405 17.5716   1
  -2  -6  -5 592.283 44.0362   4
  -2  -6  -5 605.606 45.5683   4
  -2  -6  -5 617.732 46.9135   1
   2   6   5 608.160 48.7906   1
   2   6   5 653.685 49.1151   4
  -3  -6  -5 52.5632 12.9948   1
  -3  -6  -5 42.0413 12.4183   4
  -3  -6  -5 62.3046 11.1421   4
   3   6   5 49.4681 17.2677   4
   3   6   5 55.3246 15.1394   1
   3   6   5 45.1289 13.2501   4
  -4  -6  -5 123.424 15.8505   4
  -4  -6  -5 132.740 15.8970   4
  -4  -6  -5 119.821 17.6037   1
   4   6   5 141.377 17.2685   4
   4   6   5 134.772 21.5345   4
   4   6   5 149.751 20.0313   1
  -5  -6  -5 309.768 30.0861   4
  -5  -6  -5 266.582 30.5154   4
  -5  -6  -5 284.188 32.2206   1
   5   6   5 295.847 34.2561   4
   5   6   5 353.745 30.6435   4
   5   6   5 339.448 37.9670   1
  -6  -6  -5 842.601 62.7474   1
  -6  -6  -5 812.651 57.9553   4
   6   6   5 765.808 69.1439   3
   6   6   5 682.322 62.5009   4
   6   6   5 866.231 63.6884   1
   6   6   5 881.611 60.0875   4
  -7  -6  -5 -1.9258 16.4921   1
   7   6   5 19.6214 17.8181   1
   7   6   5 16.1463 14.5070   3
   7   6   5 20.2361 14.7028   4
   7   6   5 30.1507 20.4411   4
  -8  -6  -5 279.951 37.3518   1
   8   6   5 308.007 31.9943   4
   8   6   5 283.630 36.7506   1
   8   6   5 231.723 27.7167   4
  -9  -6  -5 20.5604 20.3524   1
   9   6   5 23.4616 20.0671   4
   9   6   5 28.7093 14.5575   4
 -10  -6  -5 88.4458 26.1634   1
  10   6   5 68.8935 25.0483   2
  10   6   5 62.0721 16.1436   4
  -8   7   5 -28.222 26.0021   1
   7  -7  -5 32.7598 14.7625   4
   7  -7  -5 32.7139 14.4701   4
   7  -7  -5 42.5339 16.8398   4
  -7   7   5 7.61886 23.3978   1
   6  -7  -5 19.0624 14.3600   4
   6  -7  -5 28.5861 14.2537   4
   6  -7  -5 24.8862 15.5113   1
  -6   7   5 1.93551 21.0198   1
   5  -7  -5 17.9597 14.9045   3
   5  -7  -5 0.61640 13.7420   4
   5  -7  -5 34.1509 16.1031   1
   5  -7  -5 22.6091 15.1496   4
  -5   7   5 7.76656 19.5924   1
   4  -7  -5 67.5327 17.5944   3
   4  -7  -5 87.7947 17.0484   4
   4  -7  -5 93.2911 18.6398   4
   4  -7  -5 77.1716 17.8078   4
   4  -7  -5 128.066 19.1021   1
  -4   7   5 54.5893 19.3299   4
  -4   7   5 123.144 21.7017   1
   3  -7  -5 13.6419 15.8977   4
   3  -7  -5 1.29338 12.6487   3
   3  -7  -5 25.1208 13.7249   4
   3  -7  -5 5.67560 15.6579   1
   3  -7  -5 6.12761 15.2783   4
  -3   7   5 20.9940 16.6478   1
  -3   7   5 6.34672 15.5909   4
  -3   7   5 7.20368 15.2760   4
   2  -7  -5 157.837 19.9941   4
   2  -7  -5 186.130 21.7389   1
   2  -7  -5 161.125 18.5197   4
   2  -7  -5 170.059 20.8943   1
  -2   7   5 159.783 21.3301   4
  -2   7   5 158.890 21.4961   1
  -2   7   5 151.629 20.5293   4
   1  -7  -5 61.5799 15.7435   1
   1  -7  -5 40.4137 13.9421   4
   1  -7  -5 38.8167 14.6416   4
  -1   7   5 73.9532 16.5012   4
  -1   7   5 67.4285 15.5052   4
  -1   7   5 37.3714 16.2259   1
   0  -7  -5 201.990 26.2301   4
   0  -7  -5 202.910 21.9901   1
   0   7   5 235.112 24.0229   4
   0   7   5 174.442 22.5101   1
   0   7   5 242.712 28.9564   4
  -1  -7  -5 854.978 62.5262   1
  -1  -7  -5 879.296 60.4076   4
   1   7   5 862.097 65.4433   1
   1   7   5 795.366 62.8435   4
   1   7   5 870.278 61.3797   4
  -2  -7  -5 239.373 27.5081   4
  -2  -7  -5 180.163 25.3763   4
  -2  -7  -5 217.081 29.2969   1
   2   7   5 262.125 26.2538   4
   2   7   5 255.400 26.3901   1
   2   7   5 250.169 27.5111   4
  -3  -7  -5 1399.34 98.6549   1
  -3  -7  -5 1411.73 95.7732   4
  -3  -7  -5 1448.48 95.9554   4
   3   7   5 1555.45 100.797   1
   3   7   5 1397.30 97.9827   4
  -4  -7  -5 210.725 26.7374   4
  -4  -7  -5 199.865 23.4600   1
  -4  -7  -5 266.113 27.3086   4
   4   7   5 227.347 27.1605   4
   4   7   5 218.387 23.1948   4
   4   7   5 278.632 36.0298   1
  -5  -7  -5 64.7984 15.4275   4
  -5  -7  -5 89.0802 17.3851   1
  -5  -7  -5 84.3888 15.8863   4
   5   7   5 85.3751 17.8386   4
   5   7   5 75.0875 20.9110   1
   5   7   5 89.7849 22.7482   4
  -6  -7  -5 36.8098 14.2953   4
  -6  -7  -5 42.7792 17.9845   1
  -6  -7  -5 37.4584 14.6035   4
   6   7   5 -0.0500 16.6832   4
   6   7   5 30.1237 14.1957   3
   6   7   5 40.7597 16.7232   4
   6   7   5 21.7414 22.9028   4
   6   7   5 21.7952 19.8105   1
  -7  -7  -5 27.3242 17.4646   1
   7   7   5 37.4435 14.7465   3
   7   7   5 32.6024 19.1279   1
   7   7   5 14.1777 15.9689   4
   7   7   5 36.6682 20.8488   4
   7   7   5 28.7695 15.3614   4
  -8  -7  -5 36.2956 18.6908   1
   8   7   5 20.4156 15.9893   4
   8   7   5 -15.133 18.0038   1
   8   7   5 29.0701 16.7126   4
   8   7   5 12.9998 22.2060   4
  -9  -7  -5 332.557 43.9011   1
   9   7   5 307.044 36.2481   4
   9   7   5 327.381 41.1750   1
 -10  -7  -5 2.02278 23.2541   1
  10   7   5 -14.223 23.4701   2
  10   7   5 -13.154 14.7244   4
  10   7   5 -3.3075 21.4232   4
  -8   8   5 -31.957 25.4310   1
  -7   8   5 113.052 27.5522   1
   6  -8  -5 35.0223 14.6925   4
   6  -8  -5 38.2311 16.7402   4
  -6   8   5 70.0071 23.5235   1
   5  -8  -5 49.8097 15.7373   4
   5  -8  -5 76.0257 16.9956   4
   5  -8  -5 51.6607 14.7536   3
   5  -8  -5 83.7034 18.5329   1
   5  -8  -5 86.7651 18.7144   1
  -5   8   5 71.9061 22.0176   1
   4  -8  -5 288.119 36.5911   1
   4  -8  -5 282.059 31.7523   4
   4  -8  -5 250.706 30.6399   3
   4  -8  -5 255.133 33.2234   4
   4  -8  -5 293.413 36.8764   1
  -4   8   5 228.875 29.1113   1
   3  -8  -5 28.1917 17.4769   4
   3  -8  -5 69.9324 16.0194   4
   3  -8  -5 80.8521 19.2670   1
  -3   8   5 78.9839 19.7512   4
  -3   8   5 45.6097 19.1532   1
   2  -8  -5 96.7509 19.5769   1
   2  -8  -5 58.5527 17.8479   4
   2  -8  -5 75.2790 16.3146   4
  -2   8   5 61.8343 18.2492   4
  -2   8   5 82.4277 20.0186   1
  -2   8   5 49.1120 16.9991   4
   1  -8  -5 99.3671 17.1109   4
   1  -8  -5 62.0706 16.9882   4
   1  -8  -5 115.105 18.2482   1
  -1   8   5 75.4736 18.3782   4
  -1   8   5 95.7055 20.5671   4
  -1   8   5 101.000 20.4448   1
   0  -8  -5 79.5251 17.4470   1
   0  -8  -5 59.4518 14.7780   4
   0  -8  -5 82.9628 16.3257   4
   0   8   5 69.8182 20.0381   4
   0   8   5 50.3378 18.1374   1
   0   8   5 61.3873 16.3193   4
  -1  -8  -5 265.602 34.8359   1
  -1  -8  -5 309.111 31.4740   4
   1   8   5 330.525 34.7927   4
   1   8   5 311.373 40.1553   1
  -2  -8  -5 195.887 22.8699   4
  -2  -8  -5 240.561 23.3794   1
  -2  -8  -5 255.252 26.9424   4
   2   8   5 267.522 31.4865   4
   2   8   5 238.057 26.4023   1
   2   8   5 142.269 25.3709   4
  -3  -8  -5 67.9731 17.0750   1
  -3  -8  -5 72.4224 15.0076   4
  -3  -8  -5 86.4113 14.9403   4
   3   8   5 68.5395 22.0988   4
   3   8   5 51.8374 19.8933   1
  -4  -8  -5 1135.50 75.7999   4
  -4  -8  -5 919.741 73.9820   4
  -4  -8  -5 1140.75 78.5256   1
   4   8   5 1179.51 81.7109   1
  -5  -8  -5 7.34766 13.3075   4
  -5  -8  -5 26.2213 15.4981   1
  -5  -8  -5 36.4863 14.6745   4
   5   8   5 30.1209 17.0136   4
   5   8   5 4.07399 23.7360   4
   5   8   5 8.47933 17.2433   4
   5   8   5 21.7907 21.4030   1
  -6  -8  -5 96.1012 19.8712   1
  -6  -8  -5 69.3209 16.2919   4
   6   8   5 92.5226 19.7603   4
   6   8   5 73.4876 19.4331   4
   6   8   5 25.0999 24.9059   4
   6   8   5 78.4099 23.2235   1
   6   8   5 93.3133 16.0340   3
  -7  -8  -5 128.394 21.2408   1
   7   8   5 83.2380 19.0158   4
   7   8   5 95.8858 17.7244   3
   7   8   5 72.6318 24.6753   4
   7   8   5 94.1730 22.5034   1
   7   8   5 82.8430 18.2205   4
  -8  -8  -5 147.483 24.0281   1
   8   8   5 102.807 20.5780   4
   8   8   5 78.7607 19.1438   4
   8   8   5 135.767 23.9237   1
   8   8   5 51.2099 25.5691   4
  -9  -8  -5 30.1118 21.4841   1
   9   8   5 -6.9963 18.0477   4
   9   8   5 -27.534 21.4921   1
   9   8   5 32.2082 24.4520   4
 -10  -8  -5 -15.894 23.7489   1
  10   8   5 -25.293 23.0637   4
  -7   9   5 49.0711 25.0651   1
  -6   9   5 43.8003 24.8659   1
   5  -9  -5 35.0733 15.8566   4
   5  -9  -5 52.4554 18.3873   1
   5  -9  -5 17.0691 14.0854   4
  -5   9   5 12.1593 21.3085   1
   4  -9  -5 281.773 32.7519   4
   4  -9  -5 228.132 31.3941   4
   4  -9  -5 243.776 29.8218   3
   4  -9  -5 347.052 36.2737   1
  -4   9   5 250.969 29.7355   1
   3  -9  -5 120.948 16.9842   4
   3  -9  -5 83.6373 18.4747   4
   3  -9  -5 99.1536 19.8404   1
  -3   9   5 100.818 22.1806   1
   2  -9  -5 59.8312 16.5023   4
   2  -9  -5 70.8569 18.3322   4
   2  -9  -5 98.5682 19.1160   1
  -2   9   5 82.2009 21.7113   1
  -2   9   5 65.2395 20.1432   4
   1  -9  -5 88.7862 19.7954   1
   1  -9  -5 90.2451 17.1355   4
   1  -9  -5 84.5132 17.9353   4
  -1   9   5 61.2919 17.9805   4
  -1   9   5 75.6393 21.6899   4
  -1   9   5 79.6215 21.3022   1
   0  -9  -5 59.4368 19.4145   1
   0  -9  -5 53.1750 15.8140   4
   0  -9  -5 56.2764 17.1018   4
   0   9   5 57.7531 20.8715   1
   0   9   5 63.0925 17.4627   4
   0   9   5 8.35651 21.9505   4
  -1  -9  -5 183.816 20.6916   4
  -1  -9  -5 177.990 22.6391   1
  -1  -9  -5 176.570 21.0547   4
   1   9   5 189.467 26.5846   1
   1   9   5 271.060 31.7284   4
   1   9   5 81.8070 26.1314   4
  -2  -9  -5 41.0559 14.8322   4
  -2  -9  -5 41.3332 17.0488   1
   2   9   5 33.5302 21.4664   1
   2   9   5 43.9736 17.1787   4
   2   9   5 31.5241 22.4637   4
  -3  -9  -5 50.2923 15.3433   4
  -3  -9  -5 64.3506 18.2877   1
  -3  -9  -5 43.1089 14.6447   4
   3   9   5 34.1429 24.4554   4
   3   9   5 42.9310 18.0773   4
   3   9   5 44.5024 21.0781   1
  -4  -9  -5 401.034 36.8516   4
  -4  -9  -5 327.822 36.3860   4
  -4  -9  -5 392.255 38.7744   1
   4   9   5 310.235 35.6865   1
  -5  -9  -5 8.55611 14.3699   4
  -5  -9  -5 -12.497 16.2506   1
  -5  -9  -5 10.8263 14.8201   4
   5   9   5 -4.0002 21.2931   1
   5   9   5 1.96512 17.6209   4
   5   9   5 1.21085 24.3089   4
  -6  -9  -5 -2.1036 13.8968   4
  -6  -9  -5 12.8665 17.7246   1
   6   9   5 -14.805 17.1191   4
   6   9   5 -7.4468 24.6147   4
   6   9   5 -8.0998 16.3998   4
   6   9   5 -35.000 21.0708   1
  -7  -9  -5 84.8938 21.4120   1
   7   9   5 58.3945 26.7433   4
   7   9   5 103.943 24.4378   1
   7   9   5 95.4124 20.5672   4
  -8  -9  -5 27.9427 20.7214   1
   8   9   5 4.36571 26.7041   4
   8   9   5 28.6456 19.1000   4
   8   9   5 17.0379 22.0360   1
  -9  -9  -5 478.590 49.8085   1
   9   9   5 354.881 45.9132   4
   9   9   5 438.900 50.7010   1
  10   9   5 33.8940 20.2950   4
  -7  10   5 65.8944 29.6590   1
  -6  10   5 11.7434 23.8806   1
  -5  10   5 2.15859 22.5331   1
   4 -10  -5 18.2507 16.3952   1
   4 -10  -5 -20.285 13.5330   4
   4 -10  -5 28.5427 15.8597   4
  -4  10   5 5.82011 21.4107   1
   3 -10  -5 260.958 34.9483   1
   3 -10  -5 252.186 32.1227   4
   3 -10  -5 280.595 32.6250   4
  -3  10   5 260.265 30.4277   1
   2 -10  -5 23.8771 14.2291   4
   2 -10  -5 -2.8356 15.7638   4
   2 -10  -5 12.1064 16.8700   1
  -2  10   5 22.3544 18.9864   1
   1 -10  -5 109.567 18.1492   4
   1 -10  -5 105.976 19.6914   4
   1 -10  -5 138.786 21.7191   1
  -1  10   5 143.711 23.5648   1
   0 -10  -5 -2.8397 16.9927   1
   0 -10  -5 -23.188 14.8692   4
   0 -10  -5 -9.4814 16.5228   4
   0  10   5 14.7547 16.7486   4
   0  10   5 -11.629 21.2015   1
   0  10   5 -8.8860 23.4044   4
  -1 -10  -5 76.2969 19.4144   1
  -1 -10  -5 75.0615 18.0709   4
  -1 -10  -5 85.8421 17.4827   4
   1  10   5 112.811 24.7584   1
   1  10   5 63.6352 17.5112   4
   1  10   5 46.4519 25.8104   4
  -2 -10  -5 215.058 25.7461   1
  -2 -10  -5 239.947 24.8410   4
  -2 -10  -5 249.656 32.7205   4
   2  10   5 305.402 35.9678   4
   2  10   5 256.820 30.6960   1
   2  10   5 124.485 29.5880   4
  -3 -10  -5 61.0803 15.6750   4
  -3 -10  -5 60.3688 18.5850   1
   3  10   5 74.6825 23.0660   1
   3  10   5 54.3915 25.7991   4
   3  10   5 59.9850 19.5543   4
  -4 -10  -5 57.9726 15.5965   4
  -4 -10  -5 74.2255 18.3916   1
   4  10   5 76.1269 19.1898   4
   4  10   5 49.8947 23.8185   1
   4  10   5 46.4241 25.0466   4
  -5 -10  -5 27.1772 15.1108   4
  -5 -10  -5 74.7535 19.2332   1
   5  10   5 45.6842 19.1569   4
   5  10   5 58.4985 23.2637   1
   5  10   5 22.0419 24.6854   4
  -6 -10  -5 236.132 28.6387   1
   6  10   5 257.682 33.0461   1
   6  10   5 260.467 28.5062   4
  -7 -10  -5 45.1783 20.6884   1
   7  10   5 33.8714 19.8343   4
   7  10   5 34.4131 24.3038   1
   7  10   5 6.94107 27.4138   4
  -8 -10  -5 19.0600 21.3536   1
   8  10   5 19.8573 23.3460   1
   8  10   5 -0.6735 20.0863   4
   8  10   5 -40.180 28.1779   4
  -9 -10  -5 100.423 24.6443   1
   9  10   5 30.0753 28.8366   4
   9  10   5 29.4997 25.4243   1
   9  10   5 56.9966 22.2575   4
  -6  11   5 30.3705 26.7674   1
  -5  11   5 39.5772 24.6792   1
  -4  11   5 96.0433 25.3016   1
   3 -11  -5 8.38714 16.9549   4
   3 -11  -5 25.5469 18.3180   1
   3 -11  -5 -19.651 14.1909   4
  -3  11   5 22.0984 21.3312   1
   2 -11  -5 1.36454 16.8677   4
   2 -11  -5 12.8585 16.6350   1
   2 -11  -5 -14.684 14.7361   4
  -2  11   5 -8.4956 19.8114   1
   1 -11  -5 -12.714 13.7191   4
   1 -11  -5 21.2547 17.0231   4
   1 -11  -5 -10.024 15.7393   1
  -1  11   5 -12.387 19.1276   1
   0 -11  -5 57.5236 16.9114   4
   0 -11  -5 70.2136 18.6595   1
   0 -11  -5 75.0906 18.4021   4
   0  11   5 92.8293 23.3259   1
  -1 -11  -5 -12.723 14.7710   4
  -1 -11  -5 8.29862 16.1852   4
  -1 -11  -5 -18.166 16.3597   1
   1  11   5 5.72877 21.9152   1
  -2 -11  -5 150.531 20.3588   4
  -2 -11  -5 120.032 21.3571   1
  -2 -11  -5 161.779 20.2929   4
   2  11   5 172.236 28.2317   1
   2  11   5 38.0306 25.7246   4
  -3 -11  -5 15.4221 14.3867   4
  -3 -11  -5 0.92079 16.3530   1
   3  11   5 -11.036 23.8564   4
   3  11   5 8.68601 21.7072   1
  -4 -11  -5 100.400 20.5839   1
  -4 -11  -5 101.357 17.7980   4
   4  11   5 78.0356 26.4635   4
   4  11   5 98.5429 20.8378   4
   4  11   5 69.3508 24.7060   1
  -5 -11  -5 22.0495 15.7956   4
  -5 -11  -5 23.7732 19.6022   1
   5  11   5 29.3979 26.8790   4
   5  11   5 2.35073 24.4489   1
   5  11   5 -0.9718 18.7677   4
  -6 -11  -5 6.47548 19.4468   1
   6  11   5 -5.6669 24.6155   1
   6  11   5 -19.764 19.1395   4
   6  11   5 -5.2187 27.9155   4
  -7 -11  -5 256.023 30.6894   1
   7  11   5 303.664 36.2258   1
   7  11   5 271.036 30.0462   4
   7  11   5 100.362 34.2222   4
  -8 -11  -5 41.8536 22.6282   1
   8  11   5 14.6970 21.5644   4
   8  11   5 14.4550 26.0502   1
   8  11   5 -23.452 29.9046   4
   9  11   5 82.5876 24.3030   4
  -5  12   5 73.2598 28.9284   1
  -4  12   5 45.7852 24.2890   1
   3 -12  -5 175.750 21.3617   4
  -3  12   5 226.026 29.9564   1
   2 -12  -5 18.1146 18.4312   4
   2 -12  -5 18.3869 15.1253   4
  -2  12   5 26.8432 21.4918   1
   1 -12  -5 80.9732 19.2627   1
   1 -12  -5 56.7208 16.0375   4
   1 -12  -5 62.0954 19.7493   4
  -1  12   5 58.2813 24.1500   1
   0 -12  -5 -19.484 15.2453   4
   0 -12  -5 -6.3321 17.8162   4
   0 -12  -5 29.4579 17.4300   1
   0  12   5 22.9210 22.3156   1
  -1 -12  -5 10.1954 15.9907   4
  -1 -12  -5 14.2738 18.0159   1
  -1 -12  -5 -6.4784 17.2189   4
   1  12   5 -3.8995 22.5640   1
  -2 -12  -5 18.9205 16.5793   4
  -2 -12  -5 9.94182 17.8365   1
   2  12   5 37.4200 24.4675   1
  -3 -12  -5 84.9483 20.3668   1
  -3 -12  -5 70.0197 17.9076   4
   3  12   5 47.3856 25.1747   1
  -4 -12  -5 -3.5869 14.6159   4
  -4 -12  -5 6.61162 19.5256   1
   4  12   5 -10.330 24.0431   1
  -5 -12  -5 151.136 22.0382   4
  -5 -12  -5 192.475 26.4213   1
   5  12   5 187.851 31.9661   1
  -6 -12  -5 2.78634 20.4181   1
   6  12   5 11.7745 27.9149   1
  -7 -12  -5 140.515 26.5551   1
   7  12   5 145.470 31.8831   1
  -8 -12  -5 74.9117 26.4581   1
   8  12   5 83.2390 32.0838   1
  -3  13   5 57.6972 23.3048   1
   2 -13  -5 20.3765 15.2632   4
   2 -13  -5 -1.7205 17.9345   4
  -2  13   5 10.0165 23.9193   1
   1 -13  -5 0.29786 18.5689   4
   1 -13  -5 5.50226 15.3945   4
  -1  13   5 -5.4532 24.0883   1
   0 -13  -5 70.5346 20.3478   4
   0 -13  -5 51.4571 17.7739   4
   0 -13  -5 59.1074 20.1365   1
   0  13   5 79.0138 26.7005   1
  -1 -13  -5 6.81341 16.8168   4
  -1 -13  -5 27.1211 19.1646   1
   1  13   5 30.7640 24.7012   1
  -2 -13  -5 201.711 26.3259   1
  -2 -13  -5 182.937 24.4478   4
   2  13   5 234.335 33.1433   1
  -3 -13  -5 -10.099 16.9678   4
  -3 -13  -5 -6.8455 19.5804   1
   3  13   5 -4.6044 25.5446   1
  -4 -13  -5 -5.5857 16.2464   4
  -4 -13  -5 14.6898 20.4093   1
   4  13   5 5.34124 26.5176   1
  -5 -13  -5 16.4549 16.7601   4
  -5 -13  -5 16.7988 19.8369   1
   5  13   5 -2.3749 26.8250   1
  -6 -13  -5 28.9399 21.8811   1
   6  13   5 56.2346 29.3884   1
   1 -14  -5 -7.7358 17.5995   4
   1 -14  -5 -10.544 15.7574   4
  -1  14   5 48.5089 26.4438   1
   0 -14  -5 -17.335 14.9981   4
   0  14   5 2.31262 24.5077   1
  -1 -14  -5 -8.1498 17.0375   4
   1  14   5 6.14697 25.5760   1
  -2 -14  -5 10.5539 18.0105   4
  -2 -14  -5 1.57123 20.6553   1
   2  14   5 38.2949 26.1371   1
  -3 -14  -5 171.697 28.0199   1
  -3 -14  -5 189.061 25.6730   4
   3  14   5 214.725 34.5423   1
  -4 -14  -5 23.6753 19.0039   4
  -4 -14  -5 48.7407 21.4084   1
   4  14   5 69.5137 29.2420   1
  -5 -14  -5 54.7683 19.2861   4
  -5 -14  -5 36.0460 22.0981   1
   5  14   5 43.7274 30.9451   1
   4  12  -6 -2.4840 28.4468   1
   3  12  -6 247.216 34.9584   1
   2  12  -6 29.4361 24.6463   1
   1  12  -6 70.6281 24.9991   1
   0  12  -6 -9.6824 22.2504   1
  -1  12  -6 7.92775 20.7405   1
   6  11  -6 7.29852 32.4418   1
   5  11  -6 183.059 35.3674   1
   4  11  -6 -35.625 26.2552   1
   3  11  -6 80.4145 27.1134   1
   2  11  -6 279.903 33.6181   1
   1  11  -6 10.9464 22.1945   1
   0  11  -6 260.207 30.5423   1
  -1  11  -6 16.0134 19.2135   1
  -3  11  -6 81.9346 25.4987   3
   7  10  -6 -29.589 31.3103   1
  -7 -10   6 47.7879 18.2296   4
   6  10  -6 -58.509 29.2828   1
  -6 -10   6 6.59086 14.3802   4
  -6 -10   6 -38.140 15.9939   4
   5  10  -6 144.976 32.8554   1
   4  10  -6 64.6517 28.7993   1
   3  10  -6 26.5558 24.3094   1
   2  10  -6 298.270 33.5318   1
   1  10  -6 10.0890 19.6960   1
  -3  10  -6 275.432 44.4319   3
  -4  10  -6 10.6106 22.6701   3
  -5  10  -6 143.620 32.0424   3
   8   9  -6 -43.770 30.3763   1
  -8  -9   6 42.4305 20.4603   4
   7   9  -6 665.386 72.7437   1
  -7  -9   6 743.777 60.2053   4
   6   9  -6 -7.4891 27.1802   1
  -6  -9   6 28.6071 16.0948   4
  -6  -9   6 -29.700 16.7336   4
   5   9  -6 457.246 53.6734   1
  -5  -9   6 274.493 35.7291   4
  -5  -9   6 381.595 34.9737   4
   4   9  -6 35.6407 24.6117   1
   3   9  -6 3.80739 22.2173   1
   2   9  -6 327.151 42.6318   1
   1   9  -6 96.0400 21.6706   1
  -4   9  -6 92.1703 25.4148   3
  -5   9  -6 60.3257 26.8679   3
  -6   9  -6 86.4135 30.2771   3
   8   8  -6 -24.563 28.5849   1
  -8  -8   6 46.7662 19.9094   4
  -8  -8   6 -35.867 26.9590   1
   7   8  -6 -12.524 26.3969   1
  -7  -8   6 17.7962 18.6814   4
  -7  -8   6 -41.355 24.2808   1
   6   8  -6 170.550 32.1087   1
  -6  -8   6 224.406 24.6713   4
  -6  -8   6 160.880 24.2876   4
  -6  -8   6 175.813 29.1483   1
   5   8  -6 -7.6720 23.2059   1
  -5  -8   6 -14.996 19.4697   1
  -5  -8   6 6.33903 13.3981   4
  -5  -8   6 -12.384 14.2582   4
   4   8  -6 916.331 72.0293   1
  -4  -8   6 798.878 66.9035   1
   3   8  -6 1.77983 21.3878   1
  -3  -8   6 7.51275 15.5206   1
   2   8  -6 872.213 70.8692   1
   1   8  -6 19.7456 18.4888   1
   0   8  -6 28.8912 17.1455   1
  -4   8  -6 65.0320 22.9870   3
  -5   8  -6 18.7791 23.8285   3
  -6   8  -6 202.490 35.9552   3
  -7   8  -6 46.3840 29.7445   3
   9   7  -6 858.740 77.0529   1
  -9  -7   6 757.423 65.7359   4
  -9  -7   6 810.447 76.5213   1
   8   7  -6 -33.909 26.5732   1
  -8  -7   6 -35.616 26.7598   1
  -8  -7   6 12.5569 19.1316   4
   7   7  -6 410.462 43.3353   1
  -7  -7   6 358.940 41.9306   1
  -7  -7   6 430.336 43.0723   4
   6   7  -6 -22.559 22.8160   1
  -6  -7   6 -24.262 22.6077   1
  -6  -7   6 -14.839 15.4198   4
  -6  -7   6 -24.274 16.8590   4
   5   7  -6 95.9659 24.4926   1
  -5  -7   6 83.6288 22.4794   1
  -5  -7   6 59.2950 16.6018   4
  -5  -7   6 77.4969 16.8802   4
   4   7  -6 -9.2294 22.0672   1
  -4  -7   6 -8.4799 19.3609   1
  -4  -7   6 -20.423 14.0516   4
  -4  -7   6 15.7779 12.3287   4
   3   7  -6 302.417 32.2720   1
   3   7  -6 245.291 26.9914   4
  -3  -7   6 263.967 34.5681   1
   2   7  -6 8.26282 13.9903   1
   2   7  -6 4.77526 19.5587   1
   1   7  -6 1114.39 82.4616   1
   1   7  -6 1270.77 86.1564   1
   0   7  -6 40.4132 16.0922   1
  -4   7  -6 38.5289 20.5526   3
  -5   7  -6 -5.1194 22.8537   3
  -6   7  -6 192.966 33.3530   3
  -7   7  -6 102.671 30.6666   3
   9   6  -6 365.811 41.6479   1
  -9  -6   6 264.673 40.5711   1
  -9  -6   6 257.257 32.9864   4
   8   6  -6 121.505 28.8302   1
  -8  -6   6 99.8458 23.5813   4
  -8  -6   6 32.4974 29.7431   1
   7   6  -6 -0.0206 23.2415   1
  -7  -6   6 18.1992 17.9786   4
  -7  -6   6 -25.516 24.6129   1
   6   6  -6 197.614 29.9802   1
  -6  -6   6 216.482 25.0721   4
  -6  -6   6 190.506 23.9884   4
  -6  -6   6 228.291 30.4212   1
   5   6  -6 111.183 24.1156   1
  -5  -6   6 73.6827 17.7285   4
  -5  -6   6 55.3239 23.0438   1
  -5  -6   6 101.344 18.1420   4
   4   6  -6 641.854 50.7644   4
   4   6  -6 737.401 58.2516   1
  -4  -6   6 610.669 49.0513   4
  -4  -6   6 620.014 50.2967   4
  -4  -6   6 637.850 56.0383   1
   3   6  -6 17.6902 13.8185   4
   3   6  -6 29.2201 19.8946   1
  -3  -6   6 13.1655 16.9152   1
   2   6  -6 228.807 30.0444   1
   2   6  -6 251.019 27.7649   4
   2   6  -6 267.107 34.5910   1
   1   6  -6 2.21270 12.5631   1
   1   6  -6 -14.486 15.7541   1
   0   6  -6 148.099 19.3200   1
  -4   6  -6 630.849 62.8673   3
  -5   6  -6 7.97844 20.7215   3
  -6   6  -6 52.8976 25.3814   3
  -7   6  -6 156.892 33.4159   3
  -8   6  -6 34.4347 31.7649   3
 -10  -5   6 67.6714 35.0643   1
   9   5  -6 137.354 31.8558   1
  -9  -5   6 131.886 33.1750   1
   8   5  -6 71.2259 27.1927   1
  -8  -5   6 63.5758 22.6170   4
  -8  -5   6 66.1380 29.4077   1
   7   5  -6 88.0967 24.0671   1
  -7  -5   6 53.0368 25.8918   1
  -7  -5   6 89.3360 21.1008   4
   6   5  -6 154.154 26.2563   1
   6   5  -6 178.391 21.9031   4
  -6  -5   6 149.188 28.3264   1
  -6  -5   6 137.961 22.4864   4
  -6  -5   6 154.983 22.3436   4
   5   5  -6 177.401 21.1567   4
   5   5  -6 210.603 27.0707   1
  -5  -5   6 163.116 26.9461   1
  -5  -5   6 161.138 22.5893   4
  -5  -5   6 127.877 21.1253   4
   4   5  -6 36.0675 19.1008   1
   4   5  -6 27.7933 14.2055   4
  -4  -5   6 33.2611 14.8718   4
  -4  -5   6 37.7289 19.0572   1
  -4  -5   6 18.7949 14.1023   4
   3   5  -6 1684.61 122.967   1
   3   5  -6 1824.58 118.570   4
  -3  -5   6 1848.71 116.937   4
  -3  -5   6 1801.57 122.144   1
   2   5  -6 32.9920 16.0959   1
   2   5  -6 22.3776 11.2128   4
   2   5  -6 18.5263 13.5083   1
  -2  -5   6 40.0464 12.8795   1
   1   5  -6 1585.85 110.111   1
   1   5  -6 1703.73 111.462   1
   0   5  -6 2.17882 12.5625   1
  -4   5  -6 4.38464 19.8107   3
  -5   5  -6 393.347 48.8642   3
  -6   5  -6 -9.0985 21.6803   3
  -7   5  -6 535.226 62.6859   3
  -8   5  -6 12.5236 30.7562   3
 -10  -4   6 25.5379 33.1010   1
   9   4  -6 117.065 29.8115   1
  -9  -4   6 91.3141 32.8961   1
   8   4  -6 138.026 27.6212   1
  -8  -4   6 51.8644 29.0071   1
  -8  -4   6 88.0179 24.3666   4
   7   4  -6 62.4871 22.4526   1
   7   4  -6 48.2226 17.5448   4
  -7  -4   6 42.9784 25.1313   1
  -7  -4   6 64.9375 21.0219   4
   6   4  -6 594.219 54.2189   4
   6   4  -6 586.002 60.8560   1
   6   4  -6 844.983 56.1201   4
  -6  -4   6 734.440 57.8298   4
  -6  -4   6 747.105 59.4852   4
  -6  -4   6 752.767 64.7178   1
   5   4  -6 21.9974 19.3083   1
   5   4  -6 16.0843 14.1834   4
   5   4  -6 30.2157 15.2296   4
  -5  -4   6 40.8788 17.3636   4
  -5  -4   6 23.5984 21.7973   1
  -5  -4   6 39.5622 17.5212   4
   4   4  -6 285.537 31.6870   4
   4   4  -6 401.913 37.5235   1
  -4  -4   6 309.656 34.4466   4
  -4  -4   6 306.257 33.3304   4
  -4  -4   6 316.924 39.4523   1
   3   4  -6 570.576 43.8778   4
   3   4  -6 560.930 48.4269   1
  -3  -4   6 604.520 48.0161   1
  -3  -4   6 588.349 43.7135   4
  -3  -4   6 552.776 43.6301   4
   2   4  -6 -3.7826 9.65974   4
   2   4  -6 -4.7025 11.1949   1
   2   4  -6 -5.3360 13.0860   1
  -2  -4   6 15.4905 11.2107   1
   1   4  -6 75.0548 10.6060   4
   1   4  -6 94.1749 14.3682   1
   1   4  -6 88.8769 12.8280   1
   0   4  -6 1080.92 70.4978   1
   0  -4   6 975.812 79.5995   2
   1  -4   6 342.534 38.1163   2
   2  -4   6 1432.43 107.482   2
   3  -4   6 0.08916 18.7873   2
  -4   4  -6 181.753 28.3815   3
   4  -4   6 193.271 28.5626   2
  -5   4  -6 29.2239 21.6357   3
  -6   4  -6 21.8984 21.4599   3
  -7   4  -6 9.40830 24.8586   3
  -8   4  -6 262.307 40.1945   3
  -9   4  -6 -81.271 30.0592   3
  10   3  -6 133.830 29.1899   1
 -10  -3   6 122.975 35.8233   1
   9   3  -6 159.774 23.9566   4
   9   3  -6 142.191 28.4383   1
  -9  -3   6 159.970 33.7058   1
   8   3  -6 282.710 36.7953   4
   8   3  -6 361.592 45.4306   1
  -8  -3   6 324.466 37.9625   1
  -8  -3   6 303.474 33.9682   4
   7   3  -6 41.5815 16.9412   4
   7   3  -6 16.1502 21.1439   1
  -7  -3   6 -46.787 23.8014   1
  -7  -3   6 34.8282 21.7131   4
   6   3  -6 407.953 45.0921   1
   6   3  -6 305.822 37.4018   4
   6   3  -6 414.516 38.3653   4
  -6  -3   6 361.388 45.3060   4
  -6  -3   6 413.304 43.1607   4
  -6  -3   6 430.595 49.1658   1
   5   3  -6 1078.90 74.9715   1
   5   3  -6 1026.38 71.0114   4
   5   3  -6 967.204 70.4887   4
  -5  -3   6 988.094 73.3283   4
  -5  -3   6 913.602 77.5634   1
  -5  -3   6 1010.75 72.0970   4
   4   3  -6 115.400 18.4229   1
   4   3  -6 106.991 15.5541   4
   4   3  -6 72.6803 14.4161   4
  -4  -3   6 99.9531 18.4970   4
  -4  -3   6 93.8677 16.7710   4
  -4  -3   6 90.8622 20.3542   1
   3   3  -6 632.768 52.4874   1
   3   3  -6 680.744 49.1814   4
  -3  -3   6 673.500 49.9837   4
  -3  -3   6 705.454 53.4062   1
  -3  -3   6 729.292 49.8058   4
   2   3  -6 85.8357 12.8784   1
   2   3  -6 97.3424 14.3571   1
   2   3  -6 74.1803 11.2804   4
  -2  -3   6 85.5657 13.6479   1
   1   3  -6 159.383 16.7118   4
   1   3  -6 165.427 21.1476   1
   1   3  -6 171.891 18.9073   1
   0   3  -6 23.4449 8.09070   1
   0   3  -6 25.9942 9.95174   1
   0  -3   6 13.5279 13.2623   2
   1  -3   6 28.7506 14.5733   2
   2  -3   6 31.8766 16.1750   2
   3  -3   6 1463.26 110.378   2
  -4   3  -6 -14.919 17.9252   3
   4  -3   6 8.24778 20.7313   2
  -5   3  -6 1165.44 96.5365   3
   5  -3   6 1030.12 89.3413   2
  -6   3  -6 53.3385 21.9959   3
   6  -3   6 15.5566 23.2644   2
  -7   3  -6 292.338 46.8193   3
  -8   3  -6 -6.2222 27.3584   3
  10   2  -6 28.0362 17.9932   4
  10   2  -6 37.5713 24.8597   1
 -10  -2   6 -23.845 32.4798   1
   9   2  -6 69.7373 18.8842   4
   9   2  -6 63.5272 23.2385   1
  -9  -2   6 97.1075 31.7085   1
   8   2  -6 1.57443 19.9431   1
   8   2  -6 -7.5381 16.1181   4
  -8  -2   6 5.05591 27.6826   1
  -8  -2   6 10.0117 21.1925   4
   7   2  -6 789.900 59.9053   4
   7   2  -6 741.324 64.4943   1
  -7  -2   6 791.655 64.3900   4
  -7  -2   6 813.399 70.5406   1
   6   2  -6 98.9741 22.7840   1
   6   2  -6 119.102 19.1898   4
   6   2  -6 85.7618 18.0608   4
  -6  -2   6 119.173 26.8363   1
  -6  -2   6 130.348 22.7834   4
   5   2  -6 1513.17 99.5053   4
   5   2  -6 1534.91 103.641   1
   5   2  -6 1442.59 99.3248   4
  -5  -2   6 1401.03 101.029   4
  -5  -2   6 1400.72 105.673   1
  -5  -2   6 1560.21 101.676   4
   4   2  -6 72.3975 16.6593   1
   4   2  -6 72.5553 13.8283   4
   4   2  -6 64.6090 13.2064   4
  -4  -2   6 21.0622 18.4439   1
  -4  -2   6 51.6251 14.8316   4
  -4  -2   6 56.0621 17.0405   4
   3   2  -6 250.745 26.8522   4
   3   2  -6 286.648 30.8658   1
   3   2  -6 287.873 26.0355   4
  -3  -2   6 269.431 28.9373   4
  -3  -2   6 307.257 31.4791   1
  -3  -2   6 322.566 28.2020   4
   2   2  -6 841.475 57.8824   1
   2   2  -6 855.071 55.9888   4
   2   2  -6 767.805 58.8894   1
  -2  -2   6 830.651 56.7393   4
  -2  -2   6 947.174 57.0341   4
  -2  -2   6 726.650 58.4258   1
   1   2  -6 22.8842 10.2420   1
   1   2  -6 15.4227 8.29878   1
   1   2  -6 22.7292 7.35782   4
  -1  -2   6 18.8957 9.40075   1
   0   2  -6 1789.95 110.127   1
   0   2  -6 1715.64 109.415   1
   0  -2   6 1457.79 119.434   2
   1  -2   6 477.298 42.4576   2
   2  -2   6 315.221 34.2883   2
   3  -2   6 977.344 76.6762   2
  -4   2  -6 25.6513 17.6165   3
   4  -2   6 10.3363 18.8792   2
  -5   2  -6 75.7621 21.8213   3
   5  -2   6 22.4707 20.5982   2
  -6   2  -6 286.877 42.6169   3
   6  -2   6 267.574 35.3485   2
  -7   2  -6 40.6103 24.7336   3
   7  -2   6 39.3735 23.0526   2
  -8   2  -6 357.301 55.2468   3
   8  -2   6 468.806 54.6988   2
  10   1  -6 216.002 32.4580   1
  10   1  -6 224.591 26.7642   4
 -10  -1   6 238.043 39.3348   1
   9   1  -6 0.18848 21.5228   1
   9   1  -6 19.2448 16.6340   4
  -9  -1   6 -57.720 29.5823   1
   8   1  -6 102.314 20.4077   4
   8   1  -6 143.666 24.2334   1
  -8  -1   6 135.029 24.4727   4
  -8  -1   6 116.853 30.1922   1
   7   1  -6 79.8547 17.9579   4
   7   1  -6 62.6433 20.5795   1
  -7  -1   6 56.5830 22.6336   4
  -7  -1   6 48.4944 22.5770   4
  -7  -1   6 32.7650 26.6306   1
   6   1  -6 24.9443 17.6902   1
   6   1  -6 17.7810 15.7135   4
   6   1  -6 -0.6897 15.0466   4
  -6  -1   6 56.1228 23.8815   1
  -6  -1   6 8.08575 19.7282   4
   5   1  -6 467.957 39.3393   4
   5   1  -6 479.345 39.2702   4
   5   1  -6 502.634 42.4651   1
  -5  -1   6 419.714 43.6648   4
  -5  -1   6 348.354 47.7386   1
   4   1  -6 847.498 58.5625   1
   4   1  -6 722.756 56.0334   4
   4   1  -6 787.939 56.1426   4
  -4  -1   6 765.836 58.0105   4
  -4  -1   6 802.385 58.4071   4
  -4  -1   6 779.635 61.3001   1
   3   1  -6 176.155 23.5367   4
   3   1  -6 222.662 25.3019   1
   3   1  -6 196.867 21.4895   4
  -3  -1   6 213.279 26.4693   4
  -3  -1   6 183.368 20.7829   1
  -3  -1   6 194.269 24.5250   4
   2   1  -6 359.284 31.2102   4
   2   1  -6 368.859 31.7439   1
   2   1  -6 477.586 30.7243   4
   2   1  -6 424.885 33.6976   1
  -2  -1   6 349.648 33.8559   1
  -2  -1   6 395.836 32.5197   4
  -2  -1   6 398.224 32.5026   4
   1   1  -6 96.5222 10.5522   4
   1   1  -6 85.7262 12.2020   1
   1   1  -6 91.7975 11.5339   1
   1   1  -6 85.8375 11.2101   4
  -1  -1   6 98.4877 11.6126   4
  -1  -1   6 67.8715 12.2816   1
  -1  -1   6 88.1587 11.6812   4
   0   1  -6 1300.52 83.9377   4
   0   1  -6 1279.91 86.2056   1
   0   1  -6 1291.62 85.9142   1
  -1   1  -6 188.275 17.9420   1
   1  -1   6 178.568 21.6918   2
   2  -1   6 318.638 34.3252   2
   3  -1   6 956.955 74.1131   2
  -4   1  -6 369.108 42.7999   3
   4  -1   6 402.829 41.8530   2
  -5   1  -6 348.303 43.1163   3
   5  -1   6 309.853 42.3139   2
  -6   1  -6 53.5814 21.3522   3
   6  -1   6 2.96546 22.2342   2
  -7   1  -6 77.0828 24.6922   3
   7  -1   6 93.2117 25.4284   2
  -8   1  -6 65.7667 27.0078   3
   8  -1   6 18.3922 24.7023   2
   9  -1   6 69.2939 28.4705   2
 -10   1  -6 -33.364 19.2575   1
  10   0  -6 14.3864 17.8377   4
  10   0  -6 -18.510 22.4865   1
 -10   0   6 11.9281 32.0611   1
   9   0  -6 352.116 40.2505   4
   9   0  -6 392.130 47.2170   1
  -9   0   6 366.211 43.5240   1
   8   0  -6 29.1308 16.5270   4
   8   0  -6 14.7136 19.2664   1
  -8   0   6 59.1394 26.6363   1
   7   0  -6 541.272 52.2645   4
   7   0  -6 711.466 55.8878   1
  -7   0   6 752.180 63.5705   1
  -7   0   6 628.599 58.1629   4
   6   0  -6 28.2276 16.0770   4
   6   0  -6 28.1096 17.4454   1
  -6   0   6 10.0636 18.5265   4
  -6   0   6 2.88437 22.9223   1
  -6   0   6 35.5594 19.5635   4
   5   0  -6 903.033 62.6146   1
   5   0  -6 775.792 60.3689   4
   5   0  -6 802.586 59.6156   4
  -5   0   6 851.707 63.4997   4
  -5   0   6 829.220 66.9895   1
   4   0  -6 94.0687 14.2025   4
   4   0  -6 108.009 15.0362   4
   4   0  -6 136.138 17.3981   1
  -4   0   6 97.6539 20.0436   1
  -4   0   6 87.1035 17.3159   4
   3   0  -6 124.781 14.2039   4
   3   0  -6 118.249 14.5355   4
   3   0  -6 140.805 16.4704   1
  -3   0   6 119.796 16.6644   4
  -3   0   6 129.088 16.1617   4
  -3   0   6 119.235 17.2113   1
   2   0  -6 722.525 48.7174   1
   2   0  -6 658.915 46.4802   4
   2   0  -6 677.135 46.6646   4
   2   0  -6 638.279 47.9264   1
  -2   0   6 654.886 48.0807   4
  -2   0   6 675.291 48.8474   4
  -2   0   6 629.459 49.3302   1
   1   0  -6 984.447 61.5161   4
   1   0  -6 874.280 61.3878   4
   1   0  -6 935.886 63.2776   1
   1   0  -6 935.711 63.4995   1
  -1   0   6 922.317 62.3280   4
  -1   0   6 926.086 62.5579   4
  -1   0   6 886.449 63.9590   1
   0   0  -6 241.022 19.7995   4
   0   0  -6 276.223 21.9384   1
   0   0  -6 248.674 21.1533   1
   0   0  -6 191.089 20.1183   4
   0   0   6 201.691 22.5172   1
  -1   0  -6 2336.15 152.856   1
  -1   0  -6 2284.11 152.551   1
  -1   0  -6 2372.53 149.080   4
  -2   0  -6 14.1318 7.19207   1
  -2   0  -6 16.9309 6.86625   1
   3   0   6 994.475 78.5872   2
  -4   0  -6 -2.3108 14.1765   3
   4   0   6 -7.6686 15.8064   2
  -5   0  -6 3.76490 17.0425   3
   5   0   6 -14.237 18.8583   2
  -6   0  -6 493.193 56.0019   3
   6   0   6 570.603 54.8665   2
  -7   0  -6 244.360 35.4725   3
  -7   0  -6 188.877 22.4896   1
   7   0   6 272.614 33.8917   2
  -8   0  -6 135.555 19.2619   1
  -8   0  -6 85.6562 28.6393   3
   8   0   6 143.313 27.3061   2
  -9   0  -6 35.9946 18.9403   1
   9   0   6 46.0442 27.7549   2
 -10   0  -6 -10.597 20.2001   1
  10   0   6 -8.9149 26.7085   2
  10  -1  -6 73.4865 19.2190   4
  10  -1  -6 34.5485 22.4455   1
 -10   1   6 3.07263 32.0611   1
   9  -1  -6 17.1876 17.2633   4
   9  -1  -6 16.0232 19.7596   1
  -9   1   6 2.21742 29.4067   1
   8  -1  -6 8.99027 16.0193   4
   8  -1  -6 3.44679 18.0244   1
  -8   1   6 -13.913 25.0217   1
   7  -1  -6 2.78185 14.3486   4
   7  -1  -6 2.65457 17.3876   1
   7  -1  -6 -10.325 16.1101   4
  -7   1   6 -5.5238 23.7282   1
  -7   1   6 13.3079 19.6910   4
   6  -1  -6 89.0647 18.7204   4
   6  -1  -6 109.617 20.4288   1
  -6   1   6 84.5760 20.2253   4
  -6   1   6 126.301 21.6676   4
  -6   1   6 107.582 25.2539   1
   5  -1  -6 55.0618 15.5764   4
   5  -1  -6 70.8717 14.1303   4
   5  -1  -6 86.1581 17.6660   1
  -5   1   6 68.1932 20.8726   1
  -5   1   6 67.5315 18.1904   4
  -5   1   6 59.0854 17.8344   4
   4  -1  -6 747.419 56.2582   4
   4  -1  -6 775.739 55.4113   4
   4  -1  -6 813.990 58.9089   1
  -4   1   6 802.576 58.2637   4
  -4   1   6 841.986 61.0301   1
   3  -1  -6 21.2908 9.81052   4
   3  -1  -6 47.9222 12.4351   1
   3  -1  -6 30.3262 9.99767   4
  -3   1   6 18.7853 13.3221   1
  -3   1   6 17.7249 12.2027   4
   2  -1  -6 2245.85 139.210   4
   2  -1  -6 2044.00 139.378   4
   2  -1  -6 2220.20 143.024   1
  -2   1   6 2118.29 143.504   1
  -2   1   6 2233.16 140.107   4
  -2   1   6 2095.80 139.736   4
   1  -1  -6 415.738 31.4754   1
   1  -1  -6 372.539 30.1267   4
   1  -1  -6 395.025 30.7769   4
   1  -1  -6 442.794 31.6990   1
  -1   1   6 367.404 32.0134   4
  -1   1   6 364.042 33.2303   1
  -1   1   6 396.073 33.2604   4
   0  -1  -6 75.7083 10.3925   4
   0  -1  -6 139.771 14.7601   4
   0  -1  -6 76.5292 10.5960   1
   0  -1  -6 89.6686 11.0455   1
   0   1   6 52.2615 11.6923   1
   0   1   6 64.8530 10.5670   4
   0   1   6 62.4617 10.4120   4
  -1  -1  -6 270.494 21.9010   1
  -1  -1  -6 243.597 19.9858   4
  -1  -1  -6 226.893 20.4514   4
  -1  -1  -6 238.366 21.3308   1
   1   1   6 215.867 21.6057   1
  -2  -1  -6 1452.69 97.9669   1
  -2  -1  -6 1552.36 95.3547   4
  -2  -1  -6 1423.34 98.0462   1
  -3  -1  -6 115.603 13.3917   1
  -3  -1  -6 101.131 13.0446   1
  -3  -1  -6 109.081 14.8835   1
  -3  -1  -6 142.267 13.9203   4
  -4  -1  -6 235.339 32.5776   3
  -4  -1  -6 259.885 24.6097   1
  -4  -1  -6 255.886 22.3467   1
  -5  -1  -6 -1.6875 16.0691   3
  -5  -1  -6 0.65184 9.30659   1
  -5  -1  -6 -10.532 11.1901   1
   5   1   6 -0.9690 18.8012   2
  -6  -1  -6 244.889 26.5162   1
  -6  -1  -6 257.388 38.8238   3
  -6  -1  -6 230.100 24.0135   1
   6   1   6 116.873 28.2630   2
  -7  -1  -6 114.936 18.3512   1
  -7  -1  -6 117.428 27.6241   3
   7   1   6 121.578 26.3498   2
  -8  -1  -6 -0.0028 15.3310   1
   8   1   6 7.51627 22.8199   2
  -9  -1  -6 131.504 23.1823   1
   9   1   6 139.091 30.2205   2
 -10  -1  -6 -28.665 20.2240   1
  10   1   6 -5.3585 26.9116   2
  10  -2  -6 5.08679 17.3334   4
 -10   2   6 12.0168 30.5015   1
   9  -2  -6 468.848 46.1686   4
  -9   2   6 573.036 62.4198   1
   8  -2  -6 26.6590 16.5712   4
   8  -2  -6 15.4397 18.5645   1
  -8   2   6 -9.5403 24.9090   1
   7  -2  -6 190.310 23.4458   4
   7  -2  -6 202.863 24.4409   1
   7  -2  -6 150.595 20.8187   4
  -7   2   6 177.159 24.8610   4
  -7   2   6 214.063 29.8141   1
   6  -2  -6 32.7589 16.0796   4
   6  -2  -6 38.7645 15.2358   4
   6  -2  -6 16.6648 16.4885   1
  -6   2   6 4.96822 21.9830   1
  -6   2   6 -2.7479 18.9672   4
  -6   2   6 -3.0583 18.1115   4
   5  -2  -6 102.481 17.4928   4
   5  -2  -6 108.653 17.7119   1
  -5   2   6 60.2301 18.7647   4
  -5   2   6 93.3342 20.8319   1
  -5   2   6 64.4408 18.3948   4
   4  -2  -6 -4.0355 12.4641   1
   4  -2  -6 -1.3544 10.8707   4
   4  -2  -6 -3.5681 11.4886   4
  -4   2   6 -16.299 13.7655   4
  -4   2   6 -16.010 14.1682   4
  -4   2   6 -6.0936 15.9985   1
   3  -2  -6 1183.08 82.5237   1
   3  -2  -6 1196.53 79.9737   4
   3  -2  -6 1145.08 80.0954   4
  -3   2   6 1224.94 81.4214   4
  -3   2   6 1268.33 84.5563   1
   2  -2  -6 37.5987 9.83976   4
   2  -2  -6 36.7064 9.81983   4
   2  -2  -6 29.5739 10.7300   1
  -2   2   6 29.4527 12.0837   4
  -2   2   6 22.5975 12.5006   1
   1  -2  -6 2020.09 133.415   4
   1  -2  -6 2033.89 134.156   4
   1  -2  -6 2081.54 136.929   1
  -1   2   6 2105.80 134.087   4
  -1   2   6 2183.14 134.719   4
  -1   2   6 2007.05 137.639   1
   0  -2  -6 1018.85 66.2478   4
   0  -2  -6 983.361 66.5331   4
   0  -2  -6 1057.65 68.0885   1
   0  -2  -6 947.534 68.1243   1
   0   2   6 1013.56 67.0488   4
   0   2   6 973.707 69.3809   1
   0   2   6 1000.07 66.6463   4
  -1  -2  -6 1617.34 99.1626   1
  -1  -2  -6 1508.22 98.7823   1
  -1  -2  -6 1344.34 95.7403   4
  -1  -2  -6 1518.93 96.3664   4
   1   2   6 1498.62 95.8900   4
   1   2   6 1422.61 95.9662   4
   1   2   6 1471.71 98.8781   1
  -2  -2  -6 2.91220 7.64153   1
  -2  -2  -6 13.7510 8.69913   1
  -2  -2  -6 6.15228 6.75226   4
   2   2   6 -16.617 8.38474   1
  -3  -2  -6 242.177 20.6187   4
  -3  -2  -6 263.422 21.7356   1
  -3  -2  -6 207.843 23.2167   1
  -4  -2  -6 2137.57 136.678   4
  -4  -2  -6 2046.28 167.915   3
  -4  -2  -6 2159.38 140.374   1
  -4  -2  -6 2142.25 140.177   1
  -5  -2  -6 16.8105 12.2553   1
  -5  -2  -6 10.4427 9.24395   4
  -5  -2  -6 24.7752 10.0458   1
  -5  -2  -6 15.4991 15.8279   3
  -6  -2  -6 195.184 20.8809   1
  -6  -2  -6 207.263 29.3983   3
  -6  -2  -6 193.474 23.9547   1
   6   2   6 255.161 32.1288   2
  -7  -2  -6 728.183 57.1647   1
  -7  -2  -6 688.798 71.1447   3
   7   2   6 822.171 68.1325   2
  -8  -2  -6 8.86242 15.6958   1
   8   2   6 23.4858 22.4519   2
  -9  -2  -6 151.535 23.9338   1
   9   2   6 202.373 31.8400   2
 -10  -2  -6 30.7536 21.4000   1
  10   2   6 15.8693 26.1435   2
  10  -3  -6 20.9217 17.5700   4
 -10   3   6 -27.504 29.7651   1
   9  -3  -6 61.6002 21.6129   1
   9  -3  -6 141.630 20.5198   4
  -9   3   6 128.307 31.1603   1
   8  -3  -6 109.225 19.4500   4
   8  -3  -6 154.082 20.9252   4
   8  -3  -6 129.433 22.2018   1
  -8   3   6 148.027 29.5207   1
   7  -3  -6 110.722 18.5007   4
   7  -3  -6 136.723 21.9928   1
   7  -3  -6 147.165 20.2488   4
  -7   3   6 122.163 25.5701   1
   6  -3  -6 82.9889 18.2956   4
   6  -3  -6 59.7800 18.2119   1
   6  -3  -6 67.3958 16.1310   4
  -6   3   6 69.1304 20.5872   4
  -6   3   6 71.8840 20.4284   4
  -6   3   6 63.5443 23.3438   1
   5  -3  -6 40.1744 14.1067   4
   5  -3  -6 24.7696 16.0231   1
   5  -3  -6 33.3679 14.8537   4
  -5   3   6 40.3183 18.4787   4
  -5   3   6 23.1234 17.0058   4
  -5   3   6 26.3629 18.9740   1
   4  -3  -6 980.562 71.7659   4
   4  -3  -6 1008.95 73.5353   1
  -4   3   6 1055.96 73.2826   4
  -4   3   6 1070.95 76.3470   1
  -4   3   6 1048.33 73.4287   4
   3  -3  -6 43.4297 11.0131   4
   3  -3  -6 38.5153 11.3479   4
   3  -3  -6 31.2271 11.4427   1
  -3   3   6 30.5796 14.8346   1
  -3   3   6 30.0286 13.6971   4
  -3   3   6 27.9471 13.9515   4
   2  -3  -6 155.419 20.5930   4
   2  -3  -6 175.017 22.2100   1
   2  -3  -6 180.334 17.7232   4
  -2   3   6 199.840 19.5096   4
  -2   3   6 172.800 20.2640   1
   1  -3  -6 54.2366 10.2450   4
   1  -3  -6 65.3835 10.9688   1
   1  -3  -6 80.6068 12.7559   4
  -1   3   6 42.0668 12.7430   4
  -1   3   6 51.4346 13.6933   1
  -1   3   6 24.7078 12.9702   4
   0  -3  -6 214.962 21.6271   1
   0  -3  -6 171.962 20.8428   4
   0  -3  -6 204.274 21.2732   4
   0   3   6 235.740 25.2096   1
   0   3   6 183.139 23.1964   4
   0   3   6 184.747 24.0725   4
  -1  -3  -6 643.112 46.1984   1
  -1  -3  -6 666.656 44.9377   4
  -1  -3  -6 597.165 46.5340   1
  -1  -3  -6 609.711 44.8279   4
   1   3   6 683.327 46.1107   4
   1   3   6 608.533 47.1229   1
   1   3   6 682.444 45.1428   4
  -2  -3  -6 754.570 50.7442   1
  -2  -3  -6 696.367 51.0047   1
  -2  -3  -6 688.193 49.3634   4
  -2  -3  -6 702.277 48.9112   4
  -2  -3  -6 715.455 51.5544   1
   2   3   6 720.885 50.9619   1
   2   3   6 745.981 49.1121   4
   2   3   6 694.979 49.6637   4
  -3  -3  -6 482.431 33.5903   4
  -3  -3  -6 454.653 34.8040   1
  -3  -3  -6 466.493 42.1927   3
  -3  -3  -6 432.522 35.8710   1
   3   3   6 472.094 34.2484   4
   3   3   6 469.500 36.4224   1
   3   3   6 437.490 34.5540   4
  -4  -3  -6 3746.21 237.025   1
  -4  -3  -6 3605.84 236.952   1
  -4  -3  -6 3503.45 281.602   3
  -4  -3  -6 3547.88 231.197   4
   4   3   6 3685.05 236.697   1
  -5  -3  -6 371.544 46.0693   3
  -5  -3  -6 393.370 38.1592   1
  -5  -3  -6 485.641 34.3978   4
  -5  -3  -6 460.338 35.6015   1
   5   3   6 471.052 37.3275   1
  -6  -3  -6 98.2577 22.0475   3
  -6  -3  -6 81.9005 14.9792   1
  -6  -3  -6 56.9550 14.8261   1
  -6  -3  -6 67.6820 13.0959   4
   6   3   6 84.9464 15.1621   1
  -7  -3  -6 83.4252 18.6637   1
   7   3   6 98.0504 27.3563   2
  -8  -3  -6 8.04553 16.2644   1
   8   3   6 -4.0543 21.2045   2
  -9  -3  -6 69.2997 20.6732   1
   9   3   6 116.495 25.7747   2
 -10  -3  -6 83.9664 23.0250   1
  10   3   6 70.3730 28.4518   2
   9  -4  -6 26.3026 16.7393   4
  -9   4   6 24.5168 28.0336   1
   8  -4  -6 151.986 22.9832   1
   8  -4  -6 151.441 20.9543   4
   8  -4  -6 126.986 20.3354   4
  -8   4   6 131.403 30.1493   1
   7  -4  -6 -1.3811 14.1039   4
   7  -4  -6 -0.9254 15.4448   4
   7  -4  -6 6.60667 16.4056   1
  -7   4   6 -32.879 21.7118   1
   6  -4  -6 25.5654 14.8861   4
   6  -4  -6 27.5719 16.9949   4
   6  -4  -6 33.6991 17.4528   1
  -6   4   6 27.6727 20.2283   4
  -6   4   6 39.8728 20.0909   4
  -6   4   6 40.2830 21.8429   1
   5  -4  -6 55.8096 16.6121   4
   5  -4  -6 70.0108 17.1090   1
   5  -4  -6 30.0255 14.4202   4
  -5   4   6 71.1954 20.5779   4
  -5   4   6 40.2922 19.3457   4
  -5   4   6 59.9601 21.1499   1
   4  -4  -6 136.716 17.6753   4
   4  -4  -6 93.1611 18.1315   1
   4  -4  -6 97.3344 16.0068   4
  -4   4   6 127.747 20.0539   4
  -4   4   6 130.772 20.1898   4
  -4   4   6 148.388 22.3816   1
   3  -4  -6 813.875 60.7269   1
   3  -4  -6 845.215 59.5282   4
  -3   4   6 801.081 61.6865   4
  -3   4   6 878.365 61.0920   4
  -3   4   6 856.122 63.6562   1
   2  -4  -6 304.056 27.4529   4
   2  -4  -6 265.836 27.5640   4
   2  -4  -6 299.730 27.8399   1
  -2   4   6 261.857 31.0314   4
  -2   4   6 286.977 31.0143   4
  -2   4   6 267.268 31.9934   1
   1  -4  -6 1216.57 83.1515   4
   1  -4  -6 1210.11 82.3413   4
   1  -4  -6 1359.97 84.9615   1
  -1   4   6 1273.39 83.7596   4
  -1   4   6 1152.11 85.8860   1
   0  -4  -6 197.512 21.8554   4
   0  -4  -6 186.608 22.4511   1
   0  -4  -6 187.137 22.2832   4
   0   4   6 218.782 26.4763   1
   0   4   6 234.272 24.8846   4
   0   4   6 205.560 25.6026   4
  -1  -4  -6 8.09661 10.0276   1
  -1  -4  -6 -10.149 9.57978   4
  -1  -4  -6 -7.9168 8.80464   4
   1   4   6 -3.5636 12.1207   4
   1   4   6 6.04064 9.88015   4
   1   4   6 17.6685 11.5289   1
  -2  -4  -6 81.8494 13.3223   4
  -2  -4  -6 75.5427 12.2866   1
  -2  -4  -6 64.2177 10.1558   4
   2   4   6 47.8480 11.0953   4
   2   4   6 43.4425 13.2036   1
   2   4   6 62.3315 13.5768   4
  -3  -4  -6 806.806 55.8126   4
  -3  -4  -6 737.730 57.0605   1
  -3  -4  -6 797.305 67.1073   3
  -3  -4  -6 843.920 55.3023   4
  -3  -4  -6 872.927 57.6611   1
   3   4   6 756.873 56.3379   4
   3   4   6 837.142 58.1461   1
   3   4   6 830.744 56.2046   4
  -4  -4  -6 341.572 36.5963   3
  -4  -4  -6 370.419 32.8890   1
  -4  -4  -6 335.663 29.4648   4
   4   4   6 387.586 31.4480   4
   4   4   6 313.644 31.4824   4
   4   4   6 354.115 33.5670   1
  -5  -4  -6 1078.77 94.4800   3
  -5  -4  -6 1272.40 79.7456   1
  -5  -4  -6 1168.26 76.4766   4
   5   4   6 942.646 76.7072   4
   5   4   6 1181.71 76.5287   4
   5   4   6 1193.11 79.8864   1
  -6  -4  -6 121.328 15.7422   4
  -6  -4  -6 104.831 17.7349   1
   6   4   6 122.945 18.0653   1
  -7  -4  -6 1105.75 83.9665   1
   7   4   6 1218.83 82.4997   1
  -8  -4  -6 0.86482 16.5255   1
   8   4   6 5.79352 23.2424   2
  -9  -4  -6 88.5831 21.7432   1
   9   4   6 119.583 27.2508   2
 -10  -4  -6 364.147 37.5650   1
  10   4   6 337.518 40.6524   2
   9  -5  -6 38.2757 16.7991   4
   9  -5  -6 49.9329 16.8351   4
  -9   5   6 61.6001 30.1731   1
   8  -5  -6 57.4878 18.5162   1
   8  -5  -6 55.9703 16.3517   4
   8  -5  -6 52.3012 17.0048   4
  -8   5   6 51.3922 27.1389   1
   7  -5  -6 -0.7508 14.5665   4
   7  -5  -6 22.8611 16.1215   1
   7  -5  -6 -2.8742 15.5410   4
  -7   5   6 29.2983 24.1808   1
   6  -5  -6 61.7152 17.7080   4
   6  -5  -6 81.1781 18.3078   1
   6  -5  -6 92.2070 16.3695   4
  -6   5   6 85.4215 25.5993   1
   5  -5  -6 50.7653 15.3292   4
   5  -5  -6 56.1887 17.2058   1
   5  -5  -6 67.3389 17.0513   4
  -5   5   6 67.1877 20.5655   4
  -5   5   6 63.5265 20.1612   4
  -5   5   6 65.6843 23.7932   1
   4  -5  -6 129.576 17.9991   4
   4  -5  -6 117.564 16.7236   4
   4  -5  -6 123.680 18.6152   1
  -4   5   6 107.906 21.4780   1
  -4   5   6 97.0356 19.2581   4
  -4   5   6 119.467 21.3951   4
   3  -5  -6 378.384 33.8804   4
   3  -5  -6 289.481 34.1599   1
  -3   5   6 376.460 36.3861   4
  -3   5   6 287.580 37.7813   4
  -3   5   6 349.757 38.0797   1
   2  -5  -6 337.943 31.0688   4
   2  -5  -6 345.577 32.8452   1
  -2   5   6 335.295 34.0221   4
  -2   5   6 312.527 35.0522   1
  -2   5   6 315.013 34.3503   4
   1  -5  -6 263.673 27.7378   4
   1  -5  -6 286.727 26.9401   1
   1  -5  -6 238.896 27.0729   4
  -1   5   6 271.874 29.9794   4
  -1   5   6 258.133 28.9736   4
  -1   5   6 220.237 30.2979   1
   0  -5  -6 543.596 40.0282   4
   0  -5  -6 555.259 41.8454   1
   0  -5  -6 538.085 40.6360   4
   0   5   6 506.119 43.7071   1
   0   5   6 513.823 42.5204   4
  -1  -5  -6 41.3993 13.1780   4
  -1  -5  -6 52.7529 12.8249   1
  -1  -5  -6 17.6954 13.2563   1
  -1  -5  -6 84.8742 12.2570   4
   1   5   6 65.1102 13.9394   4
   1   5   6 64.9536 14.8225   1
   1   5   6 53.8964 12.3516   4
  -2  -5  -6 473.383 36.9710   4
  -2  -5  -6 436.758 35.4148   4
  -2  -5  -6 439.765 37.5468   1
   2   5   6 453.829 38.5288   4
   2   5   6 516.562 40.2180   1
   2   5   6 479.607 36.7785   4
  -3  -5  -6 100.966 16.0241   1
  -3  -5  -6 121.327 15.1757   4
  -3  -5  -6 174.694 18.7318   4
   3   5   6 100.690 15.0630   4
   3   5   6 108.451 16.6007   1
   3   5   6 104.004 16.7982   4
  -4  -5  -6 79.0491 13.1305   4
  -4  -5  -6 73.5912 15.0594   1
  -4  -5  -6 84.4504 16.7100   3
   4   5   6 86.7144 14.4310   4
   4   5   6 60.4145 16.8215   4
   4   5   6 89.8242 16.6296   1
  -5  -5  -6 26.9743 12.0125   4
  -5  -5  -6 25.5349 13.9831   1
   5   5   6 -18.593 16.1306   1
   5   5   6 -13.629 13.6505   4
   5   5   6 4.95240 15.8404   4
  -6  -5  -6 3.42755 14.2037   1
  -6  -5  -6 9.48659 11.9794   4
   6   5   6 -6.1078 16.3172   1
   6   5   6 3.11628 16.5514   4
   6   5   6 -2.6960 13.3541   4
  -7  -5  -6 60.1441 19.0789   1
   7   5   6 78.6624 18.6362   1
  -8  -5  -6 502.985 46.3052   1
   8   5   6 456.474 43.3007   1
  -9  -5  -6 26.8681 19.8959   1
   9   5   6 42.6660 24.1009   2
 -10  -5  -6 296.664 34.0373   1
  10   5   6 262.853 35.7081   2
   9  -6  -6 9.94645 16.1021   4
   9  -6  -6 0.35415 15.6788   4
  -9   6   6 16.8296 29.6632   1
   8  -6  -6 60.3438 15.9610   4
   8  -6  -6 34.8605 16.2264   4
  -8   6   6 5.28334 27.6444   1
   7  -6  -6 0.42613 14.7772   4
   7  -6  -6 -6.4583 15.3606   4
   7  -6  -6 -5.8902 17.7952   1
  -7   6   6 32.6478 25.7818   1
   6  -6  -6 42.1597 15.9837   4
   6  -6  -6 28.9854 17.7529   1
   6  -6  -6 48.2781 16.2858   4
  -6   6   6 30.5014 23.0450   1
   5  -6  -6 142.638 19.8172   4
   5  -6  -6 141.693 21.8694   1
   5  -6  -6 132.867 19.3767   4
  -5   6   6 140.472 25.3515   1
  -5   6   6 115.503 23.9027   4
   4  -6  -6 119.619 18.6903   4
   4  -6  -6 111.369 19.3713   1
   4  -6  -6 117.606 17.9785   4
  -4   6   6 95.3069 21.1558   4
  -4   6   6 92.6197 20.1209   4
  -4   6   6 81.5877 22.4347   1
   3  -6  -6 557.340 45.2499   1
   3  -6  -6 494.235 43.7065   4
   3  -6  -6 526.076 42.7316   4
  -3   6   6 536.133 48.9613   1
  -3   6   6 510.413 46.1925   4
  -3   6   6 498.876 47.1837   4
   2  -6  -6 360.757 36.1215   4
   2  -6  -6 370.168 35.6393   1
  -2   6   6 435.371 40.0652   4
  -2   6   6 415.865 40.4288   1
  -2   6   6 400.030 39.4757   4
   1  -6  -6 68.1205 15.3929   1
   1  -6  -6 75.7389 15.0087   4
  -1   6   6 81.7378 17.9032   4
  -1   6   6 53.8822 17.3872   1
  -1   6   6 71.6563 15.7190   4
   0  -6  -6 25.5566 13.4746   4
   0  -6  -6 22.2106 11.2704   4
   0  -6  -6 19.9723 13.2751   1
   0  -6  -6 23.8242 12.9639   4
   0  -6  -6 16.6627 12.8236   1
   0   6   6 21.2134 14.3528   4
   0   6   6 5.02261 14.4044   1
   0   6   6 16.5415 13.3915   4
  -1  -6  -6 125.377 16.2616   4
  -1  -6  -6 113.657 16.5737   1
  -1  -6  -6 133.884 16.0309   4
   1   6   6 127.421 19.7301   1
   1   6   6 132.472 18.4462   4
  -2  -6  -6 10.1405 10.1348   4
  -2  -6  -6 12.3945 11.8940   1
  -2  -6  -6 0.94774 12.2876   4
   2   6   6 -5.1026 12.2192   4
   2   6   6 -29.281 14.9703   1
   2   6   6 -18.221 14.9647   4
  -3  -6  -6 827.446 56.6691   4
  -3  -6  -6 799.136 57.7268   4
  -3  -6  -6 819.231 60.2301   1
   3   6   6 834.608 58.6354   4
   3   6   6 749.408 59.7326   4
   3   6   6 781.333 61.1154   1
  -4  -6  -6 5.48074 13.6732   1
  -4  -6  -6 19.6068 11.6488   4
  -4  -6  -6 -0.2765 12.9213   4
   4   6   6 12.2774 16.6002   1
   4   6   6 21.5840 17.4359   4
   4   6   6 3.89230 13.8201   4
  -5  -6  -6 1323.53 87.0606   4
  -5  -6  -6 1201.84 90.4709   1
   5   6   6 1478.80 89.1676   4
   5   6   6 1085.00 89.8924   4
   5   6   6 1344.87 91.9151   1
  -6  -6  -6 389.573 36.1504   4
  -6  -6  -6 372.779 39.4914   1
   6   6   6 447.460 39.4609   4
   6   6   6 369.501 43.5858   4
   6   6   6 441.244 42.8108   1
  -7  -6  -6 159.634 22.5377   1
   7   6   6 140.815 18.6555   4
   7   6   6 132.841 21.6240   1
   7   6   6 136.410 22.8485   4
  -8  -6  -6 18.2521 18.6744   1
   8   6   6 17.1003 18.0504   4
   8   6   6 32.4490 17.7867   1
   8   6   6 37.0388 14.7504   4
  -9  -6  -6 38.3365 20.9679   1
 -10  -6  -6 -5.6424 21.6651   1
  10   6   6 -7.1261 23.6713   2
   8  -7  -6 4.36590 15.1568   4
   8  -7  -6 12.7133 15.3376   4
  -8   7   6 12.0489 27.5155   1
   7  -7  -6 4.56206 15.7971   4
   7  -7  -6 11.2232 14.9519   4
  -7   7   6 -36.155 25.5517   1
   6  -7  -6 53.5980 18.5813   1
   6  -7  -6 29.2370 15.6778   4
   6  -7  -6 17.8953 16.6847   4
  -6   7   6 16.2792 23.3628   1
   5  -7  -6 110.472 18.5761   4
   5  -7  -6 158.762 19.7031   4
   5  -7  -6 128.430 21.1348   1
   5  -7  -6 131.088 21.0454   3
  -5   7   6 123.271 24.2022   1
   4  -7  -6 164.534 24.1249   3
   4  -7  -6 208.954 21.8959   4
   4  -7  -6 206.860 24.4347   1
   4  -7  -6 188.316 22.2334   4
  -4   7   6 165.524 26.5469   1
   3  -7  -6 201.537 30.8717   3
   3  -7  -6 230.663 23.9974   4
   3  -7  -6 264.876 32.6562   4
   3  -7  -6 279.858 35.0140   1
  -3   7   6 248.535 26.4356   4
  -3   7   6 185.872 26.7343   1
  -3   7   6 259.901 26.3417   4
   2  -7  -6 169.347 21.9680   1
   2  -7  -6 119.411 19.9606   4
   2  -7  -6 208.579 22.3529   1
   2  -7  -6 130.969 19.2813   4
   2  -7  -6 174.561 20.4366   4
  -2   7   6 148.966 22.7215   1
  -2   7   6 185.959 23.5676   4
  -2   7   6 151.640 21.0817   4
   1  -7  -6 -1.4996 14.8770   1
   1  -7  -6 -16.517 14.8865   1
   1  -7  -6 3.47640 13.7289   4
  -1   7   6 -0.3303 16.3810   1
  -1   7   6 -3.7232 14.8543   4
  -1   7   6 11.5234 16.7923   4
   0  -7  -6 408.008 37.5675   4
   0  -7  -6 427.875 38.8337   1
   0   7   6 417.251 40.4127   4
   0   7   6 409.385 41.3122   1
   0   7   6 427.182 39.6439   4
  -1  -7  -6 116.734 16.6862   4
  -1  -7  -6 101.915 17.4631   4
  -1  -7  -6 120.206 17.8754   1
   1   7   6 135.422 22.0995   1
   1   7   6 138.169 20.7388   4
   1   7   6 123.916 17.8392   4
  -2  -7  -6 -3.7199 14.4066   1
  -2  -7  -6 4.73938 13.6193   4
  -2  -7  -6 11.8469 11.4364   4
   2   7   6 -6.1364 17.5161   1
   2   7   6 9.63614 18.7375   4
  -3  -7  -6 419.849 34.8766   4
  -3  -7  -6 392.177 37.0203   4
  -3  -7  -6 358.468 38.5032   1
   3   7   6 415.116 42.3227   1
   3   7   6 401.850 38.7546   4
   3   7   6 376.895 41.9581   4
  -4  -7  -6 111.052 17.4754   4
  -4  -7  -6 158.131 17.9683   4
  -4  -7  -6 116.655 19.3572   1
   4   7   6 128.547 19.4319   4
   4   7   6 129.789 23.7925   4
   4   7   6 115.303 22.1540   1
  -5  -7  -6 5.71822 12.8965   4
  -5  -7  -6 18.6522 13.4659   4
  -5  -7  -6 -4.9168 16.1874   1
   5   7   6 24.3250 21.0390   4
   5   7   6 -0.8525 19.0995   1
   5   7   6 13.0961 16.6278   4
  -6  -7  -6 170.260 22.8477   1
   6   7   6 151.672 25.2004   4
   6   7   6 213.195 23.6762   4
   6   7   6 185.644 25.0253   1
  -7  -7  -6 4.76748 17.8677   1
   7   7   6 3.45055 19.7222   4
   7   7   6 8.10891 14.1044   4
   7   7   6 13.2136 18.0408   1
  -8  -7  -6 242.342 27.3007   1
   8   7   6 117.339 24.4363   4
   8   7   6 217.168 26.1483   1
   8   7   6 193.234 22.5420   4
  -9  -7  -6 55.2801 21.6181   1
   9   7   6 15.6440 15.7061   4
   9   7   6 11.8420 20.8100   4
 -10  -7  -6 93.8748 26.1056   1
  10   7   6 57.3930 27.5067   2
  -8   8   6 28.0144 29.3787   1
   7  -8  -6 -9.8383 15.6969   4
   7  -8  -6 8.19862 16.5182   4
  -7   8   6 -7.7406 25.7562   1
   6  -8  -6 20.5309 16.1614   4
   6  -8  -6 25.2896 17.9639   1
   6  -8  -6 18.8812 16.8430   4
  -6   8   6 16.4668 24.1085   1
   5  -8  -6 46.9256 17.2815   4
   5  -8  -6 33.8590 15.6722   4
   5  -8  -6 47.2210 14.5490   3
   5  -8  -6 64.6851 18.8720   1
   5  -8  -6 36.5097 16.1500   4
  -5   8   6 9.40393 22.7409   1
   4  -8  -6 124.664 19.7033   4
   4  -8  -6 160.680 22.6164   1
   4  -8  -6 168.629 24.8747   3
   4  -8  -6 175.423 23.0103   1
   4  -8  -6 127.805 20.6499   4
  -4   8   6 112.998 23.7251   1
   3  -8  -6 24.7650 18.9270   1
   3  -8  -6 40.9957 17.1470   4
   3  -8  -6 29.2475 19.0336   1
   3  -8  -6 42.1258 15.9256   4
  -3   8   6 25.9004 19.4149   1
  -3   8   6 22.8799 19.3697   4
   2  -8  -6 344.970 38.3771   1
   2  -8  -6 218.107 25.9089   4
   2  -8  -6 250.116 33.9959   4
  -2   8   6 274.155 30.0606   1
  -2   8   6 288.728 36.1677   4
  -2   8   6 327.244 38.8301   4
   1  -8  -6 58.3795 17.0433   4
   1  -8  -6 53.2764 16.1426   4
   1  -8  -6 38.8610 18.0363   1
  -1   8   6 49.9328 17.1018   4
  -1   8   6 91.1336 20.2740   1
  -1   8   6 70.4020 19.0712   4
   0  -8  -6 402.372 36.6222   4
   0  -8  -6 328.442 37.6874   1
   0   8   6 378.345 38.7420   4
   0   8   6 366.167 41.6678   1
   0   8   6 340.962 41.1250   4
  -1  -8  -6 550.461 48.3161   1
  -1  -8  -6 577.680 44.7046   4
   1   8   6 500.276 49.5436   4
   1   8   6 530.216 46.7123   4
   1   8   6 553.948 52.5547   1
  -2  -8  -6 34.7496 13.4673   4
  -2  -8  -6 37.8381 17.1951   1
  -2  -8  -6 32.3159 15.5751   4
   2   8   6 35.4584 20.5683   4
   2   8   6 13.8557 20.0088   1
  -3  -8  -6 828.088 64.1835   1
  -3  -8  -6 825.739 61.2817   4
  -3  -8  -6 799.029 61.9244   4
   3   8   6 959.605 69.0402   1
  -4  -8  -6 489.771 40.2175   4
  -4  -8  -6 440.815 43.4168   1
  -4  -8  -6 398.019 39.5056   4
   4   8   6 473.648 48.5652   1
   4   8   6 465.899 44.1169   4
  -5  -8  -6 71.4504 18.6783   1
  -5  -8  -6 93.9855 16.8555   4
  -5  -8  -6 38.6750 14.8800   4
   5   8   6 82.1998 22.6738   1
   5   8   6 57.6501 23.8624   4
   5   8   6 100.548 19.4545   4
  -6  -8  -6 10.7131 16.0995   1
   6   8   6 -4.9513 21.9647   4
   6   8   6 11.1395 17.1700   4
   6   8   6 2.56331 20.0041   1
  -7  -8  -6 6.44096 18.2024   1
   7   8   6 5.69299 19.9089   1
   7   8   6 7.30849 15.9810   4
   7   8   6 10.1361 21.8957   4
  -8  -8  -6 131.591 23.5991   1
   8   8   6 79.3071 22.2208   1
   8   8   6 54.0803 23.1487   4
   8   8   6 61.4453 18.7049   4
  -9  -8  -6 187.044 27.2773   1
   9   8   6 82.9997 24.1317   4
   9   8   6 153.916 22.0373   4
 -10  -8  -6 26.1065 24.2783   1
  10   8   6 -16.000 16.4288   4
  -7   9   6 66.5178 27.8402   1
   6  -9  -6 22.2068 17.3717   4
   6  -9  -6 10.5877 15.4870   4
  -6   9   6 -4.8776 24.9444   1
   5  -9  -6 81.7336 17.8210   4
   5  -9  -6 84.2025 19.2427   4
   5  -9  -6 128.985 22.4182   1
  -5   9   6 92.1223 25.4313   1
   4  -9  -6 10.2525 16.8608   4
   4  -9  -6 20.3879 17.8475   1
   4  -9  -6 -9.4435 15.1649   4
  -4   9   6 12.9512 21.0948   1
   3  -9  -6 -0.4872 17.6143   1
   3  -9  -6 -9.5786 13.9308   4
   3  -9  -6 3.85704 16.7686   4
  -3   9   6 6.89636 20.0024   1
   2  -9  -6 10.0754 14.8322   4
   2  -9  -6 -11.628 16.9227   4
   2  -9  -6 -1.9939 17.7952   1
  -2   9   6 -19.479 19.7057   1
  -2   9   6 -16.308 19.0986   4
   1  -9  -6 53.4190 18.6360   1
   1  -9  -6 40.7275 18.0990   4
   1  -9  -6 74.4911 17.1403   4
  -1   9   6 73.4627 21.3923   4
  -1   9   6 57.3142 18.5219   4
  -1   9   6 88.4724 21.6152   1
   0  -9  -6 113.654 19.2457   4
   0  -9  -6 71.2752 20.2440   1
   0  -9  -6 70.3771 17.2280   4
   0   9   6 80.4361 22.2266   4
   0   9   6 56.5899 22.6447   1
   0   9   6 71.6205 18.6751   4
  -1  -9  -6 496.264 51.4296   1
  -1  -9  -6 599.866 48.7395   4
   1   9   6 650.831 49.9285   4
   1   9   6 591.730 56.8814   1
  -2  -9  -6 20.0116 17.3860   1
  -2  -9  -6 25.7598 15.5853   4
  -2  -9  -6 43.8650 17.3633   4
   2   9   6 2.02156 23.5502   4
   2   9   6 23.6525 17.2401   4
   2   9   6 49.8931 22.1109   1
  -3  -9  -6 144.381 21.9756   1
  -3  -9  -6 120.501 19.3935   4
  -3  -9  -6 129.194 18.7320   4
   3   9   6 80.9942 25.7556   4
   3   9   6 180.179 26.7395   1
  -4  -9  -6 373.556 40.2629   1
  -4  -9  -6 340.929 36.2546   4
  -4  -9  -6 354.233 36.2421   4
   4   9   6 369.197 46.9395   1
  -5  -9  -6 27.8905 16.9923   1
  -5  -9  -6 38.8646 15.1536   4
   5   9   6 11.5349 21.3898   1
   5   9   6 25.0049 17.1745   4
   5   9   6 11.9330 23.2833   4
  -6  -9  -6 109.341 21.3048   1
   6   9   6 91.1925 23.9300   1
   6   9   6 91.4259 25.0836   4
   6   9   6 136.824 21.7228   4
  -7  -9  -6 38.9665 20.2876   1
   7   9   6 28.8235 21.7554   1
   7   9   6 2.57059 24.0190   4
  -8  -9  -6 65.3563 22.6071   1
   8   9   6 -10.440 24.7386   4
   8   9   6 37.5455 21.9226   1
  -9  -9  -6 123.740 26.3192   1
   9   9   6 63.2359 25.4130   4
  -6  10   6 73.7865 26.6664   1
   5 -10  -6 35.8669 17.2545   4
   5 -10  -6 32.9494 16.1108   4
  -5  10   6 11.7223 24.1936   1
   4 -10  -6 223.918 26.0308   4
   4 -10  -6 299.825 34.6363   4
   4 -10  -6 338.034 37.9778   1
  -4  10   6 244.822 32.8695   1
   3 -10  -6 -8.8515 14.4682   4
   3 -10  -6 28.2137 17.2952   1
   3 -10  -6 19.5099 16.8444   4
  -3  10   6 -20.605 20.1982   1
   2 -10  -6 50.9838 17.8249   4
   2 -10  -6 52.8942 15.7407   4
   2 -10  -6 82.5540 19.0179   1
  -2  10   6 41.3605 20.8330   1
   1 -10  -6 18.5309 17.8977   1
   1 -10  -6 20.2702 16.5889   4
   1 -10  -6 6.25350 14.7128   4
  -1  10   6 14.5176 19.2740   1
   0 -10  -6 22.7451 17.1615   4
   0 -10  -6 30.8416 18.7790   1
   0 -10  -6 17.2308 15.2645   4
   0  10   6 20.5187 22.6624   1
   0  10   6 34.8368 21.1955   4
  -1 -10  -6 201.586 24.6063   4
  -1 -10  -6 212.025 25.8905   1
  -1 -10  -6 256.551 32.9623   4
   1  10   6 289.370 32.1225   1
  -2 -10  -6 300.294 39.5554   1
  -2 -10  -6 376.645 37.3292   4
   2  10   6 408.351 48.2654   1
  -3 -10  -6 -9.0126 16.0558   1
  -3 -10  -6 -8.8873 13.1679   4
   3  10   6 0.89166 21.9116   1
   3  10   6 -8.6775 23.2528   4
  -4 -10  -6 109.157 20.8273   1
  -4 -10  -6 119.723 17.8903   4
   4  10   6 62.0230 24.1143   4
   4  10   6 113.289 25.5851   1
  -5 -10  -6 -5.1299 14.3305   4
  -5 -10  -6 24.6164 17.0129   1
   5  10   6 11.5647 21.9173   1
   5  10   6 17.5033 24.1721   4
  -6 -10  -6 64.7016 21.2355   1
   6  10   6 109.969 27.1517   1
   6  10   6 7.27030 26.1102   4
  -7 -10  -6 66.6966 21.5516   1
   7  10   6 57.6024 24.2445   1
   7  10   6 15.2368 26.8623   4
  -8 -10  -6 -3.7976 21.6860   1
   8  10   6 -6.6797 26.0973   4
   8  10   6 -12.293 22.9891   1
  -9 -10  -6 253.879 31.0209   1
   9  10   6 49.4634 28.3558   4
   5 -11  -6 5.16883 16.5266   4
  -5  11   6 -10.259 24.2227   1
   4 -11  -6 38.9022 17.1554   4
   4 -11  -6 69.9800 18.2952   4
  -4  11   6 57.9718 25.2382   1
   3 -11  -6 134.403 23.0304   1
   3 -11  -6 129.181 20.3214   4
   3 -11  -6 127.424 20.9450   4
  -3  11   6 190.110 28.0330   1
   2 -11  -6 22.9491 17.4920   4
   2 -11  -6 2.27281 14.7469   4
   2 -11  -6 -12.725 17.8052   1
  -2  11   6 17.3806 21.2533   1
   1 -11  -6 111.008 20.7068   1
   1 -11  -6 80.7227 17.0648   4
   1 -11  -6 72.2411 19.0329   4
  -1  11   6 84.9087 23.0059   1
   0 -11  -6 9.40136 17.1141   1
   0 -11  -6 4.94627 16.8238   4
   0 -11  -6 10.4355 15.6131   4
   0  11   6 28.1082 21.6682   1
  -1 -11  -6 96.0234 18.0081   4
  -1 -11  -6 70.8499 19.8098   1
  -1 -11  -6 76.6490 18.3908   4
   1  11   6 68.8838 23.8514   1
  -2 -11  -6 19.3554 17.3280   1
  -2 -11  -6 9.41082 15.2834   4
   2  11   6 -7.6527 24.0578   4
   2  11   6 59.2740 22.9844   1
  -3 -11  -6 24.3232 18.2686   1
  -3 -11  -6 -2.4937 14.2468   4
   3  11   6 34.2658 22.7703   1
   3  11   6 36.9720 24.0111   4
  -4 -11  -6 35.8142 18.5825   1
  -4 -11  -6 14.6619 14.8511   4
   4  11   6 29.2139 24.3141   4
   4  11   6 11.6572 23.4797   1
  -5 -11  -6 14.6523 19.0857   1
  -5 -11  -6 45.1540 15.8052   4
   5  11   6 60.8660 25.3194   1
   5  11   6 -17.311 25.9155   4
  -6 -11  -6 82.3025 23.7172   1
   6  11   6 34.9311 27.7337   4
   6  11   6 78.4490 27.8049   1
  -7 -11  -6 121.726 24.8120   1
   7  11   6 132.197 28.8964   1
   7  11   6 20.5578 28.5757   4
  -8 -11  -6 28.9320 24.0016   1
   8  11   6 0.98574 25.4893   1
   8  11   6 45.7468 28.5152   4
   4 -12  -6 15.0848 16.0666   4
   4 -12  -6 47.0325 18.6484   4
  -4  12   6 42.1165 25.6529   1
   3 -12  -6 33.9774 18.9405   4
   3 -12  -6 30.8489 16.4324   4
  -3  12   6 35.5276 23.3289   1
   2 -12  -6 0.68789 16.0445   4
   2 -12  -6 22.5304 18.4226   1
   2 -12  -6 -0.8198 18.1514   4
  -2  12   6 17.9881 22.1439   1
   1 -12  -6 13.1454 17.7029   1
   1 -12  -6 9.16342 15.0662   4
   1 -12  -6 -0.2120 18.7074   4
  -1  12   6 -4.2928 23.0358   1
   0 -12  -6 91.2291 19.1370   4
   0 -12  -6 71.7410 20.6249   1
   0  12   6 131.846 27.0462   1
  -1 -12  -6 -11.397 16.2151   4
  -1 -12  -6 -15.815 17.9344   1
   1  12   6 23.0047 24.3478   1
  -2 -12  -6 362.751 36.4695   4
  -2 -12  -6 205.062 29.1157   1
   2  12   6 271.372 34.3598   1
  -3 -12  -6 -0.1769 15.6791   4
  -3 -12  -6 9.16539 18.5494   1
   3  12   6 30.1883 24.3342   1
  -4 -12  -6 131.067 22.9063   1
  -4 -12  -6 105.781 19.4946   4
   4  12   6 127.452 28.4175   1
  -5 -12  -6 1.86231 20.5395   1
   5  12   6 2.87577 25.9294   1
  -6 -12  -6 6.77661 21.5692   1
   6  12   6 -0.7562 27.5303   1
   6  12   6 -38.700 28.4812   4
  -7 -12  -6 115.296 25.8327   1
   7  12   6 137.196 31.0396   1
   7  12   6 47.3087 30.5540   4
   3 -13  -6 44.0318 17.4234   4
   3 -13  -6 50.5897 20.2860   4
  -3  13   6 46.3824 24.2416   1
   2 -13  -6 13.6912 20.2626   4
   2 -13  -6 -12.580 15.5170   4
  -2  13   6 8.96488 23.6417   1
   1 -13  -6 82.0284 18.7062   4
  -1  13   6 138.256 28.9097   1
   0 -13  -6 -15.867 15.6871   4
   0 -13  -6 16.1615 18.5188   1
   0  13   6 8.64325 24.3212   1
  -1 -13  -6 12.3356 17.1722   4
  -1 -13  -6 17.4651 19.3305   1
   1  13   6 39.3066 24.8903   1
  -2 -13  -6 17.9046 19.8449   1
  -2 -13  -6 10.7375 17.2308   4
   2  13   6 10.9266 25.9126   1
  -3 -13  -6 120.197 23.8698   1
  -3 -13  -6 117.864 22.1589   4
   3  13   6 180.425 30.7855   1
  -4 -13  -6 -0.8405 16.2406   4
  -4 -13  -6 18.3132 20.6759   1
   4  13   6 8.11857 26.4201   1
  -5 -13  -6 112.444 25.2688   1
   5  13   6 142.605 31.3011   1
  -6 -13  -6 14.2466 21.5802   1
   6  13   6 37.5762 29.8671   1
   1 -14  -6 -13.703 16.0147   4
  -1  14   6 57.0170 27.4156   1
   0 -14  -6 68.7548 18.2387   4
   0  14   6 91.4731 28.3942   1
  -1 -14  -6 2.72843 19.7365   1
  -1 -14  -6 -21.307 17.2473   4
   1  14   6 24.4069 27.9699   1
[truncated: 397,475 more chars]
